# Supplementary material for: Crystal structure, Hirshfeld surface and energy framework analysis of bis­{3-(benzo­furan-6-yl)-5-[6-(1H-pyrazol-1-yl)pyridin-2-yl]-1H-1,2,4-triazol-1-ido}iron(II) methanol disolvate
Source: Acta Crystallogr E Crystallogr Commun. 2025 Oct 7;81(Pt 11):991–5. doi: 10.1107/S2056989025008655 (PMC12589848; doi:10.1107/S2056989025008655)
Supplement: Supplementary file 1 [file e-81-00991-sup1.cif]

##############################################################################
#                                                                            #
# This CIF contains the data in a paper accepted for publication in          #
# Acta Crystallographica Section E. It conforms to the requirements of       #
# Notes for Authors for Acta Crystallographica Section E, and has been       #
# peer reviewed under the auspices of the IUCr Commission on Journals.       #
#                                                                            #
# Full details of the Crystallographic Information File format               #
# are given in the paper "The Crystallographic Information File (CIF):       #
# a New Standard Archive File for Crystallography" by S. R. Hall, F. H.      #
# Allen and I. D. Brown [Acta Cryst. (1991), A47, 655-685].                  #
#                                                                            #
# The current version of the core CIF dictionary is obtainable from          #
# ftp://ftp.iucr.org/pub/cif_core.dic.                                       #
#                                                                            #
# Software is freely available for graphical display of the structure(s)     #
# in this CIF. For information consult the CIF software page                 #
# http://www.iucr.org/resources/cif/software.                                #
#                                                                            #
# This file may be used for bona fide research purposes within the           #
# scientific community so long as proper attribution is given to the journal # 
# article from which it was obtained.                                        #
#                                                                            #
##############################################################################
data_I
_audit_creation_method
;
Olex2 1.5
(compiled 2025.07.13 svn.rb7424aed for OlexSys, GUI svn.r7308)
;
_journal_date_recd_electronic     2025-08-20
_journal_date_accepted     2025-10-02
_journal_name_full     'Acta Crystallographica, Section E'
_journal_year     2025
_journal_volume     81
_journal_issue      1
_journal_page_first     0
_journal_page_last     0
_journal_paper_category     GM
_journal_paper_doi     10.1107/S2056989025008655
_journal_coeditor_code     ZN2044
_publ_contact_author_name     'Maksym Seredyuk'
_publ_contact_author_address
;
Department of Chemistry, Taras Shevchenko National University of Kyiv,
Volodymyrska Street 64, Kyiv, 01601,
Ukraine
;
_publ_contact_author_email     'mlseredyuk@gmail.com'
_publ_contact_author_fax     ?
_publ_contact_author_phone     '+380979912033'
_publ_section_title
;\
Crystal structure, Hirshfeld surface and energy framework analysis of
bis{3-(benzofuran-6-yl)-5-[6-(1<i>H</i>-pyrazol-1-yl)pyridin-2-yl]-1<i>H</i>-\
1,2,4-triazol-1-ido}iron(II) methanol disolvate
;
loop_
    _publ_author_name
    _publ_author_footnote
    _publ_author_address
    'Terpeliuk, Illia' .
;
Department of Chemistry, Taras Shevchenko National University of Kyiv,
Volodymyrska Street 64, Kyiv, 01601,
Ukraine
;
    'Znovjyak, Kateryna' .
;
Department of Chemistry, Taras Shevchenko National University of Kyiv,
Volodymyrska Street 64, Kyiv, 01601,
Ukraine
;
    'Shova, Sergiu' .
;
Department of Inorganic Polymers, "Petru Poni" Institute of Macromolecular
Chemistry, Romanian Academy of Science, Aleea Grigore Ghica Voda 41-A, Iasi
700487,
Romania
;
    'Oksiuta, Olexandr V.' .
;
Institute of Organic Chemistry, National Academy of Sciences of Ukraine,
5 Academik Kukhar Street, 02094, Kyiv,
Ukraine
;
    'Amirkhanov, Vladimir M.' .
;
Department of Chemistry, Taras Shevchenko National University of Kyiv,
Volodymyrska Street 64, Kyiv, 01601,
Ukraine
;
    'Fritsky, Igor O.' .
;
Department of Chemistry, Taras Shevchenko National University of Kyiv,
Volodymyrska Street 64, Kyiv, 01601,
Ukraine
;
    'Seredyuk, Maksym' .
;
Department of Chemistry, Taras Shevchenko National University of Kyiv,
Volodymyrska Street 64, Kyiv, 01601,
Ukraine
;
_publ_section_synopsis
;\
The title compound, [Fe(C~18~H~11~N~6~O)~2~]\\cdot2CH~3~OH, crystallizes in the
orthorhombic space group, with a distorted pseudooctahedral Fe^II^
coordination sphere formed by two deprotonated tridentate
3-(benzofuran-6-yl)-5-[6-(1<i>H</i>-pyrazol-1-yl)pyridin-2-yl]-4<i>H</i>-1,2,\
4-triazol ligands. In the crystal, molecules stack in chains along the
<i>b</i>-axis direction connected by weak C---H(pz)...\p(ph) interactions and
linked into layers by C---H...N/C/O interactions, which were quantified by
Hirshfeld surface and energy framework analysis.
;
_chemical_name_systematic
;\
Bis{3-(benzofuran-6-yl)-5-[6-(1<i>H</i>-pyrazol-1-yl)pyridin-2-yl]-1<i>H</i>-\
1,2,4-triazol-1-ido}iron(II) methanol disolvate
;
_chemical_name_common     ?
_chemical_formula_moiety     'C36 H22 Fe N12 O2, 2(C H4 O)'
_chemical_formula_sum     'C38 H30 Fe N12 O4'
_chemical_formula_iupac     '[Fe (C18 H11 N6 O)2], 2C H4 O'
_chemical_formula_weight     774.59
_chemical_melting_point     ?
_space_group_crystal_system     orthorhombic
_space_group_name_H-M_alt     'P b c n'
_space_group_name_Hall     '-P 2n 2ab'
loop_
    _space_group_symop_operation_xyz
    'x, y, z'
    '-x+1/2, -y+1/2, z+1/2'
    '-x, y, -z+1/2'
    'x+1/2, -y+1/2, -z'
    '-x, -y, -z'
    'x-1/2, y-1/2, -z-1/2'
    'x, -y, z-1/2'
    '-x-1/2, y-1/2, z'
_cell_length_a     12.64747(16)
_cell_length_b     10.56703(12)
_cell_length_c     26.4991(4)
_cell_angle_alpha     90
_cell_angle_beta     90
_cell_angle_gamma     90
_cell_volume     3541.51(8)
_cell_formula_units_Z     4
_cell_measurement_reflns_used     1992
_cell_measurement_theta_min     2.5500
_cell_measurement_theta_max     21.9280
_cell_measurement_temperature     100.15
_exptl_crystal_description     plate
_exptl_crystal_colour     'clear dark red'
_exptl_crystal_size_max     0.2
_exptl_crystal_size_mid     0.1
_exptl_crystal_size_min     0.02
_exptl_crystal_density_diffrn     1.453
_exptl_crystal_density_meas     ?
_exptl_crystal_density_method     ?
_exptl_crystal_F_000     1600
_exptl_absorpt_coefficient_mu     3.922
_exptl_absorpt_correction_type     multi-scan
_exptl_absorpt_process_details
;
(CrysAlisPro; Rigaku OD, 2024)
;
_exptl_absorpt_correction_T_min     0.53410
_exptl_absorpt_correction_T_max     1.00000
_diffrn_ambient_temperature     100.15
_diffrn_source     'sealed X-ray tube'
_diffrn_radiation_type     CuK\a
_diffrn_radiation_wavelength     1.54184
_diffrn_radiation_monochromator     graphite
_diffrn_measurement_device_type     'Rigaku R-AXIS Spider'
_diffrn_measurement_device     'four-circle diffractometer'
_diffrn_measurement_method     '\w scans'
_diffrn_detector     'Image Plate'
_diffrn_detector_area_resol_mean     ?
_diffrn_reflns_number     14149
_diffrn_reflns_av_R_equivalents     0.0349
_diffrn_reflns_av_unetI/netI     0.0296
_diffrn_reflns_theta_min     3.336
_diffrn_reflns_theta_max     76.979
_diffrn_reflns_theta_full     67.684
_diffrn_measured_fraction_theta_max     0.925
_diffrn_measured_fraction_theta_full     1.000
_diffrn_reflns_limit_h_min     -14
_diffrn_reflns_limit_h_max     15
_diffrn_reflns_limit_k_min     -10
_diffrn_reflns_limit_k_max     12
_diffrn_reflns_limit_l_min     -32
_diffrn_reflns_limit_l_max     31
_diffrn_radiation_probe     x-ray
_refine_special_details     ?
_reflns_number_total     3464
_reflns_number_gt     3112
_reflns_threshold_expression     'I > 2\s(I)'
_refine_ls_structure_factor_coef     Fsqd
_refine_ls_matrix_type     full
_refine_ls_R_factor_all     0.0419
_refine_ls_R_factor_gt     0.0369
_refine_ls_wR_factor_gt     0.0947
_refine_ls_wR_factor_ref     0.0974
_refine_ls_goodness_of_fit_ref     1.054
_refine_ls_restrained_S_all     1.054
_refine_ls_number_reflns     3464
_refine_ls_number_parameters     267
_refine_ls_number_restraints     0
_refine_ls_hydrogen_treatment     mixed
_refine_ls_weighting_scheme     calc
_refine_ls_weighting_details
              'w=1/[\s^2^(Fo^2^)+(0.0512P)^2^+1.8481P] where P=(Fo^2^+2Fc^2^)/3'
_atom_sites_solution_hydrogens     mixed
_atom_sites_solution_primary     iterative
_atom_sites_solution_secondary     ?
_refine_ls_shift/su_max     0.001
_refine_ls_shift/su_mean     0.000
_refine_diff_density_max     0.382
_refine_diff_density_min     -0.304
_refine_ls_extinction_method     none
_refine_ls_extinction_coef     .
loop_
    _atom_type_symbol
    _atom_type_description
    _atom_type_scat_dispersion_real
    _atom_type_scat_dispersion_imag
    _atom_type_scat_source
    'C' 'C' 0.0181 0.0091
                         'International Tables Vol C Tables 4.2.6.8 and 6.1.1.4'
    'H' 'H' 0.0000 0.0000
                         'International Tables Vol C Tables 4.2.6.8 and 6.1.1.4'
    'Fe' 'Fe' -1.1336 3.1974
                         'International Tables Vol C Tables 4.2.6.8 and 6.1.1.4'
    'N' 'N' 0.0311 0.0180
                         'International Tables Vol C Tables 4.2.6.8 and 6.1.1.4'
    'O' 'O' 0.0492 0.0322
                         'International Tables Vol C Tables 4.2.6.8 and 6.1.1.4'
_computing_data_collection
;
CrysAlis PRO (Rigaku OD, 2024)
;
_computing_cell_refinement
;
CrysAlis PRO (Rigaku OD, 2024)
;
_computing_data_reduction
;
CrysAlis PRO (Rigaku OD, 2024)
;
_computing_structure_solution
;
<i>olex2.solve</i> 1.5 (Bourhis <i>et al.</i>,  2015)
;
_computing_structure_refinement
;
<i>SHELXL2018/3</i> (Sheldrick, 2015)
;
_computing_molecular_graphics
;
Olex2 1.5 (Dolomanov <i>et al.</i>,  2009)
;
_computing_publication_material
;
Olex2 1.5 (Dolomanov <i>et al.</i>,  2009)
;
loop_
    _atom_site_type_symbol
    _atom_site_label
    _atom_site_fract_x
    _atom_site_fract_y
    _atom_site_fract_z
    _atom_site_U_iso_or_equiv
    _atom_site_adp_type
    _atom_site_calc_flag
    _atom_site_occupancy
    _atom_site_disorder_assembly
    _atom_site_disorder_group
    Fe Fe1 0.500000 0.71753(3) 0.250000 0.01699(12) Uani d 1 . .
    N N2 0.60321(11) 0.88309(13) 0.18316(5) 0.0211(3) Uani d 1 . .
    N N5 0.51474(11) 0.50739(14) 0.33332(6) 0.0212(3) Uani d 1 . .
    N N1 0.50229(10) 0.84881(14) 0.19681(6) 0.0201(3) Uani d 1 . .
    N N6 0.69158(11) 0.47812(14) 0.32708(6) 0.0248(3) Uani d 1 . .
    O O2 0.33165(11) 0.58628(13) 0.37969(6) 0.0337(3) Uani d 1 . .
    H H2A 0.388(2) 0.560(3) 0.3652(11) 0.051 Uiso d 1 . .
    C C10 0.60031(14) 0.44450(16) 0.34999(7) 0.0234(4) Uani d 1 . .
    N N4 0.55298(11) 0.58772(13) 0.29740(5) 0.0200(3) Uani d 1 . .
    O O1 0.76510(15) 0.11184(16) 0.45227(8) 0.0592(5) Uani d 1 . .
    N N3 0.64849(12) 0.72535(13) 0.23605(6) 0.0192(3) Uani d 1 . .
    C C3 0.60208(15) 0.97836(16) 0.14857(7) 0.0252(4) Uani d 1 . .
    H H3 0.661738 1.018159 0.133646 0.028(5) Uiso calc 1 . .
    C C1 0.43939(14) 0.92266(16) 0.16998(7) 0.0231(4) Uani d 1 . .
    H H1 0.364343 0.920088 0.171141 0.018(5) Uiso calc 1 . .
    C C9 0.65775(14) 0.56733(16) 0.29510(7) 0.0219(4) Uani d 1 . .
    C C14 0.59610(19) 0.17309(18) 0.46954(7) 0.0370(5) Uani d 1 . .
    C C15 0.50599(18) 0.2460(2) 0.46065(8) 0.0368(5) Uani d 1 . .
    H H15 0.444813 0.236306 0.481086 0.034(6) Uiso calc 1 . .
    C C11 0.59762(15) 0.34926(16) 0.39076(7) 0.0255(4) Uani d 1 . .
    C C4 0.68561(14) 0.81295(16) 0.20461(6) 0.0209(3) Uani d 1 . .
    C C8 0.71692(14) 0.64890(16) 0.26088(7) 0.0216(4) Uani d 1 . .
    C C2 0.49829(14) 1.00533(19) 0.13958(7) 0.0264(4) Uani d 1 . .
    H H2 0.471293 1.067668 0.117193 0.035(6) Uiso calc 1 . .
    C C13 0.68376(18) 0.19108(19) 0.43879(8) 0.0375(5) Uani d 1 . .
    C C5 0.79190(14) 0.83074(17) 0.19502(7) 0.0249(4) Uani d 1 . .
    H H5 0.816012 0.894204 0.172386 0.035(6) Uiso calc 1 . .
    C C6 0.86160(14) 0.75147(18) 0.22005(8) 0.0279(4) Uani d 1 . .
    H H6 0.935455 0.759817 0.214414 0.028(5) Uiso calc 1 . .
    C C12 0.68793(17) 0.27699(18) 0.39928(9) 0.0349(5) Uani d 1 . .
    H H12 0.749420 0.286094 0.379018 0.035(6) Uiso calc 1 . .
    C C19 0.3624(2) 0.6729(2) 0.41714(9) 0.0448(6) Uani d 1 . .
    H H19A 0.408898 0.737042 0.402292 0.068(9) Uiso calc 1 . .
    H H19B 0.400247 0.628001 0.443998 0.064(9) Uiso calc 1 . .
    H H19C 0.299544 0.713942 0.431245 0.071(10) Uiso calc 1 . .
    C C7 0.82468(16) 0.65977(19) 0.25333(7) 0.0273(4) Uani d 1 . .
    H H7 0.872601 0.605658 0.270552 0.029(5) Uiso calc 1 . .
    C C16 0.50739(16) 0.33329(19) 0.42130(8) 0.0303(4) Uani d 1 . .
    H H16 0.446288 0.383066 0.414909 0.031(6) Uiso calc 1 . .
    C C18 0.6261(3) 0.0745(2) 0.50447(9) 0.0503(7) Uani d 1 . .
    H H18 0.583948 0.039318 0.530606 0.066(9) Uiso calc 1 . .
    C C17 0.7255(3) 0.0429(2) 0.49248(11) 0.0611(8) Uani d 1 . .
    H H17 0.764801 -0.020237 0.509770 0.073(10) Uiso calc 1 . .
loop_
    _atom_site_aniso_label
    _atom_site_aniso_U_11
    _atom_site_aniso_U_22
    _atom_site_aniso_U_33
    _atom_site_aniso_U_12
    _atom_site_aniso_U_13
    _atom_site_aniso_U_23
    Fe1 0.0157(2) 0.0172(2) 0.0181(2) 0.000 -0.00027(13) 0.000
    N2 0.0203(7) 0.0218(7) 0.0213(7) 0.0000(6) 0.0010(6) 0.0024(6)
    N5 0.0224(7) 0.0200(7) 0.0212(7) -0.0031(6) 0.0002(6) 0.0033(6)
    N1 0.0184(7) 0.0204(7) 0.0214(7) 0.0004(5) 0.0001(5) -0.0016(6)
    N6 0.0224(7) 0.0235(7) 0.0286(8) 0.0000(6) -0.0013(6) 0.0059(6)
    O2 0.0288(7) 0.0369(7) 0.0354(8) -0.0025(6) 0.0023(6) -0.0099(6)
    C10 0.0232(9) 0.0212(8) 0.0258(9) -0.0024(7) -0.0018(7) 0.0017(7)
    N4 0.0183(7) 0.0194(7) 0.0222(7) -0.0020(5) -0.0005(5) 0.0014(6)
    O1 0.0574(11) 0.0473(9) 0.0729(12) 0.0010(8) -0.0213(9) 0.0316(9)
    N3 0.0193(7) 0.0188(7) 0.0195(7) -0.0009(6) -0.0001(6) 0.0003(5)
    C3 0.0303(9) 0.0224(8) 0.0229(9) 0.0005(7) 0.0014(7) 0.0047(7)
    C1 0.0230(9) 0.0233(8) 0.0230(8) 0.0041(7) -0.0019(7) -0.0016(7)
    C9 0.0211(8) 0.0211(8) 0.0234(8) 0.0002(7) -0.0014(7) 0.0028(7)
    C14 0.0639(15) 0.0252(9) 0.0218(9) -0.0096(10) -0.0079(9) 0.0020(7)
    C15 0.0570(15) 0.0290(10) 0.0243(10) -0.0052(9) 0.0058(9) 0.0013(8)
    C11 0.0314(10) 0.0217(8) 0.0234(9) -0.0050(7) -0.0053(7) 0.0025(7)
    C4 0.0227(9) 0.0207(8) 0.0193(8) 0.0009(7) -0.0007(7) 0.0009(6)
    C8 0.0210(8) 0.0209(8) 0.0230(8) 0.0014(7) -0.0014(7) 0.0011(7)
    C2 0.0309(10) 0.0257(9) 0.0228(9) 0.0052(7) -0.0017(7) 0.0028(7)
    C13 0.0442(12) 0.0278(9) 0.0405(12) -0.0042(9) -0.0168(10) 0.0085(9)
    C5 0.0234(9) 0.0254(9) 0.0261(9) -0.0028(7) 0.0020(7) 0.0049(7)
    C6 0.0177(9) 0.0313(9) 0.0347(10) -0.0005(8) 0.0014(7) 0.0048(8)
    C12 0.0333(11) 0.0309(10) 0.0405(12) -0.0056(8) -0.0070(9) 0.0119(9)
    C19 0.0680(16) 0.0340(11) 0.0325(11) -0.0132(11) 0.0105(11) -0.0067(9)
    C7 0.0219(9) 0.0280(9) 0.0320(10) 0.0019(8) -0.0016(7) 0.0064(8)
    C16 0.0409(11) 0.0245(9) 0.0254(10) -0.0021(8) 0.0026(8) 0.0021(8)
    C18 0.088(2) 0.0333(12) 0.0300(11) -0.0088(13) -0.0149(12) 0.0091(9)
    C17 0.084(2) 0.0421(13) 0.0570(16) -0.0069(14) -0.0303(15) 0.0262(12)
_geom_special_details
;
 All esds (except the esd in the dihedral angle between two l.s. planes)
 are estimated using the full covariance matrix.  The cell esds are taken
 into account individually in the estimation of esds in distances, angles
 and torsion angles; correlations between esds in cell parameters are only
 used when they are defined by crystal symmetry.  An approximate (isotropic)
 treatment of cell esds is used for estimating esds involving l.s. planes.
;
loop_
    _geom_bond_atom_site_label_1
    _geom_bond_atom_site_label_2
    _geom_bond_site_symmetry_2
    _geom_bond_distance
    _geom_bond_publ_flag
    Fe1 N1 3_655 1.9778(15) ?
    Fe1 N1 . 1.9778(15) ?
    Fe1 N4 . 1.9770(14) ?
    Fe1 N4 3_655 1.9770(14) ?
    Fe1 N3 3_655 1.9158(15) ?
    Fe1 N3 . 1.9158(15) ?
    N2 N1 . 1.375(2) ?
    N2 C3 . 1.362(2) ?
    N2 C4 . 1.399(2) ?
    N5 C10 . 1.345(2) ?
    N5 N4 . 1.364(2) ?
    N1 C1 . 1.322(2) ?
    N6 C10 . 1.352(2) ?
    N6 C9 . 1.338(2) ?
    O2 H2A . 0.85(3) ?
    O2 C19 . 1.405(3) ?
    C10 C11 . 1.477(2) ?
    N4 C9 . 1.344(2) ?
    O1 C13 . 1.374(3) ?
    O1 C17 . 1.384(3) ?
    N3 C4 . 1.331(2) ?
    N3 C8 . 1.354(2) ?
    C3 H3 . 0.9500 ?
    C3 C2 . 1.364(3) ?
    C1 H1 . 0.9500 ?
    C1 C2 . 1.403(3) ?
    C9 C8 . 1.458(2) ?
    C14 C15 . 1.396(3) ?
    C14 C13 . 1.389(3) ?
    C14 C18 . 1.444(3) ?
    C15 H15 . 0.9500 ?
    C15 C16 . 1.392(3) ?
    C11 C12 . 1.392(3) ?
    C11 C16 . 1.409(3) ?
    C4 C5 . 1.381(2) ?
    C8 C7 . 1.382(3) ?
    C2 H2 . 0.9500 ?
    C13 C12 . 1.387(3) ?
    C5 H5 . 0.9500 ?
    C5 C6 . 1.385(3) ?
    C6 H6 . 0.9500 ?
    C6 C7 . 1.391(3) ?
    C12 H12 . 0.9500 ?
    C19 H19A . 0.9800 ?
    C19 H19B . 0.9800 ?
    C19 H19C . 0.9800 ?
    C7 H7 . 0.9500 ?
    C16 H16 . 0.9500 ?
    C18 H18 . 0.9500 ?
    C18 C17 . 1.339(4) ?
    C17 H17 . 0.9500 ?
loop_
    _geom_angle_atom_site_label_1
    _geom_angle_atom_site_label_2
    _geom_angle_atom_site_label_3
    _geom_angle_site_symmetry_1
    _geom_angle_site_symmetry_3
    _geom_angle
    _geom_angle_publ_flag
    N1 Fe1 N1 3_655 . 90.92(9) ?
    N4 Fe1 N1 3_655 . 92.23(6) ?
    N4 Fe1 N1 . 3_655 92.23(6) ?
    N4 Fe1 N1 . . 159.14(6) ?
    N4 Fe1 N1 3_655 3_655 159.14(5) ?
    N4 Fe1 N4 . 3_655 92.13(8) ?
    N3 Fe1 N1 3_655 3_655 79.51(6) ?
    N3 Fe1 N1 . . 79.51(6) ?
    N3 Fe1 N1 . 3_655 96.99(6) ?
    N3 Fe1 N1 3_655 . 96.98(6) ?
    N3 Fe1 N4 3_655 3_655 79.64(6) ?
    N3 Fe1 N4 3_655 . 103.86(6) ?
    N3 Fe1 N4 . . 79.64(6) ?
    N3 Fe1 N4 . 3_655 103.86(6) ?
    N3 Fe1 N3 . 3_655 175.06(8) ?
    N1 N2 C4 . . 116.41(14) ?
    C3 N2 N1 . . 111.23(14) ?
    C3 N2 C4 . . 132.29(15) ?
    C10 N5 N4 . . 104.56(13) ?
    N2 N1 Fe1 . . 112.69(10) ?
    C1 N1 Fe1 . . 142.05(12) ?
    C1 N1 N2 . . 105.17(14) ?
    C9 N6 C10 . . 101.33(14) ?
    C19 O2 H2A . . 107.2(19) ?
    N5 C10 N6 . . 114.20(15) ?
    N5 C10 C11 . . 123.95(16) ?
    N6 C10 C11 . . 121.82(16) ?
    N5 N4 Fe1 . . 139.02(11) ?
    C9 N4 Fe1 . . 114.63(11) ?
    C9 N4 N5 . . 106.35(13) ?
    C13 O1 C17 . . 104.5(2) ?
    C4 N3 Fe1 . . 119.77(12) ?
    C4 N3 C8 . . 119.57(15) ?
    C8 N3 Fe1 . . 120.46(12) ?
    N2 C3 H3 . . 126.8 ?
    N2 C3 C2 . . 106.38(16) ?
    C2 C3 H3 . . 126.8 ?
    N1 C1 H1 . . 124.5 ?
    N1 C1 C2 . . 110.91(16) ?
    C2 C1 H1 . . 124.5 ?
    N6 C9 N4 . . 113.56(15) ?
    N6 C9 C8 . . 130.27(16) ?
    N4 C9 C8 . . 116.07(15) ?
    C15 C14 C18 . . 136.1(2) ?
    C13 C14 C15 . . 118.49(18) ?
    C13 C14 C18 . . 105.4(2) ?
    C14 C15 H15 . . 120.6 ?
    C16 C15 C14 . . 118.8(2) ?
    C16 C15 H15 . . 120.6 ?
    C12 C11 C10 . . 118.26(17) ?
    C12 C11 C16 . . 120.36(18) ?
    C16 C11 C10 . . 121.36(17) ?
    N3 C4 N2 . . 111.09(15) ?
    N3 C4 C5 . . 123.59(16) ?
    C5 C4 N2 . . 125.31(16) ?
    N3 C8 C9 . . 109.07(15) ?
    N3 C8 C7 . . 120.68(16) ?
    C7 C8 C9 . . 130.18(17) ?
    C3 C2 C1 . . 106.30(16) ?
    C3 C2 H2 . . 126.8 ?
    C1 C2 H2 . . 126.8 ?
    O1 C13 C14 . . 111.21(19) ?
    O1 C13 C12 . . 124.5(2) ?
    C12 C13 C14 . . 124.3(2) ?
    C4 C5 H5 . . 121.7 ?
    C4 C5 C6 . . 116.69(16) ?
    C6 C5 H5 . . 121.7 ?
    C5 C6 H6 . . 119.6 ?
    C5 C6 C7 . . 120.74(17) ?
    C7 C6 H6 . . 119.6 ?
    C11 C12 H12 . . 121.6 ?
    C13 C12 C11 . . 116.8(2) ?
    C13 C12 H12 . . 121.6 ?
    O2 C19 H19A . . 109.5 ?
    O2 C19 H19B . . 109.5 ?
    O2 C19 H19C . . 109.5 ?
    H19A C19 H19B . . 109.5 ?
    H19A C19 H19C . . 109.5 ?
    H19B C19 H19C . . 109.5 ?
    C8 C7 C6 . . 118.72(17) ?
    C8 C7 H7 . . 120.6 ?
    C6 C7 H7 . . 120.6 ?
    C15 C16 C11 . . 121.32(19) ?
    C15 C16 H16 . . 119.3 ?
    C11 C16 H16 . . 119.3 ?
    C14 C18 H18 . . 127.0 ?
    C17 C18 C14 . . 105.9(2) ?
    C17 C18 H18 . . 127.0 ?
    O1 C17 H17 . . 123.5 ?
    C18 C17 O1 . . 113.0(2) ?
    C18 C17 H17 . . 123.5 ?
loop_
    _geom_torsion_atom_site_label_1
    _geom_torsion_atom_site_label_2
    _geom_torsion_atom_site_label_3
    _geom_torsion_atom_site_label_4
    _geom_torsion_site_symmetry_1
    _geom_torsion_site_symmetry_2
    _geom_torsion_site_symmetry_3
    _geom_torsion_site_symmetry_4
    _geom_torsion
    _geom_torsion_publ_flag
    Fe1 N1 C1 C2 . . . . 175.25(15) ?
    Fe1 N4 C9 N6 . . . . -179.26(12) ?
    Fe1 N4 C9 C8 . . . . 3.9(2) ?
    Fe1 N3 C4 N2 . . . . -4.37(19) ?
    Fe1 N3 C4 C5 . . . . 175.56(14) ?
    Fe1 N3 C8 C9 . . . . 1.54(19) ?
    Fe1 N3 C8 C7 . . . . -175.82(14) ?
    N2 N1 C1 C2 . . . . -0.70(19) ?
    N2 C3 C2 C1 . . . . -0.1(2) ?
    N2 C4 C5 C6 . . . . 179.99(17) ?
    N5 C10 C11 C12 . . . . 170.28(18) ?
    N5 C10 C11 C16 . . . . -11.3(3) ?
    N5 N4 C9 N6 . . . . 0.3(2) ?
    N5 N4 C9 C8 . . . . -176.53(14) ?
    N1 N2 C3 C2 . . . . -0.4(2) ?
    N1 N2 C4 N3 . . . . -1.4(2) ?
    N1 N2 C4 C5 . . . . 178.66(17) ?
    N1 C1 C2 C3 . . . . 0.5(2) ?
    N6 C10 C11 C12 . . . . -11.6(3) ?
    N6 C10 C11 C16 . . . . 166.86(18) ?
    N6 C9 C8 N3 . . . . -179.67(17) ?
    N6 C9 C8 C7 . . . . -2.6(3) ?
    C10 N5 N4 Fe1 . . . . 179.40(14) ?
    C10 N5 N4 C9 . . . . 0.06(18) ?
    C10 N6 C9 N4 . . . . -0.5(2) ?
    C10 N6 C9 C8 . . . . 175.77(18) ?
    C10 C11 C12 C13 . . . . 178.16(17) ?
    C10 C11 C16 C15 . . . . -178.12(18) ?
    N4 N5 C10 N6 . . . . -0.4(2) ?
    N4 N5 C10 C11 . . . . 177.92(16) ?
    N4 C9 C8 N3 . . . . -3.5(2) ?
    N4 C9 C8 C7 . . . . 173.51(19) ?
    O1 C13 C12 C11 . . . . 179.6(2) ?
    N3 C4 C5 C6 . . . . 0.1(3) ?
    N3 C8 C7 C6 . . . . 0.5(3) ?
    C3 N2 N1 Fe1 . . . . -176.63(11) ?
    C3 N2 N1 C1 . . . . 0.66(19) ?
    C3 N2 C4 N3 . . . . -177.97(17) ?
    C3 N2 C4 C5 . . . . 2.1(3) ?
    C9 N6 C10 N5 . . . . 0.5(2) ?
    C9 N6 C10 C11 . . . . -177.82(16) ?
    C9 C8 C7 C6 . . . . -176.21(18) ?
    C14 C15 C16 C11 . . . . -0.3(3) ?
    C14 C13 C12 C11 . . . . 0.3(3) ?
    C14 C18 C17 O1 . . . . -0.1(3) ?
    C15 C14 C13 O1 . . . . -179.64(19) ?
    C15 C14 C13 C12 . . . . -0.3(3) ?
    C15 C14 C18 C17 . . . . 179.4(3) ?
    C4 N2 N1 Fe1 . . . . 6.09(18) ?
    C4 N2 N1 C1 . . . . -176.61(14) ?
    C4 N2 C3 C2 . . . . 176.33(18) ?
    C4 N3 C8 C9 . . . . 176.42(15) ?
    C4 N3 C8 C7 . . . . -0.9(3) ?
    C4 C5 C6 C7 . . . . -0.5(3) ?
    C8 N3 C4 N2 . . . . -179.28(14) ?
    C8 N3 C4 C5 . . . . 0.6(3) ?
    C13 O1 C17 C18 . . . . -0.1(3) ?
    C13 C14 C15 C16 . . . . 0.3(3) ?
    C13 C14 C18 C17 . . . . 0.2(3) ?
    C5 C6 C7 C8 . . . . 0.2(3) ?
    C12 C11 C16 C15 . . . . 0.3(3) ?
    C16 C11 C12 C13 . . . . -0.3(3) ?
    C18 C14 C15 C16 . . . . -178.8(2) ?
    C18 C14 C13 O1 . . . . -0.3(2) ?
    C18 C14 C13 C12 . . . . 179.1(2) ?
    C17 O1 C13 C14 . . . . 0.2(3) ?
    C17 O1 C13 C12 . . . . -179.1(2) ?
loop_
    _geom_hbond_atom_site_label_D
    _geom_hbond_atom_site_label_H
    _geom_hbond_atom_site_label_A
    _geom_hbond_site_symmetry_A
    _geom_hbond_distance_DH
    _geom_hbond_distance_HA
    _geom_hbond_distance_DA
    _geom_hbond_angle_DHA
    O2 H2A N5 . 0.85(3) 1.89(2) 2.750(2) 178(3)
    C1 H1 N6 6_566 0.95 2.27 3.189(2) 163
    C3 H3 O2 6_666 0.95 2.29 3.208(2) 161
    C5 H5 O2 6_666 0.95 2.46 3.386(2) 164
    C5 H5 N5 6_666 0.95 1.90 3.463(2) 129
    C7 H7 C1 6_656 0.95 2.63 3.537(2) 159
    C19 H19A N2 3_655 0.97 2.74 3.491(2) 133
    C19 H19A C3 3_655 0.97 2.89 3.695(2) 140
    C6 ? C3 8_755 -  -  3.482(2) -
    C7 ? C3 8_755 -  -  3.498(2) -
_shelx_space_group_comment
;
The symmetry employed for this shelxl refinement is uniquely defined
by the following loop, which should always be used as a source of
symmetry information in preference to the above space-group names.
They are only intended as comments.
;
_shelx_estimated_absorpt_T_min     0.508
_shelx_estimated_absorpt_T_max     0.926
_shelx_hkl_file
;
   0   0   2 4546.10  173.14
   0   0   3   -0.15    0.32
   0   0   4  984.08   37.69
   0   0   5    0.25    0.55
   0   0   6   23.07    1.40
   0   0   7    0.58    0.80
   0   0   8    9.99    1.02
   0   0   9   -0.12    0.83
   0   0  10   72.31    3.43
   0   0  11    0.07    0.94
   0   0  12  293.31   11.94
   0   0 -13   -0.09    1.04
   0   0 -14  468.05   18.70
   0   0 -15    0.31    1.20
   0   0 -16  406.89   16.57
   0   0 -17    0.61    1.40
   0   0 -18  273.15   11.68
   0   0 -19    0.57    1.56
   0   0 -20  485.74   19.92
   0   0 -21    2.38    1.84
   0   0 -22  211.47    9.65
   0   0 -23   -0.17    1.92
   0   0 -24  273.48   12.63
   0   0 -24  294.47   11.40
   0   0 -25    0.36    1.07
   0   0 -25   -0.68    1.82
   0   0 -26    7.08    1.12
   0   0 -27    0.30    0.95
   0   0 -28   86.39    3.63
   0   0 -29   -0.02    0.80
   0   0 -30    3.27    0.73
   0   0 -31   -0.28    0.56
   0   0 -32   18.40    0.92
   0   1   0    0.19    0.30
   0   1  -1    0.11    0.33
   0   1  -2    0.33    0.34
   0   1  -3    0.25    0.36
   0   1   3    0.11    0.34
   0   1   4    0.02    0.33
   0   1  -4   -0.01    0.36
   0  -1   4    0.13    0.40
   0   1   5    0.20    0.35
   0   1  -5    0.54    0.38
   0  -1   5   -0.03    0.49
   0  -1   6    0.95    0.65
   0  -1   7    0.58    0.71
   0   1  -8    0.36    0.65
   0  -1   8    0.43    0.70
   0  -1   9    0.71    0.76
   0   1  -9   -0.12    0.80
   0  -1  10    0.37    0.81
   0   1 -10    0.53    0.88
   0  -1  11    1.39    0.87
   0   1 -11    0.22    0.95
   0  -1  12    1.99    0.99
   0   1 -12   -0.58    1.01
   0  -1  13    0.08    1.01
   0   1 -13    0.09    1.06
   0  -1  14    0.09    1.13
   0   1 -14   -0.70    1.10
   0  -1  15    1.11    1.21
   0   1 -15    0.66    1.29
   0   1 -16    0.36    1.41
   0  -1 -17   -0.94    1.32
   0   1 -17    0.26    1.44
   0  -1 -18   -0.38    1.46
   0   1 -18    1.11    1.61
   0   1 -19    0.90    1.71
   0  -1 -19    0.41    1.53
   0  -1 -20    1.31    1.69
   0   1 -20   -0.16    1.82
   0   1 -21   -1.17    1.83
   0  -1 -21    1.68    1.80
   0  -1 -22   -1.74    1.84
   0   1 -22    2.94    1.91
   0  -1 -23   -1.14    1.88
   0   1 -23    0.18    1.94
   0  -1 -24   -1.18    1.05
   0   1 -24    0.18    2.01
   0  -1 -24    0.16    1.81
   0  -1 -25   -1.06    1.06
   0   1 -25   -3.31    2.00
   0  -1 -25    0.49    1.83
   0  -1 -26   -0.25    0.98
   0  -1 -27   -0.69    0.98
   0  -1 -28    0.57    0.87
   0  -1 -29   -0.36    0.76
   0  -1 -30   -0.24    0.67
   0   1 -30    0.40    0.68
   0   1 -31   -0.91    0.55
   0  -1 -31    1.26    0.56
   0   1 -32   -0.18    0.43
   0  -1 -32   -0.05    0.43
   0   2   0  296.04   11.33
   0   2   0  310.86   11.34
   0   2  -1   16.09    1.07
   0   2   1   19.18    0.98
   0   2   2  192.02    7.28
   0   2  -2  176.64    7.24
   0   2  -3   31.17    1.58
   0   2   3   33.95    1.57
   0   2  -4 3770.64  144.98
   0   2   4 3834.97  144.97
   0  -2   5 4239.69  160.58
   0   2  -5 4064.22  160.51
   0   2   5 4337.24  160.51
   0  -2   6 9547.43  367.64
   0   2   6 9999.00  367.52
   0   2  -6 9366.12  367.52
   0  -2   7 1057.57   39.85
   0   2  -7 1012.11   39.67
   0   2   7 1049.82   39.66
   0  -2   8   54.41    2.56
   0   2  -9 2026.57   80.05
   0  -2   9 2141.13   79.98
   0   2 -10   21.98    1.60
   0  -2  10   19.53    1.44
   0   2 -11  108.04    5.08
   0  -2  11  115.69    4.96
   0   2 -12   11.84    1.45
   0  -2  12   13.31    1.35
   0   2 -13   78.60    3.29
   0   2 -13   92.68    4.21
   0  -2  13   86.28    3.95
   0   2 -14  593.67   23.05
   0   2 -14  620.37   23.93
   0  -2  14  621.48   23.75
   0   2 -15  115.60    4.66
   0  -2  15  117.58    5.41
   0   2 -15  121.19    5.67
   0  -2  16   42.91    2.71
   0   2 -16   41.75    2.94
   0  -2  17   15.43    1.87
   0   2 -17   16.74    2.10
   0   2 -18  430.72   17.81
   0   2 -19   26.71    2.70
   0  -2 -19   30.44    2.51
   0   2 -20   69.81    4.35
   0  -2 -20   68.27    4.03
   0  -2 -21   15.19    2.16
   0   2 -21   14.33    2.45
   0   2 -22   61.57    4.12
   0  -2 -22   60.08    3.87
   0  -2 -23  140.68    5.50
   0   2 -23  133.43    5.49
   0   2 -23  127.79    6.86
   0  -2 -23  122.19    6.57
   0  -2 -24   12.19    2.16
   0  -2 -24   12.25    1.23
   0   2 -24   12.27    1.21
   0  -2 -25   92.23    3.85
   0   2 -25   90.02    3.85
   0  -2 -26    3.55    0.97
   0   2 -26    3.35    1.02
   0  -2 -27    9.74    1.08
   0   2 -27   10.12    1.06
   0   2  27    8.84    0.90
   0  -2 -28   15.12    1.11
   0   2  28   12.92    0.96
   0   2 -29    7.96    0.85
   0  -2 -29    7.34    0.86
   0   2 -30   15.49    0.95
   0  -2 -30   15.35    0.96
   0  -2 -31   22.57    1.08
   0   2 -31   22.01    1.08
   0   3   0    0.53    0.55
   0   3   0    1.03    0.85
   0   3   0    0.14    0.51
   0   3  -1    0.53    0.52
   0   3  -1    0.77    0.87
   0   3   1    0.19    0.54
   0   3  -2   -0.07    0.52
   0   3   2   -0.12    0.59
   0   3  -2    0.08    0.86
   0   3   3    0.40    0.64
   0   3  -3    0.57    0.81
   0   3   3    0.80    0.80
   0   3   4    0.35    0.66
   0   3   4   -0.07    0.74
   0   3  -4   -0.30    0.82
   0   3   5    0.93    0.73
   0   3   5    0.85    0.79
   0   3  -5    0.33    0.80
   0   3   6    0.73    0.77
   0   3   6    0.24    0.79
   0   3  -6    0.37    0.79
   0  -3   7    0.67    0.68
   0   3  -7   -0.04    0.80
   0   3   7    0.10    0.73
   0  -3   8   -0.20    0.70
   0  -3   9    0.45    0.78
   0  -3  10    0.39    0.84
   0   3 -11    0.70    0.53
   0   3 -11   -0.18    0.46
   0  -3  11   -0.07    0.93
   0   3 -12    0.55    0.55
   0  -3  12   -0.70    0.99
   0  -3  13   -0.26    0.97
   0   3 -13    0.14    0.59
   0  -3  14   -0.28    1.12
   0   3 -14    0.75    0.65
   0   3 -15    1.30    0.72
   0  -3  15    0.20    1.13
   0   3 -15    0.76    1.46
   0   3 -16    0.38    0.75
   0  -3  16   -0.55    1.26
   0   3 -16    1.10    1.54
   0  -3  17    1.88    1.43
   0   3 -17    1.78    1.70
   0  -3  18   -1.63    1.44
   0   3 -18   -1.89    1.79
   0   3 -19    0.83    1.89
   0  -3 -20    1.11    1.62
   0  -3 -21    0.43    1.59
   0  -3 -22    0.15    1.72
   0   3 -22   -0.30    0.93
   0  -3 -22   -0.86    0.94
   0  -3 -23   -0.90    1.68
   0   3 -23   -0.67    0.93
   0  -3 -23    0.19    0.96
   0  -3 -24    0.30    1.64
   0  -3 -24   -0.54    0.94
   0   3 -24   -0.40    0.93
   0   3 -25   -0.18    0.91
   0  -3 -25    0.21    0.94
   0   3 -26   -0.90    0.90
   0  -3 -26   -0.19    0.87
   0  -3 -27   -0.52    0.83
   0   3 -27   -0.07    0.84
   0   3 -28   -0.06    0.73
   0  -3 -28   -1.18    0.74
   0   3  28    0.67    0.68
   0  -3 -29   -0.44    0.63
   0   3 -29    0.23    0.64
   0   3 -29    0.54    0.52
   0   3  29    0.04    0.55
   0   3 -30   -0.33    0.51
   0  -3 -30   -0.17    0.52
   0   4   0   34.53    1.85
   0   4   0   35.85    1.86
   0   4   0   37.35    2.09
   0   4   1   25.56    1.55
   0   4  -1   24.40    1.50
   0   4  -1   26.08    1.52
   0   4  -2  106.92    4.57
   0   4   2  104.13    4.52
   0   4  -2  102.33    4.46
   0   4   3  139.97    5.75
   0   4  -3  135.97    5.77
   0   4  -3  137.79    5.70
   0   4   3  131.74    5.75
   0   4   4    5.30    0.97
   0   4   4    4.52    1.08
   0   4  -4    4.66    1.16
   0   4   5  464.86   18.35
   0   4  -5  468.92   18.38
   0   4   5  477.01   18.55
   0   4   6   29.97    1.79
   0   4  -6   29.76    1.86
   0   4   6   29.66    1.90
   0   4   7   13.61    1.23
   0   4  -7   11.98    1.29
   0  -4   7   11.16    1.04
   0  -4   8  665.24   26.49
   0   4  -8  686.98   26.12
   0  -4   9 1752.25   66.33
   0   4  -9 1761.09   65.88
   0   4  -9 1684.15   65.88
   0  -4  10  788.42   30.01
   0   4 -10  766.51   29.51
   0  -4  11 2610.89   99.88
   0   4 -11 2603.51   99.32
   0  -4  12  337.59   13.44
   0   4 -12  331.56   12.83
   0   4 -12  330.22   12.84
   0  -4  13  957.59   36.57
   0   4 -13  933.02   35.91
   0  -4  14    8.30    1.45
   0   4 -14    7.84    0.88
   0  -4  15   39.29    2.61
   0   4 -15   40.03    1.90
   0  -4  16  169.43    7.64
   0   4 -16  172.59    6.84
   0  -4  17   20.12    2.03
   0  -4  18   16.41    2.04
   0   4 -19    5.00    0.86
   0  -4 -19    5.37    0.88
   0   4 -20    5.82    0.89
   0  -4 -20    5.76    0.94
   0   4 -21   28.68    1.58
   0  -4 -21   31.47    1.59
   0   4 -22    5.77    0.93
   0  -4 -22    3.89    0.91
   0  -4 -22    4.79    1.72
   0  -4 -23    2.75    0.90
   0   4 -23    3.51    0.90
   0   4 -24    5.12    0.90
   0  -4 -24    5.29    0.89
   0   4 -25    8.44    0.92
   0  -4 -25    9.59    0.94
   0  -4 -26   86.81    3.57
   0   4 -26   87.45    3.58
   0   4 -27   99.68    4.41
   0  -4 -27  113.70    4.37
   0   4 -27  113.37    4.38
   0  -4 -28   52.92    2.11
   0   4 -28   46.70    2.13
   0   4  28   49.42    2.22
   0  -4 -29   47.56    1.82
   0   4  29   43.95    1.91
   0   4  30    1.54    0.41
   0   5   0   -0.51    1.30
   0   5   0   -0.20    0.79
   0   5  -1    0.07    1.33
   0   5   1    0.28    0.78
   0   5  -1    0.13    0.76
   0   5  -1   -0.33    0.81
   0   5  -2   -0.07    1.33
   0   5  -2   -0.06    0.75
   0   5   2   -0.07    0.79
   0   5  -2    1.20    0.84
   0   5  -3    1.00    1.35
   0   5   3    0.54    1.31
   0   5  -3   -0.13    0.37
   0   5   3    0.75    0.87
   0   5  -3    0.58    0.78
   0   5  -3    0.14    0.85
   0   5   4   -0.98    1.20
   0   5  -4    0.22    0.38
   0   5  -4    0.07    1.29
   0   5   4    0.08    0.87
   0   5  -4   -0.64    0.81
   0   5  -5   -0.54    1.31
   0   5   5    1.72    1.26
   0   5   5    0.26    0.98
   0   5  -5   -0.07    0.85
   0   5   6    0.75    1.06
   0   5  -6    0.54    0.86
   0   5  -6    0.29    0.52
   0   5  -6    0.99    1.21
   0   5   6    1.54    1.14
   0   5  -7   -0.41    0.56
   0   5  -7    0.02    0.51
   0  -5   7    0.06    0.77
   0   5  -8    0.33    0.59
   0   5  -8    0.37    0.52
   0  -5   8    1.08    0.87
   0   5  -9   -0.14    0.63
   0   5  -9    0.10    0.54
   0  -5   9    0.66    0.95
   0   5 -10   -0.02    0.67
   0   5 -10    0.46    0.60
   0  -5  10   -0.48    0.97
   0   5 -11    1.65    0.68
   0   5 -11    0.15    0.63
   0  -5  11    0.61    1.09
   0   5 -12    0.86    0.65
   0  -5  12   -0.28    1.13
   0   5 -13    1.31    0.71
   0   5 -13    0.71    0.57
   0  -5  13    1.61    1.23
   0   5 -14   -0.10    0.56
   0  -5  14    0.43    1.24
   0   5 -15    2.04    0.94
   0  -5  15   -0.57    1.29
   0   5 -15    0.23    0.60
   0   5 -16    0.20    0.64
   0   5 -16    1.47    0.92
   0   5 -16    0.19    0.67
   0  -5  16   -0.60    1.41
   0   5 -17    0.68    0.67
   0   5 -17    0.88    0.68
   0  -5  17    1.13    1.49
   0   5 -18    0.21    0.70
   0   5 -18    0.17    0.70
   0   5 -19    0.26    0.73
   0   5 -19   -0.08    0.70
   0   5 -20   -0.78    0.75
   0   5 -20    0.92    0.69
   0   5 -21   -0.53    0.78
   0   5 -22    0.21    0.73
   0   5 -23    0.16    0.71
   0   5 -24    1.40    0.83
   0   5 -25    1.53    0.79
   0   5 -26    0.05    0.67
   0   5 -27    0.42    0.57
   0   5 -28    0.11    0.45
   0   5  28    0.11    0.64
   0   5  29    0.33    0.47
   0   5  30    0.57    0.32
   0   6   0    8.16    0.63
   0   6   0    8.61    1.21
   0   6   0    7.51    1.79
   0   6  -1  123.61    5.34
   0   6   1  109.79    4.37
   0   6  -1  107.54    4.37
   0   6   1  115.12    5.06
   0   6  -1  114.57    5.03
   0   6   2    0.75    0.46
   0   6  -2    0.74    0.44
   0   6  -2    2.89    1.63
   0   6  -2    1.51    0.97
   0   6   2    1.53    0.98
   0   6  -3  210.73    8.85
   0   6  -3  203.70    8.24
   0   6  -3  215.46    8.91
   0   6   3  217.22    8.99
   0   6  -3  210.28    8.23
   0   6  -3  238.17    9.10
   0   6   3  238.31    9.06
   0   6   4  151.30    6.30
   0   6  -4  139.02    6.08
   0   6  -4  135.83    5.47
   0   6  -4  140.84    6.15
   0   6   5  289.04   11.26
   0   6  -5  266.52   11.00
   0   6  -5  262.98   10.37
   0   6  -5  272.38   11.08
   0   6  -6    1.34    0.64
   0   6   6    2.60    1.23
   0   6  -6    3.04    1.07
   0   6  -7  110.44    4.51
   0  -6   7  114.51    5.03
   0   6  -7  116.26    5.25
   0  -6   8  117.19    5.38
   0   6  -8  118.53    4.85
   0   6   8  122.99    4.90
   0   6  -8  117.87    4.85
   0   6  -8  119.47    5.60
   0   6  -8  125.73    4.86
   0   6  -9   13.12    0.98
   0  -6   9   10.94    1.45
   0   6   9   13.32    0.94
   0   6  -9   12.14    0.95
   0   6  -9   12.28    0.92
   0   6  -9   12.66    1.62
   0   6 -10   17.64    1.02
   0  -6  10   17.04    1.73
   0   6 -10   18.87    1.13
   0   6 -10   17.35    1.17
   0   6 -10   17.81    1.12
   0   6 -11   22.33    1.20
   0  -6  11   24.19    1.97
   0   6 -11   20.48    1.25
   0   6 -11   22.93    1.33
   0   6 -11   22.91    1.30
   0   6 -12  101.48    4.27
   0  -6  12   97.84    4.98
   0   6 -12  111.77    4.33
   0   6 -12  103.96    4.32
   0   6 -12  105.85    4.35
   0   6 -13  137.73    5.58
   0   6 -13  132.63    5.64
   0   6 -13  146.05    5.66
   0   6 -13  142.22    5.63
   0   6 -14    3.54    0.97
   0   6 -14    3.23    0.74
   0   6 -14    2.73    0.86
   0   6 -15  120.33    4.88
   0   6 -15  120.00    4.95
   0   6 -16    9.20    0.89
   0   6 -16    9.10    1.01
   0   6 -17  209.36    8.45
   0   6 -17  221.83    8.56
   0   6 -18  160.75    6.48
   0   6 -18  165.36    6.59
   0   6 -19   10.17    0.90
   0   6 -19    7.89    1.08
   0   6 -20    9.80    1.15
   0   6 -21   29.09    1.68
   0   6 -22   12.37    1.14
   0   6 -23   18.82    1.26
   0   6 -24   25.71    1.42
   0   6 -25   11.82    0.90
   0   6 -26    2.59    0.60
   0   6 -27   11.20    0.69
   0   6  28    1.63    0.55
   0   6  29    8.30    0.54
   0   7   0    1.27    1.07
   0   7   0    0.14    0.58
   0   7   0    0.26    0.57
   0   7  -1   -0.07    0.57
   0   7   1    0.42    0.53
   0   7  -1    0.47    0.57
   0   7   1    0.45    0.58
   0   7   1    1.08    1.12
   0   7  -1    0.74    1.05
   0   7  -1    0.82    0.57
   0   7  -2   -0.53    0.63
   0   7  -2   -0.14    0.56
   0   7   2    0.52    0.56
   0   7  -2   -0.45    0.60
   0   7   2    0.20    0.61
   0   7  -2    2.11    1.16
   0   7   2    0.56    1.15
   0   7  -2    0.97    0.62
   0   7  -3    0.48    0.58
   0   7   3    0.35    0.58
   0   7   3   -0.10    0.58
   0   7  -3    0.24    0.67
   0   7  -3    0.73    0.59
   0   7   3    0.30    0.60
   0   7   3   -0.12    1.16
   0   7  -3    0.42    1.17
   0   7   4    0.37    0.61
   0   7   4   -0.06    0.59
   0   7   4    0.97    1.23
   0   7  -4    0.95    1.17
   0   7   4   -0.20    0.60
   0   7  -4    0.31    0.69
   0   7  -4    0.23    0.59
   0   7  -4   -0.27    0.68
   0   7  -5   -0.18    0.71
   0   7  -5   -0.21    1.12
   0   7   5    0.51    1.33
   0   7   5   -0.33    0.60
   0   7  -5   -0.03    0.64
   0   7  -5   -0.62    0.71
   0   7  -5   -0.34    1.19
   0   7   5    0.85    0.66
   0   7  -6    0.32    1.22
   0   7   6    0.05    0.59
   0   7  -6   -0.26    0.75
   0   7   6    1.73    0.71
   0   7  -6   -0.24    0.64
   0   7  -6    1.72    1.34
   0   7  -7    0.62    0.77
   0   7  -7    0.14    0.68
   0   7   7    0.39    0.70
   0   7  -7    0.65    1.15
   0   7  -7   -0.35    1.28
   0   7  -8    0.10    0.77
   0   7  -8   -0.03    0.65
   0   7   8   -0.31    0.73
   0   7  -8   -0.12    1.29
   0   7  -8    1.33    1.22
   0   7  -9   -0.11    1.21
   0   7  -9    0.13    0.81
   0   7  -9    0.38    0.68
   0   7   9    0.07    0.76
   0   7  -9    1.39    1.40
   0   7  -9    0.46    0.81
   0   7 -10   -0.17    0.82
   0   7 -10    0.22    0.67
   0   7 -10    0.79    1.39
   0   7 -10    0.51    0.78
   0   7 -10    0.54    0.85
   0   7 -11    0.71    0.88
   0   7 -11    0.31    0.65
   0   7 -11   -1.10    1.41
   0   7 -11    1.10    0.79
   0   7 -11    0.20    0.88
   0   7 -12    0.25    0.91
   0   7 -12   -0.31    0.71
   0   7 -12   -1.15    1.52
   0   7 -12    0.39    0.81
   0   7 -12    3.12    0.97
   0   7 -13   -0.57    0.95
   0   7 -13    0.52    0.98
   0   7 -13    0.60    1.62
   0   7 -13   -0.29    0.72
   0   7 -13    0.24    0.84
   0   7 -14    1.34    1.03
   0   7 -14    0.63    1.67
   0   7 -14    0.61    0.76
   0   7 -14   -0.35    0.88
   0   7 -15    2.35    1.10
   0   7 -15   -1.32    1.72
   0   7 -15   -0.04    0.92
   0   7 -15    1.43    0.78
   0   7 -16   -0.17    1.73
   0   7 -16    0.61    0.95
   0   7 -16    0.46    0.72
   0   7 -17   -1.22    1.78
   0   7 -17   -0.11    0.95
   0   7 -17    0.87    0.75
   0   7 -18    0.70    1.75
   0   7 -18    0.13    0.71
   0   7 -18    0.04    0.98
   0   7 -19    0.28    0.93
   0   7 -20    0.96    0.93
   0   7 -21   -0.58    0.85
   0   7 -22    0.14    0.78
   0   7 -23   -0.49    0.69
   0   7 -24   -0.82    0.64
   0   7 -25    0.05    0.50
   0   7 -26    0.22    0.41
   0   7  27   -0.21    0.50
   0   7  28    0.19    0.34
   0   8   0    2.02    0.77
   0   8   0    3.06    0.75
   0   8   0    2.91    1.45
   0   8   1  443.31   16.91
   0   8  -1  437.74   16.91
   0   8  -1  434.61   16.94
   0   8   1  437.85   16.95
   0   8   1  437.59   17.88
   0   8  -1  424.83   17.81
   0   8   2   23.89    1.33
   0   8   2   25.12    1.37
   0   8   2   22.11    1.34
   0   8  -2   23.48    1.31
   0   8  -2   21.29    2.05
   0   8   2   22.71    2.19
   0   8   3   63.71    2.79
   0   8  -3   61.23    2.75
   0   8  -3   60.17    3.61
   0   8   3   62.00    3.72
   0   8  -3   64.05    2.81
   0   8   3   63.60    2.81
   0   8  -3   68.28    2.81
   0   8  -3   67.79    2.85
   0   8   3   65.63    2.87
   0   8  -4   11.12    1.00
   0   8   4    9.57    1.76
   0   8  -4    6.91    1.53
   0   8  -4   12.16    1.08
   0   8   4   10.37    0.96
   0   8   4    9.38    0.93
   0   8  -4   12.48    0.95
   0   8   4   12.82    1.04
   0   8  -4   12.17    0.97
   0   8   5   27.58    1.42
   0   8  -5   21.04    2.12
   0   8   5   24.41    1.43
   0   8  -5   26.26    1.42
   0   8  -5   24.43    1.41
   0   8  -5   26.89    1.51
   0   8   5   24.22    1.46
   0   8  -5   25.10    1.43
   0   8   6    7.14    0.91
   0   8  -6    6.48    0.93
   0   8   6    6.48    0.89
   0   8  -6    6.48    0.86
   0   8  -6    6.62    0.99
   0   8  -6    6.69    1.48
   0   8  -7   38.26    1.85
   0   8   7   35.98    1.89
   0   8  -7   36.71    1.82
   0   8  -7   32.82    2.56
   0   8   7   35.52    1.81
   0   8  -8    1.97    0.93
   0   8   8    0.62    0.88
   0   8  -8    2.32    0.82
   0   8  -8    2.27    1.41
   0   8  -8    0.55    1.48
   0   8  -9    4.81    1.00
   0   8   9    4.86    0.90
   0   8  -9    4.59    0.88
   0   8  -9    4.22    1.45
   0   8  -9    3.80    1.61
   0   8 -10  114.27    6.19
   0   8 -10  127.35    5.28
   0   8 -10  105.32    6.05
   0   8 -11    7.61    1.08
   0   8 -11    7.42    1.73
   0   8 -11    5.89    0.95
   0   8 -11    7.04    1.09
   0   8 -12    1.84    1.62
   0   8 -12    1.29    0.95
   0   8 -12    2.74    1.02
   0   8 -12    1.21    1.02
   0   8 -13   37.09    3.07
   0   8 -13   38.65    2.05
   0   8 -13   45.27    2.11
   0   8 -13   39.28    2.09
   0   8 -14   95.90    5.47
   0   8 -14  107.48    4.44
   0   8 -15   95.03    5.60
   0   8 -15  111.95    4.55
   0   8 -16   14.19    1.24
   0   8 -17   51.70    2.45
   0   8 -18   14.69    1.22
   0   8 -19   92.18    3.88
   0   8 -20   22.45    1.34
   0   8 -21   94.81    3.90
   0   8 -22   70.31    2.95
   0   8 -23   53.00    2.26
   0   8 -24   16.61    0.89
   0   8  25    2.96    0.45
   0   9   0   -0.46    0.90
   0   9   0    0.06    0.85
   0   9   0    0.56    1.41
   0   9  -1    0.55    0.85
   0   9   1   -0.46    0.85
   0   9   1    0.69    0.85
   0   9  -1    0.25    0.89
   0   9  -1   -1.64    1.40
   0   9   1    1.13    1.45
   0   9   1    0.51    0.87
   0   9  -2    0.13    0.80
   0   9   2   -0.40    0.83
   0   9   2    0.63    0.93
   0   9  -2    0.22    0.91
   0   9   2    0.43    1.44
   0   9  -2    0.54    1.34
   0   9   2    0.06    0.86
   0   9   3   -0.09    0.85
   0   9   3   -0.20    0.87
   0   9  -3    0.06    0.84
   0   9  -3    0.13    0.93
   0   9   3    0.52    0.92
   0   9   4   -0.47    0.89
   0   9  -4    1.16    0.83
   0   9  -4   -0.06    0.97
   0   9   4    0.48    0.85
   0   9   5    0.49    0.93
   0   9  -5    0.55    0.84
   0   9   5    0.21    0.89
   0   9  -5    1.18    0.84
   0   9  -5   -0.33    0.96
   0   9   6   -1.88    0.95
   0   9  -6   -1.04    0.82
   0   9   6    0.33    0.87
   0   9  -6    0.64    0.89
   0   9  -6    0.64    1.00
   0   9  -7    0.30    0.81
   0   9   7    0.17    0.89
   0   9  -7    0.59    0.85
   0   9   7    0.78    0.88
   0   9  -7    1.22    0.92
   0   9  -7    1.37    1.03
   0   9  -8    0.20    0.91
   0   9   8   -0.38    0.94
   0   9   8   -0.45    0.90
   0   9  -8   -0.03    0.85
   0   9  -8    1.47    0.95
   0   9  -9    0.06    0.81
   0   9  -9    1.05    0.96
   0   9   9   -0.58    0.92
   0   9  -9    0.89    0.91
   0   9 -10   -0.34    0.92
   0   9 -10    0.55    0.85
   0   9  10   -1.03    0.96
   0   9 -11    0.62    0.95
   0   9 -11    0.06    0.82
   0   9  11   -0.09    0.96
   0   9 -12   -0.27    1.09
   0   9 -12    0.24    0.93
   0   9 -12    0.40    0.79
   0   9  12   -1.01    0.99
   0   9 -13    0.82    0.96
   0   9 -13    0.50    0.77
   0   9  13    0.44    0.95
   0   9 -14   -0.30    0.89
   0   9 -14   -0.25    0.72
   0   9  14    0.28    0.93
   0   9 -15    0.98    0.91
   0   9 -15    0.24    0.72
   0   9  15   -0.60    0.91
   0   9 -16    0.16    0.85
   0   9 -16    0.60    0.65
   0   9  16   -0.31    0.86
   0   9 -17   -0.38    0.83
   0   9 -17    0.04    0.60
   0   9  17    0.56    0.81
   0   9 -18   -0.70    0.76
   0   9  18   -0.35    0.73
   0   9 -19    1.00    0.71
   0   9  19    0.87    0.68
   0   9 -20    0.24    0.64
   0   9  20    0.91    0.62
   0   9 -21    0.29    0.55
   0   9  21    1.32    0.54
   0   9  22    1.27    0.46
   0   9  23   -0.18    0.46
   0   9  24    0.35    0.35
   0  10   0    1.44    0.92
   0  10   0    1.56    1.01
   0  10   1   15.79    1.23
   0  10  -1   18.40    1.25
   0  10   1   15.87    1.28
   0  10  -1   15.95    1.27
   0  10   2    4.30    1.01
   0  10  -2    3.08    0.93
   0  10  -2    3.44    1.02
   0  10   2    4.95    1.01
   0  10   3  113.01    4.76
   0  10   3  112.38    4.65
   0  10   3  109.66    4.66
   0  10  -3  116.97    4.69
   0  10  -3  111.82    4.68
   0  10   4   28.02    1.74
   0  10   4   28.95    1.64
   0  10   4   28.98    1.63
   0  10  -4   29.43    1.62
   0  10  -4   26.65    1.67
   0  10   5   85.83    3.67
   0  10  -5   85.02    3.71
   0  10  -5   86.08    3.69
   0  10   5   88.76    3.79
   0  10   6    7.83    1.04
   0  10  -6    8.27    1.14
   0  10  -6    7.48    1.00
   0  10   6    8.87    1.13
   0  10  -7   25.27    1.48
   0  10   7   26.96    1.52
   0  10  -8   14.85    1.16
   0  10   8   16.40    1.23
   0  10  -8   13.49    1.29
   0  10   9   89.68    3.69
   0  10  -9   84.10    3.65
   0  10  10   31.66    1.71
   0  10 -10   32.04    1.66
   0  10  11   88.94    3.73
   0  10 -11   87.87    3.70
   0  10  12    3.21    0.90
   0  10 -12    3.58    0.77
   0  10  13   32.01    1.64
   0  10 -13   31.25    1.57
   0  10  14    1.73    0.78
   0  10 -14    1.96    0.66
   0  10  15   10.94    0.96
   0  10 -15   13.21    0.85
   0  10  16   15.94    1.03
   0  10  17   22.52    1.20
   0  10  18    1.95    0.57
   0  10  19   10.86    0.72
   0  10  20    2.01    0.42
   0  11   0    1.41    0.89
   0  11   1    0.68    0.87
   0  11  -1    0.64    0.91
   0  11   2   -0.15    0.97
   0  11   2   -0.47    0.85
   0  11  -2    0.87    0.91
   0  11   3   -0.67    0.94
   0  11   3   -0.08    0.83
   0  11  -3   -0.23    0.91
   0  11  -4    0.29    0.80
   0  11   4   -0.48    0.94
   0  11   4    0.29    0.82
   0  11  -4   -0.09    0.87
   0  11  -5   -0.23    0.78
   0  11   5    0.20    0.78
   0  11  -5   -0.14    0.89
   0  11  -5    0.66    0.85
   0  11  -6    0.65    0.82
   0  11  -6   -0.50    0.76
   0  11   6    1.00    0.76
   0  11  -6   -0.28    0.88
   0  11  -7    0.40    0.86
   0  11  -7    1.24    0.77
   0  11  -7    0.50    0.88
   0  11  -8    0.79    0.80
   0  11   8    0.16    0.77
   0  11  -8    0.57    0.72
   0  11  -8   -0.74    0.85
   0  11  -9    0.94    0.80
   0  11   9    0.23    0.76
   0  11  -9    0.46    0.69
   0  11 -10    0.75    0.80
   0  11  10    0.07    0.74
   0  11 -10   -0.75    0.64
   0  11 -11    0.51    0.76
   0  11  11    0.56    0.71
   0  11 -11    0.10    0.60
   0  11 -12    0.74    0.74
   0  11  12   -1.39    0.69
   0  11 -12    0.36    0.54
   0  11 -13    0.29    0.68
   0  11  13   -0.80    0.63
   0  11 -13   -0.24    0.49
   0  11  14   -0.02    0.58
   0  11 -14    0.41    0.62
   0  11  15   -0.07    0.51
   0  11 -15   -0.15    0.55
   0  11  16   -0.37    0.46
   0  11 -16    1.39    0.46
   0  11 -17    0.35    0.39
   0  12   0  110.53    4.44
   0  12   1   36.95    1.70
   0  12  -1   36.62    1.72
   0  12  -2    2.31    0.71
   0  12  -3  195.94    7.69
   0  12  -4   17.98    1.14
   0  12  -4   17.59    1.08
   0  12  -5   35.31    1.71
   0  12  -6   16.40    1.07
   0  12  -7   22.24    1.23
   0  12  -8   36.54    1.72
   0  12  -9   21.95    1.18
   0  12 -10   39.26    1.77
   0  12 -11   27.80    1.32
   0  12 -12   34.74    1.54
   0  12 -13   17.44    0.87
  -1   0   0    0.03    0.11
  -1   0   1    0.23    0.15
  -1   0  -2   93.29    3.65
  -1   0  -3    0.26    0.29
  -1   0  -4  722.61   27.70
   1   0   5    0.64    0.56
  -1   0  -5    0.74    0.53
   1   0   6  147.73    5.92
  -1   0  -6  143.03    5.86
   1   0   7    0.58    0.75
  -1   0  -7    1.91    0.77
   1   0   8  553.66   21.62
  -1   0  -8  556.98   21.59
  -1   0  -9    0.48    0.79
   1   0   9    1.10    0.83
   1   0  10   62.43    3.00
  -1   0 -10   59.58    2.94
  -1   0 -11    0.81    0.96
   1   0  11    0.44    0.95
  -1   0 -12    0.61    0.93
   1   0  12   -0.48    1.01
  -1   0 -13    0.76    1.12
   1   0  13    0.70    1.08
   1   0  14   48.37    2.85
  -1   0 -14   48.89    2.82
  -1   0 -15    0.51    1.22
   1   0  15   -0.11    1.21
   1   0 -16  280.17   11.76
  -1   0 -16  280.09   11.73
  -1   0 -17   -1.45    1.39
   1   0 -17    0.62    1.42
  -1   0 -18   39.96    2.87
   1   0 -18   36.04    2.82
   1   0 -19   -0.15    1.54
  -1   0 -19    1.25    1.59
  -1   0 -20   43.83    3.18
   1   0 -20   46.35    3.32
  -1   0 -21   -0.31    1.69
   1   0 -21    0.65    1.78
   1   0 -22   12.50    1.22
   1   0 -22   11.09    2.23
  -1   0 -22   10.14    2.15
   1   0 -23    0.36    1.04
  -1   0 -23   -0.82    1.76
   1   0 -23    1.38    1.88
   1   0 -24    3.99    1.12
  -1   0 -24    3.79    1.98
   1   0 -24    2.97    1.97
   1   0 -25   -1.55    1.06
   1   0 -25   -3.11    2.00
  -1   0 -25   -2.11    1.83
   1   0 -26   -0.17    1.04
  -1   0 -26   -0.55    1.00
   1   0 -27    0.05    0.99
  -1   0 -27   -1.43    0.99
   1   0 -28  104.21    4.28
  -1   0 -28  103.73    4.28
  -1   0 -29   -0.06    0.79
   1   0 -29   -0.13    0.80
  -1   0 -30   30.72    1.48
   1   0 -30   29.51    1.47
   1   0 -31    0.18    0.57
  -1   0 -31    0.54    0.57
   1   0 -32   -0.07    0.43
  -1   0 -32   -0.11    0.43
   1   1   0   75.30    3.02
   1   1   0   80.66    3.02
   1   1  -1 1160.92   44.27
  -1  -1   2  158.38    6.46
   1   1  -2  169.30    6.52
  -1  -1   3 2621.12  104.93
   1   1  -3 2629.99  104.98
  -1   1   3 2806.17  105.04
   1   1   4  104.82    4.16
  -1  -1   4  102.56    4.08
  -1   1  -4   96.23    4.13
  -1   1   4  103.54    4.20
  -1  -1   5   13.07    0.88
   1  -1   5   12.52    0.89
  -1   1  -5   14.04    0.97
  -1   1  -6  634.99   24.28
  -1  -1   6  641.80   24.23
   1  -1   6  607.71   24.24
  -1   1  -7  150.05    6.06
  -1  -1   7  151.65    6.00
   1  -1   7  139.63    6.00
  -1   1  -8   50.64    2.60
   1  -1   8   56.33    2.59
  -1  -1   8   54.65    2.55
  -1   1  -9   14.55    1.23
  -1   1   9   11.67    0.65
  -1   1  -9   13.10    0.68
   1  -1   9   15.79    1.20
  -1  -1   9   16.88    1.19
   1  -1  10   16.42    1.33
  -1  -1  10   16.01    1.33
  -1   1 -10   17.38    1.41
  -1  -1  11  220.95    8.72
   1  -1  11  203.64    8.68
   1   1 -11  202.30    8.73
  -1   1 -11  216.69    8.78
   1  -1  12    9.33    1.22
   1   1 -12   11.26    1.32
  -1   1 -12    9.97    1.35
  -1   1 -13  144.14    6.23
   1   1 -13  134.25    6.17
   1  -1  13  140.62    6.16
  -1  -1 -14   15.62    1.58
   1   1 -14   16.40    1.68
  -1   1 -14   16.80    1.74
   1  -1  14   18.09    1.69
  -1   1 -14   14.56    0.87
  -1  -1 -15  303.12   12.20
  -1   1 -15  309.55   12.36
   1   1 -15  313.53   12.38
   1  -1  15  316.48   12.31
  -1   1 -15  287.69   11.43
   1   1 -16   17.71    2.06
  -1   1 -16   22.87    2.11
  -1  -1 -16   22.69    1.97
   1  -1  16   22.32    2.02
  -1  -1 -17  520.62   20.96
   1   1 -17  531.76   21.14
  -1   1 -17  516.21   21.09
   1  -1  17  521.43   21.02
  -1  -1 -18   22.99    2.22
  -1   1 -18   20.43    2.28
   1  -1 -18   21.37    2.22
   1   1 -18   20.87    2.29
  -1   1 -19  133.90    6.53
   1   1 -19  130.65    6.55
   1  -1 -19  132.59    6.45
  -1  -1 -19  138.44    6.43
  -1   1 -20   -1.57    1.74
   1   1 -20    0.96    1.86
   1  -1 -20    1.19    1.69
  -1  -1 -20    1.26    1.62
   1  -1 -21  199.93    7.69
   1  -1 -21  190.00    8.87
   1   1 -21  189.82    8.98
  -1  -1 -21  177.05    8.68
  -1   1 -21  187.77    8.90
   1  -1 -22  140.79    5.51
   1  -1 -22  135.51    6.73
   1   1 -22  132.26    6.82
  -1  -1 -22  123.60    6.51
  -1   1 -22  122.00    6.71
   1  -1 -23   48.85    2.26
   1   1 -23   44.13    3.48
  -1  -1 -23   38.56    3.23
   1  -1 -23   41.20    3.34
  -1   1 -23   44.36    3.48
   1  -1 -24   71.84    3.02
  -1   1 -24   63.35    4.26
   1   1 -24   58.21    4.26
  -1  -1 -24   60.42    4.04
   1  -1 -24   68.12    4.29
   1   1  25  124.20    5.38
   1  -1 -25  147.04    5.45
  -1  -1 -25  122.29    6.49
   1   1 -25  131.88    6.75
   1  -1 -25  129.42    6.69
   1   1  26    0.64    0.73
   1  -1 -26    0.39    1.01
  -1  -1 -26   -0.91    1.05
   1  -1 -27    8.25    1.05
  -1  -1 -27    6.40    1.02
   1  -1 -28   12.79    1.07
  -1  -1 -28   11.18    1.08
   1  -1 -29    4.50    0.84
  -1  -1 -29    4.11    0.84
  -1   1 -30    0.94    0.66
   1   1 -30    1.72    0.67
   1  -1 -30    2.66    0.68
  -1  -1 -30    1.84    0.67
  -1  -1 -31    8.90    0.74
  -1   1 -31    9.86    0.75
   1  -1 -31   10.52    0.75
   1   2   0   -0.02    0.33
   1   2   0   -0.12    0.33
   1   2  -1  306.60   11.82
   1   2   1  305.74   11.84
   1   2   2   41.30    1.83
   1   2  -3  182.21    7.11
   1   2   3  177.89    7.14
   1   2  -4 1420.06   54.76
  -1  -2   4 1438.92   54.67
   1   2  -5 2785.36  105.80
  -1  -2   5 2760.69  105.71
   1   2  -6 1070.63   41.72
  -1   2  -6 1097.62   41.76
  -1   2   6 1111.03   41.84
  -1  -2   6 1074.35   41.63
   1  -2   7  548.46   20.99
  -1   2  -7  535.32   21.05
  -1  -2   7  548.63   20.93
   1   2  -7  525.18   21.01
  -1   2  -8   54.37    2.46
  -1   2   8   54.14    2.43
   1  -2   8   57.01    2.71
  -1  -2   8   63.27    2.68
  -1   2  -8   63.72    2.82
  -1   2  -9   21.57    1.21
  -1   2   9   22.02    1.19
  -1  -2   9   26.72    1.52
   1  -2   9   22.45    1.52
  -1   2  -9   26.09    1.66
  -1   2 -10   48.89    2.11
  -1   2  10   46.55    2.08
  -1  -2  10   49.75    2.50
   1  -2  10   47.28    2.50
  -1   2 -10   55.06    2.67
  -1  -2  11   22.23    1.53
   1  -2  11   21.67    1.60
  -1   2 -11   20.09    1.70
   1   2 -12    4.19    0.59
  -1  -2  12    5.42    1.09
   1  -2  12    5.06    1.11
  -1   2 -12    4.75    1.26
  -1   2 -13   22.40    1.13
  -1   2 -13   23.35    2.01
  -1  -2  13   24.01    1.75
   1  -2  13   20.17    1.72
  -1   2 -14   30.74    1.46
  -1   2 -14   33.62    2.38
  -1  -2  14   32.32    2.13
   1  -2  14   32.76    2.20
  -1   2 -15  105.53    4.28
   1  -2  15  112.00    5.11
  -1   2 -15  107.19    5.24
   1  -2  16   14.58    1.74
  -1   2 -16   13.80    0.95
  -1   2 -16   12.00    1.83
   1  -2  17    5.21    1.50
  -1   2 -17    5.58    0.78
   1   2 -17    6.22    1.75
  -1  -2 -17    5.29    1.40
  -1   2 -17    7.52    1.85
   1  -2  18    2.10    1.43
  -1   2 -18    0.15    1.63
  -1  -2 -18    0.83    1.34
   1   2 -18    2.53    1.78
   1  -2  19    5.67    1.72
  -1  -2 -19    2.67    1.48
   1   2 -19    4.44    1.80
  -1   2 -19    4.90    1.95
   1   2 -20    1.42    0.87
   1  -2 -20    1.07    0.94
  -1   2 -20    1.99    1.93
   1  -2 -20    2.06    1.66
   1   2 -20    0.67    1.89
  -1  -2 -20   -0.41    1.57
   1  -2 -21  117.29    4.65
   1   2 -21  112.14    4.63
  -1  -2 -21  100.37    5.57
   1  -2 -21  109.75    5.81
  -1   2 -21  106.44    5.95
   1   2 -21  116.45    6.06
  -1  -2 -22    9.68    1.92
   1   2 -22    9.58    2.28
   1  -2 -22    9.77    2.07
   1  -2 -22   11.30    1.14
   1   2 -22    9.98    1.12
  -1  -2 -23   15.41    2.18
   1   2 -23   17.05    2.61
   1  -2 -23   19.39    2.44
   1   2 -23   19.13    1.36
   1  -2 -23   22.44    1.44
   1   2 -24    2.55    2.07
  -1  -2 -24    1.03    1.63
   1  -2 -24    3.77    1.86
   1   2 -24    2.67    1.02
   1  -2 -24    3.70    1.09
  -1  -2 -25   10.74    1.17
   1   2 -25   11.32    1.17
  -1   2 -25   10.55    1.18
   1  -2 -25   12.39    1.19
   1   2  26   34.29    1.92
   1  -2 -26   40.86    1.96
  -1  -2 -26   40.57    1.98
  -1   2 -26   40.84    2.00
   1   2 -26   38.76    1.95
   1   2  27   13.86    1.03
  -1  -2 -27   14.34    1.15
   1  -2 -27   13.83    1.16
   1   2 -27   13.88    1.17
  -1   2 -27   14.71    1.19
   1   2  28    2.40    0.67
   1  -2 -28    2.11    0.84
  -1  -2 -28    2.16    0.83
   1   2 -28    3.03    0.85
  -1   2 -28    0.92    0.84
   1   2 -29   23.80    1.26
  -1  -2 -29   23.03    1.26
  -1   2 -29   21.03    1.25
   1  -2 -29   22.45    1.24
  -1   2 -30    4.99    0.70
   1  -2 -30    6.01    0.70
  -1  -2 -30    6.06    0.72
   1   2 -30    5.86    0.70
   1  -2 -31    0.31    0.50
   1   2 -31    1.29    0.51
  -1   2 -31    0.03    0.49
  -1  -2 -31    0.26    0.49
   1   3   0  108.17    4.46
   1   3   0  110.45    4.46
   1   3  -1  219.71    8.80
   1   3  -1  224.25    8.82
   1   3   1  230.04    8.86
   1   3  -2   62.71    2.70
   1   3   2   62.50    2.75
   1   3   3  208.74    8.33
   1   3   4  122.91    5.13
  -1  -3   5  144.39    5.78
  -1   3  -6 1301.24   48.90
  -1   3   6 1305.20   48.87
   1   3  -6 1287.40   48.99
  -1  -3   6 1217.66   48.84
  -1   3  -7 1594.59   60.66
  -1   3   7 1591.95   60.64
   1   3  -7 1560.46   60.82
  -1  -3   7 1582.65   60.68
   1   3  -8  858.00   32.95
  -1   3   8  848.91   32.68
  -1   3  -8  833.49   32.70
   1  -3   8  860.98   32.89
  -1  -3   8  858.28   32.80
  -1   3   9  510.16   19.31
  -1   3  -9  475.76   19.32
   1   3  -9  505.01   19.67
   1  -3   9  508.96   19.59
  -1  -3   9  503.79   19.50
  -1   3 -10   78.97    3.49
  -1   3  10   82.91    3.47
   1  -3  10   80.18    3.78
  -1  -3  10   86.76    3.71
   1   3 -10   77.17    3.88
   1   3 -11  882.11   32.76
  -1   3 -11  824.91   32.04
  -1   3 -11  834.10   32.21
   1  -3  11  879.00   32.65
  -1  -3  11  882.77   32.54
  -1   3 -11  842.76   32.06
   1   3 -11  822.43   32.06
   1   3 -12  130.90    4.96
  -1   3 -12  120.88    4.94
  -1  -3  12  134.09    5.52
   1  -3  12  126.02    5.58
  -1   3 -12  120.99    4.91
   1   3 -12  122.04    5.69
  -1   3 -13  205.13    8.38
   1   3 -13  224.54    8.41
  -1  -3  13  231.14    9.02
   1  -3  13  217.33    9.09
   1   3 -13  202.40    9.18
  -1   3 -14   43.86    2.02
   1  -3  14   48.72    2.81
  -1  -3  14   50.73    2.73
  -1   3 -15   27.16    1.42
   1  -3  15   29.20    2.24
  -1  -3  15   31.00    2.16
  -1   3 -16   27.58    1.44
   1  -3  16   27.82    2.25
  -1   3 -17  105.68    4.32
   1  -3  17  106.40    5.26
   1   3 -18   80.66    3.45
   1  -3 -18   85.92    3.47
  -1   3 -18   85.52    3.48
   1  -3  18   82.40    4.47
   1  -3  19   78.96    4.38
  -1  -3 -19   69.67    4.14
   1  -3 -19   81.31    3.34
   1   3 -19   77.39    3.31
   1  -3  20   35.06    2.79
  -1  -3 -20   32.27    2.62
   1  -3 -20   34.42    1.77
   1   3 -20   32.07    1.72
   1  -3 -21   52.90    3.65
  -1  -3 -21   49.18    3.42
   1  -3 -21   58.75    2.54
   1   3 -21   55.10    2.50
   1   3 -22    3.71    0.93
   1  -3 -22    3.32    1.01
   1  -3 -22    2.82    1.82
  -1  -3 -22    3.96    1.64
   1  -3 -23    9.33    1.09
   1   3 -23    9.34    1.08
  -1   3 -24    2.87    0.99
   1  -3 -24    2.36    0.99
  -1  -3 -24    2.68    1.01
   1   3 -24    2.81    0.95
   1  -3 -24    1.90    1.72
   1  -3 -25    2.77    0.96
   1   3 -25    3.56    0.94
  -1   3 -25    3.28    0.94
  -1  -3 -25    4.03    0.97
   1   3 -26    1.30    0.87
   1  -3 -26    3.14    0.91
  -1  -3 -26   -0.14    0.88
  -1   3 -26    1.69    0.90
   1   3  27   27.84    1.58
  -1  -3 -27   30.43    1.53
   1   3 -27   29.31    1.53
  -1   3 -27   29.46    1.55
   1  -3 -27   28.51    1.53
   1   3  28   35.86    1.86
  -1   3 -28   42.71    1.86
   1   3 -28   42.28    1.85
   1  -3 -28   37.67    1.83
  -1  -3 -28   43.08    1.86
  -1   3  29   17.76    1.06
   1   3  29   19.41    1.11
   1   3 -29   21.69    1.13
  -1   3 -29   21.37    1.14
  -1  -3 -29   22.86    1.14
   1  -3 -29   23.28    1.13
   1  -3 -30   54.43    2.16
  -1   3 -30   56.36    2.17
  -1  -3 -30   54.22    2.16
   1   3 -30   56.68    2.17
   1   3  30   46.36    2.13
   1   3 -30   45.82    2.15
   1   3 -31   34.08    1.41
  -1   4   0    1.61    1.14
  -1   4   0    0.06    0.74
   1   4   0    0.09    0.61
  -1   4   0   -0.05    0.69
  -1   4  -1    9.92    1.33
   1   4  -1    7.10    0.81
   1   4   1    8.89    0.87
  -1   4  -1    7.99    0.96
  -1   4  -1    8.86    0.96
  -1   4   1    8.09    0.96
   1   4  -1    8.47    0.82
   1   4  -2   33.91    1.75
   1   4   2   35.32    1.79
  -1   4   2   31.48    1.90
  -1   4  -2   31.60    1.85
  -1   4  -2   34.64    2.05
   1   4  -2   32.92    1.71
  -1   4  -3  338.08   13.59
  -1   4   3  339.63   13.64
   1   4  -3  345.47   13.47
   1   4   3  342.79   13.54
  -1   4  -3  344.26   13.59
  -1   4   3  342.29   13.57
  -1   4   4   48.56    2.47
   1   4   4   42.99    2.35
  -1   4   4   48.75    2.48
  -1   4  -4   47.26    2.51
   1   4   5   13.08    1.17
  -1   4   5   16.07    1.34
  -1   4  -5   11.98    1.32
  -1   4   5   11.24    1.26
  -1   4   6  204.14    8.27
  -1  -4   6  183.12    7.83
  -1   4   6  201.21    7.97
  -1   4  -6  204.85    8.01
  -1   4   7    0.35    1.07
  -1  -4   7   -0.05    0.65
  -1   4   7    1.15    0.99
  -1   4  -7    0.66    1.03
  -1  -4   8   27.83    1.62
  -1   4  -8   29.08    1.78
  -1   4   8   29.37    1.71
  -1   4  -8   28.25    1.26
   1  -4   8   24.71    1.72
  -1  -4   9  156.76    6.43
   1  -4   9  161.70    6.58
   1   4  -9  151.85    6.05
   1   4  -9  156.23    6.04
  -1   4  -9  150.07    6.02
  -1   4  -9  151.44    6.38
  -1   4   9  161.99    6.37
   1   4 -10  285.25   10.98
   1   4 -10  282.69   10.97
  -1   4 -10  280.04   10.95
  -1   4  10  296.21   11.25
  -1   4 -10  279.16   11.27
   1  -4  10  287.61   11.53
  -1  -4  10  277.27   11.37
   1   4 -11   77.76    3.28
  -1   4 -11   82.69    3.27
  -1   4 -11   80.15    3.31
   1  -4  11   80.81    3.94
  -1  -4  11   80.60    3.75
  -1   4 -12  355.28   12.88
   1   4 -12  311.09   12.82
  -1  -4  12  364.33   13.46
   1  -4  12  371.30   13.63
  -1   4 -12  326.71   12.89
  -1   4 -13   84.41    3.41
   1   4 -13   78.07    3.36
   1  -4 -13   83.63    3.35
   1  -4  13   93.02    4.23
  -1  -4  13   85.32    4.01
  -1   4 -13   85.58    3.46
   1   4 -14   15.80    0.99
   1  -4 -14   17.22    0.99
   1   4 -14   18.75    1.15
  -1   4 -14   16.44    1.14
   1  -4  14   18.27    1.82
  -1  -4  14   18.65    1.66
  -1   4 -15    3.29    0.81
   1  -4  15    4.02    1.43
  -1  -4  15    2.64    1.21
   1  -4 -15    3.31    0.66
   1   4 -15    4.28    0.70
   1  -4 -16   21.68    1.18
   1   4 -16   19.80    1.17
   1  -4  16   20.50    2.06
  -1   4 -16   20.68    1.31
  -1  -4  16   18.93    1.91
   1   4 -17    4.05    0.78
   1  -4 -17    4.38    0.76
   1  -4  17    3.92    1.64
  -1   4 -17    5.40    0.95
   1   4 -18   20.25    1.25
   1  -4 -18   23.18    1.28
  -1   4 -18   21.06    1.37
   1  -4  18   18.32    2.16
   1  -4  19   30.41    2.67
  -1  -4 -19   26.32    2.30
   1   4 -19   29.42    1.57
   1  -4 -19   32.31    1.60
   1   4 -20   15.16    1.13
   1  -4 -20   18.24    1.18
   1  -4  20   17.00    2.18
   1  -4 -21   33.64    1.67
   1   4 -21   30.10    1.64
  -1   4 -22   15.86    1.22
   1  -4 -22   18.94    1.25
  -1  -4 -22   18.69    1.24
   1   4 -22   18.10    1.22
   1  -4 -23   18.46    2.31
  -1  -4 -23   22.28    1.32
   1  -4 -23   22.37    1.33
  -1   4 -23   18.96    1.32
   1   4 -23   20.96    1.32
  -1  -4 -24   28.39    1.50
  -1   4 -24   27.75    1.51
   1   4 -24   25.95    1.48
   1  -4 -24   29.25    1.51
   1   4 -24   26.95    1.44
   1  -4 -25   -0.02    0.78
  -1   4 -25    0.11    0.80
  -1  -4 -25    0.69    0.79
   1   4 -25    1.01    0.82
  -1   4 -26    1.00    0.68
  -1   4 -26    0.98    0.76
  -1  -4 -26    1.11    0.73
   1   4 -26    1.68    0.73
   1  -4 -26    2.67    0.75
  -1   4 -27    4.68    0.73
  -1  -4 -27    5.03    0.72
   1   4 -27    4.35    0.71
   1  -4 -27    5.17    0.72
   1   4  27    4.59    0.88
   1  -4 -28    3.29    0.61
  -1  -4 -28    2.99    0.60
   1   4 -28    3.51    0.67
   1   4  28    3.18    0.74
   1  -4 -29   -0.31    0.46
   1   4  29    0.38    0.55
  -1   4  29   -0.09    0.50
   1   4 -29    0.02    0.50
   1   4 -30    2.63    0.41
  -1   4  30    2.44    0.40
   1   4  30    2.81    0.45
  -1   5   0  142.77    6.59
   1   5   0  158.50    6.41
  -1   5   0  154.30    6.52
  -1   5  -1   78.42    3.75
  -1   5  -1   83.25    3.77
   1   5  -1   84.81    3.64
  -1   5   1   78.59    3.77
   1   5   1   78.46    3.64
  -1   5  -1   73.49    3.90
   1   5  -2  227.63    9.34
   1   5  -2  260.82    9.84
  -1   5  -2  262.05    9.98
  -1   5  -2  252.63    9.94
   1   5  -2  256.03    9.81
  -1   5   2  251.53   10.00
   1   5   2  252.31    9.87
  -1   5  -2  253.83   10.04
   1   5  -3    9.44    0.62
  -1   5  -3    9.39    0.62
   1   5  -3   11.27    1.09
  -1   5  -3   11.29    1.23
   1   5  -3   12.05    1.05
  -1   5   3   10.31    1.19
   1   5   3   10.57    1.13
  -1   5   3   13.45    1.56
  -1   5  -3   12.84    1.66
   1   5  -4  162.55    6.32
  -1   5  -4  168.39    6.94
   1   5   4  165.74    6.89
   1   5  -4  172.08    6.81
  -1   5   4  170.14    7.02
   1   5  -4  159.47    6.73
  -1   5  -4  160.75    6.30
   1   5  -4  154.62    6.29
  -1   5  -4  169.09    6.97
  -1   5   4  178.08    6.95
   1   5  -5   68.45    2.84
  -1   5   5   73.27    3.46
  -1   5  -5   71.80    3.51
   1   5  -5   75.42    3.35
   1   5   5   66.13    3.40
  -1   5   5   66.37    3.51
  -1   5  -5   69.17    3.45
   1   5  -6   74.89    3.03
  -1   5   6   75.85    3.80
   1   5  -6   75.46    3.54
  -1   5  -6   75.32    3.68
   1   5  -6   73.50    3.02
  -1   5  -6   74.52    3.60
  -1   5   6   77.61    3.57
  -1  -5   6   69.75    3.29
   1   5  -7  318.51   12.28
  -1   5   7  325.74   13.14
  -1  -5   7  304.40   12.59
  -1   5  -7  313.45   12.27
  -1   5  -7  324.64   12.77
  -1   5   7  337.56   12.75
  -1   5  -8   15.17    0.90
  -1  -5   8   14.34    1.24
   1   5  -8   14.43    0.95
  -1   5   8   15.19    1.73
  -1   5  -8   15.72    1.59
  -1   5   8   18.22    1.57
  -1   5  -9   82.47    3.60
   1  -5   9   89.54    4.19
   1   5  -9   88.03    3.61
  -1  -5   9   87.27    4.01
  -1   5  -9   97.61    4.16
  -1   5   9   94.65    4.08
  -1   5  -9   91.03    3.60
  -1  -5  10   54.26    2.77
   1  -5  10   52.40    2.96
   1   5 -10   53.98    2.37
  -1   5 -10   53.47    2.89
   1   5 -10   56.76    2.35
  -1   5 -10   53.18    2.32
   1   5 -11   81.41    3.38
  -1   5 -11   83.73    3.37
  -1  -5  11   73.48    3.80
   1  -5  11   83.15    4.06
   1   5 -11   81.92    3.39
   1   5 -12 1187.23   44.07
  -1   5 -12 1154.36   44.04
   1   5 -12 1130.93   44.05
  -1  -5  12 1118.74   44.57
   1  -5  12 1150.75   44.79
   1   5 -12 1146.46   44.06
   1  -5  13  124.75    5.99
  -1  -5  13  128.33    5.82
  -1   5 -13  131.73    5.22
   1  -5  14  397.69   16.68
  -1   5 -14  416.67   15.86
  -1   5 -14  405.42   15.83
  -1   5 -15   25.50    1.51
   1  -5  15   30.19    2.38
   1   5 -16   80.77    3.46
   1  -5  16   79.30    4.46
   1  -5  17   32.23    2.71
   1   5 -17   31.68    1.61
   1   5 -18    9.55    0.92
  -1   5 -18   11.65    1.18
   1  -5  18    9.81    1.98
   1   5 -18    8.40    0.88
   1   5 -19    1.08    0.79
   1  -5  19    1.02    1.64
   1   5 -19    3.27    0.77
  -1   5 -19    2.36    0.76
   1   5 -20   10.11    0.93
  -1   5 -20   10.11    0.92
   1   5 -20    9.13    0.95
   1  -5  20   12.44    2.06
   1   5 -21   50.29    2.21
  -1   5 -21   50.96    2.21
  -1   5 -21   47.98    2.33
   1   5 -21   47.92    2.26
   1   5 -22    3.67    0.81
   1   5 -22    5.34    0.78
  -1   5 -22    4.01    0.80
  -1   5 -22    3.68    0.89
   1   5 -23   80.18    3.45
  -1   5 -23   80.67    3.51
  -1   5 -23   86.56    3.42
   1   5 -23   83.53    3.41
   1   5 -24   63.26    2.77
  -1   5 -24   69.15    2.86
   1   5 -25   20.98    1.27
  -1   5 -25   17.12    1.13
  -1   5 -26   20.88    1.14
   1   5 -26   22.61    1.28
   1   5  27   23.51    1.36
   1   5 -27   22.77    1.24
   1   5  28   12.79    0.93
   1   5 -28   13.88    0.84
  -1   5  29    2.53    0.52
   1   5  29    3.08    0.54
   1   5 -29    2.51    0.42
   1   5  30   14.94    0.72
  -1   5  30   13.80    0.69
   1   6   0   -0.23    0.84
  -1   6   0    0.19    1.01
  -1   6   0    0.10    1.69
  -1   6   0    0.18    0.45
  -1   6  -1    5.19    0.57
  -1   6   1    6.12    1.16
   1   6  -1    5.15    1.05
   1   6   1    5.67    1.05
  -1   6  -1    5.46    1.15
  -1   6  -1    4.52    1.74
  -1   6   1    5.38    0.55
  -1   6  -2   -0.76    0.99
  -1   6  -2    0.91    0.48
  -1   6  -2    1.24    1.65
  -1   6   2    0.29    0.47
  -1   6   2    1.56    1.09
  -1   6  -2    0.46    1.00
   1   6  -2    0.75    0.89
   1   6   2    0.08    0.93
   1   6   3   70.40    3.51
  -1   6   3   69.77    3.62
   1   6  -3   67.68    3.39
  -1   6   3   77.77    3.81
  -1   6  -3   75.97    3.88
  -1   6  -3   68.14    2.87
  -1   6  -3   73.26    3.59
  -1   6  -3   71.40    3.62
   1   6  -3   73.23    3.48
  -1   6  -4   27.49    2.03
   1   6  -4   28.44    1.90
  -1   6   4   27.01    2.09
   1   6   4   28.15    1.96
  -1   6  -4   29.31    1.98
   1   6  -4   26.49    1.79
   1   6  -4   27.43    1.34
   1   6  -4   24.63    1.30
  -1   6  -4   27.86    2.37
  -1   6   4   31.56    2.31
  -1   6  -5    6.14    1.69
  -1   6   5    7.47    1.63
  -1   6  -5    4.02    1.26
   1   6  -5    5.32    1.19
  -1   6  -5    4.24    1.19
   1   6   5    3.70    1.17
  -1   6   5    6.38    1.36
   1   6  -5    4.83    1.02
   1   6  -5    5.94    0.68
   1   6  -5    5.56    0.68
   1   6  -6   25.77    1.96
   1   6  -6   23.77    1.84
  -1   6  -6   31.69    2.34
  -1   6   6   31.08    2.27
   1   6  -6   28.78    1.42
   1   6  -6   30.05    1.42
  -1   6   6   31.34    2.35
  -1   6  -6   30.38    2.20
   1   6  -7   10.82    1.38
  -1   6  -7   10.75    1.54
  -1   6   7   11.48    1.68
   1   6  -7   12.59    0.89
  -1   6  -7   10.62    1.76
  -1   6   7   12.57    1.66
   1   6  -7   11.50    0.90
  -1   6  -7   10.35    0.85
  -1   6  -8    2.15    0.66
   1   6  -8    3.33    1.11
  -1   6  -8    3.87    1.29
  -1   6  -8    2.15    0.73
   1   6  -8    2.57    0.74
   1   6  -8    2.25    0.63
   1   6   8    2.56    0.66
   1   6  -8    2.96    0.59
  -1   6   8    3.20    0.64
   1  -6   8    1.36    1.13
  -1   6  -8    1.81    1.47
  -1   6   8    4.53    1.43
   1   6   9   42.32    1.96
  -1   6   9   41.70    1.94
   1   6  -9   40.47    1.87
   1   6  -9   44.10    1.93
   1  -6   9   39.88    2.53
   1   6  -9   42.36    1.91
  -1   6  -9   40.61    1.90
  -1   6  -9   40.22    1.89
  -1   6  -9   41.04    1.93
   1   6  -9   40.30    2.54
  -1   6  -9   39.68    2.69
   1   6 -10  109.59    5.28
  -1   6 -10  108.21    5.39
  -1   6  10  111.27    4.60
  -1   6 -10  114.54    4.56
   1   6 -10  109.94    4.57
   1   6 -10  120.04    4.57
  -1   6 -10  111.03    4.57
   1   6 -10  108.94    4.52
  -1   6 -10  106.61    4.50
  -1   6 -10  116.67    4.55
   1  -6  10  115.99    5.30
  -1   6 -11    1.60    0.58
   1  -6  11    1.76    1.34
  -1   6 -11    1.08    0.69
   1   6 -11    1.08    0.66
   1   6 -11    1.55    0.82
  -1   6 -11    0.61    0.82
  -1   6 -11    1.33    0.75
   1   6 -11    1.44    0.77
   1   6 -11    1.17    0.61
  -1   6 -12    5.99    0.69
   1  -6  12    7.34    1.60
  -1   6 -12    5.49    0.83
   1   6 -12    5.70    0.83
  -1   6 -12    4.77    0.94
   1   6 -12    7.60    0.97
  -1   6 -12    5.32    0.83
   1   6 -12    5.57    0.90
   1   6 -12    6.13    0.79
  -1   6 -13    0.30    0.59
   1   6 -13    0.70    0.78
  -1   6 -13    0.03    0.76
   1  -6  13    0.49    1.37
   1   6 -13    1.68    0.91
  -1   6 -13    0.54    0.77
   1   6 -13    0.59    0.71
   1   6 -14   70.21    3.07
  -1   6 -14   73.22    3.11
   1  -6  14   71.45    4.01
   1   6 -14   71.22    3.15
  -1   6 -14   73.54    3.14
   1  -6  15  183.65    8.13
  -1   6 -15  174.09    7.12
   1   6 -15  180.90    7.17
   1   6 -15  178.36    7.09
  -1   6 -16  165.04    6.74
   1   6 -16  169.37    6.79
   1   6 -16  168.87    6.71
   1   6 -17   26.78    1.66
  -1   6 -17   25.01    1.58
   1   6 -17   27.42    1.50
   1   6 -18  206.39    8.17
  -1   6 -18  189.60    8.11
   1   6 -18  198.80    8.07
  -1   6 -19   42.37    2.12
   1   6 -19   44.54    2.23
   1   6 -19   43.36    2.06
   1   6 -20   -1.24    0.77
  -1   6 -20    0.23    0.88
   1   6 -20   -0.26    1.02
   1   6 -21   22.74    1.52
  -1   6 -21   22.75    1.40
   1   6 -21   23.24    1.32
  -1   6 -22    4.25    0.84
   1   6 -22    5.78    0.79
   1   6 -22    4.96    0.99
   1   6 -23    1.45    0.63
   1   6 -23    0.22    0.88
  -1   6 -23    1.95    0.76
   1   6 -24    0.94    0.83
  -1   6 -24    0.39    0.66
  -1   6 -25    0.21    0.57
   1   6 -25    1.02    0.73
   1   6 -26    4.55    0.68
   1   6  27   -0.09    0.65
   1   6 -27    0.85    0.53
   1   6  28    0.35    0.52
   1   6 -28    0.02    0.36
   1   6  29    0.09    0.34
  -1   6  29    0.01    0.32
   1   7   0  292.41   12.08
  -1   7   0  295.35   12.30
   1   7   0  288.88   11.43
  -1   7   0  295.05   12.42
  -1   7   0  296.60   11.42
   1   7   0  298.73   11.43
  -1   7   0  291.53   11.39
  -1   7  -1   51.86    3.12
   1   7  -1   46.94    2.84
  -1   7   1   51.30    3.12
   1   7   1   51.85    2.95
  -1   7  -1   53.26    2.26
  -1   7   1   51.68    2.26
  -1   7  -1   53.67    3.54
   1   7  -1   53.26    2.28
  -1   7  -1   53.56    2.28
   1   7   1   53.92    2.28
  -1   7   1   50.48    2.26
  -1   7   2  546.72   20.78
  -1   7  -2  545.85   20.78
  -1   7  -2  530.96   20.82
   1   7   2  533.10   21.51
  -1   7   2  550.79   21.73
  -1   7  -2  555.39   21.69
   1   7  -2  533.78   21.43
   1   7   2  534.31   20.86
  -1   7  -2  599.32   21.87
  -1   7  -2  533.80   20.81
  -1   7   2  527.76   20.80
   1   7   2  550.86   20.81
   1   7  -3    0.92    0.66
  -1   7   3    1.24    1.25
  -1   7  -3   -1.04    1.20
   1   7  -3    0.09    1.01
   1   7   3    0.63    1.11
   1   7  -3    1.74    0.63
  -1   7  -3    0.40    0.63
  -1   7   3   -0.49    0.63
  -1   7   3    1.88    1.85
  -1   7  -3    3.40    2.04
  -1   7  -3    0.31    0.58
  -1   7   3    0.66    0.56
   1   7  -4  146.79    5.58
  -1   7   4  157.95    6.58
  -1   7  -4  167.56    6.79
  -1   7   4  146.26    5.55
  -1   7  -4  139.55    5.58
  -1   7  -4  140.71    6.48
   1   7  -4  132.34    5.53
  -1   7  -4  139.28    6.41
   1   7   4  131.86    6.32
  -1   7   4  140.99    6.54
   1   7  -4  133.52    6.17
  -1   7   4  131.37    5.57
  -1   7  -4  137.00    5.55
  -1   7   4  139.01    5.61
  -1   7   5    0.68    0.63
  -1   7  -5    1.86    1.24
   1   7  -5   -0.65    1.03
  -1   7   5   -0.27    1.37
   1   7  -5    0.63    0.70
  -1   7  -5    1.94    1.35
   1   7  -5    0.62    1.14
  -1   7  -5    0.73    0.61
   1   7  -5    0.89    0.62
  -1   7   5    0.28    0.63
   1   7  -5    1.26    0.70
  -1   7  -5   -0.14    0.73
  -1   7  -5   -0.44    1.91
  -1   7   5    2.98    1.78
  -1   7  -6  155.89    5.84
   1   7  -6  149.37    5.83
  -1   7   6  135.44    6.84
   1   7   6  146.35    5.81
  -1   7  -6  138.84    6.61
   1   7  -6  135.09    6.41
   1   7  -6  147.45    6.56
  -1   7  -6  143.45    6.71
  -1   7  -6  144.77    5.81
  -1   7   6  144.70    5.86
   1   7  -6  141.63    5.82
  -1   7  -6  142.09    5.81
   1   7  -6  146.25    5.80
  -1   7  -7   -0.47    0.74
   1   7  -7    1.03    0.77
  -1   7   7    0.35    0.67
   1   7   7    0.44    0.73
   1   7  -7    0.89    0.78
  -1   7  -7   -0.30    0.77
   1   7  -7    0.63    0.63
   1   7  -7    0.25    0.66
  -1   7  -7    0.38    0.64
   1   7  -7    0.38    1.10
  -1   7   7    0.15    1.49
  -1   7  -7    0.12    1.27
   1   7   7    0.11    0.62
   1   7  -7   -0.22    1.19
  -1   7  -7    0.25    1.35
   1   7  -8  172.51    6.61
  -1   7   8  159.47    6.60
   1   7   8  167.79    6.67
  -1   7  -8  163.39    6.58
   1   7  -8  161.41    6.58
   1   7  -8  158.19    7.32
  -1   7  -8  164.84    7.54
  -1   7  -8  173.24    6.59
   1   7  -8  177.84    6.58
   1   7  -8  144.56    7.13
  -1   7  -8  157.06    7.41
   1  -7   8  165.65    7.35
  -1   7  -8  170.29    6.58
   1   7  -8  153.20    6.54
   1   7   9   -0.26    0.77
  -1   7   9   -0.27    0.70
  -1   7  -9    1.02    0.80
  -1   7  -9    0.55    0.86
   1   7  -9    2.04    0.84
   1   7  -9    0.44    0.74
  -1   7  -9    0.79    0.73
   1   7  -9    0.62    0.64
   1   7  -9    1.20    1.06
   1  -7   9    0.23    1.29
  -1   7  -9    1.48    1.42
   1   7  -9    0.23    1.35
  -1   7 -10   76.28    3.28
  -1   7  10   70.72    3.30
   1   7 -10   74.54    4.09
  -1   7 -10   77.56    3.26
   1   7 -10   78.64    3.28
   1   7 -10   78.26    3.23
  -1   7 -10   74.60    4.27
   1   7 -10   81.87    3.30
  -1   7 -10   79.07    3.30
   1  -7  10   80.27    4.17
  -1   7 -11    6.00    0.95
   1   7 -11    6.13    0.84
  -1   7 -11    6.63    1.03
   1   7 -11    6.50    0.99
   1   7 -11    6.60    0.93
  -1   7 -11    6.36    0.86
  -1   7 -11    6.72    1.80
   1   7 -11    4.31    1.47
   1   7 -11    3.47    1.28
  -1   7 -12   21.29    1.33
   1   7 -12   20.97    1.39
  -1   7 -12   22.47    1.42
  -1   7 -12   16.66    2.20
   1   7 -12   18.65    2.10
  -1   7 -12   20.45    1.30
   1   7 -12   20.39    1.31
   1   7 -12   19.40    1.22
  -1   7 -13   25.40    1.58
  -1   7 -13   26.79    1.63
   1   7 -13   23.12    2.39
  -1   7 -13   28.78    2.66
   1   7 -13   29.29    1.61
  -1   7 -13   26.37    1.55
   1   7 -13   29.91    1.51
  -1   7 -14    8.36    1.06
  -1   7 -14    9.98    1.21
  -1   7 -14    8.56    1.02
   1   7 -14    9.74    1.13
  -1   7 -14    8.35    2.02
   1   7 -14    8.81    1.78
   1   7 -14    9.23    0.98
  -1   7 -15   33.21    1.82
   1   7 -15   28.47    2.67
  -1   7 -15   24.99    2.72
   1   7 -15   30.19    1.73
  -1   7 -15   32.08    1.72
   1   7 -15   29.51    1.63
  -1   7 -16   81.41    4.90
   1   7 -16   87.07    3.62
  -1   7 -16   84.26    3.57
   1   7 -16   81.44    3.50
   1   7 -17   45.97    3.59
  -1   7 -17   47.60    3.84
  -1   7 -17   57.15    2.60
   1   7 -17   61.58    2.68
   1   7 -17   54.99    2.52
  -1   7 -18  356.17   16.62
   1   7 -18  397.02   15.32
  -1   7 -18  394.05   15.36
   1   7 -18  401.61   15.41
   1   7 -19    1.36    0.75
  -1   7 -19    3.21    0.89
   1   7 -19    3.21    1.02
   1   7 -20  199.67    7.95
   1   7 -20  211.92    8.09
  -1   7 -20  196.98    8.01
   1   7 -21    1.98    0.66
   1   7 -21    0.52    0.92
  -1   7 -21    1.24    0.78
  -1   7 -22   45.57    2.09
   1   7 -22   46.13    2.17
   1   7 -23    1.62    0.78
  -1   7 -23   -0.35    0.65
   1   7 -24    4.34    0.73
  -1   7 -24    2.75    0.58
   1   7 -25    1.54    0.59
   1   7  26   13.35    0.89
   1   7 -26   12.59    0.78
   1   7  27    4.30    0.52
   1   7 -27    3.93    0.40
   1   7  28    9.67    0.54
  -1   7  28    8.30    0.52
  -1   8   0    0.45    0.72
  -1   8   0   -0.31    0.66
   1   8   0    0.91    0.70
  -1   8   0   -0.83    1.43
   1   8   0    0.22    1.17
  -1   8  -1    4.11    1.58
  -1   8   1    1.27    1.38
   1   8  -1    1.19    1.13
   1   8   1   -0.11    1.12
  -1   8   1    1.41    0.74
  -1   8  -1    1.04    0.73
   1   8  -1    2.43    0.75
   1   8   1    2.09    0.72
  -1   8   1    2.41    0.77
  -1   8  -1    1.19    0.72
   1   8  -1    2.50    0.78
   1   8   1    2.96    0.82
  -1   8  -2    0.74    0.71
  -1   8   2   -0.49    0.71
   1   8   2    0.38    0.69
   1   8  -2   -0.23    0.68
  -1   8  -2    1.22    0.77
  -1   8   2    0.28    0.74
   1   8  -2    1.03    0.78
  -1   8  -2    1.37    1.40
   1   8   2   -1.17    1.27
  -1   8   2    0.14    1.40
   1   8  -2   -0.32    1.10
   1   8  -3    1.99    1.14
  -1   8   3    1.93    1.54
  -1   8  -3    5.62    1.67
  -1   8   3    1.33    0.79
  -1   8  -3    2.88    0.76
   1   8  -3    2.76    0.71
   1   8   3    2.32    0.78
  -1   8   3    3.08    0.73
  -1   8  -3    1.85    0.81
   1   8  -3    2.16    0.83
  -1   8   3    2.99    0.81
  -1   8  -4    9.32    1.83
  -1   8   4   10.20    1.86
   1   8  -4    9.75    1.44
   1   8  -4   10.39    1.04
  -1   8  -4   13.95    0.96
  -1   8  -4   10.51    1.02
  -1   8   4   12.46    1.02
   1   8  -4    9.89    0.98
  -1   8   4   11.65    0.99
  -1   8   5    0.63    1.47
  -1   8  -5    0.14    1.44
   1   8  -5   -0.59    0.85
  -1   8  -5    1.61    0.75
  -1   8  -5   -0.19    0.83
   1   8  -5    2.06    0.80
  -1   8   5    0.46    0.76
  -1   8  -5    0.15    0.75
   1   8  -5    0.39    0.75
  -1   8   5    0.16    0.76
   1   8  -6    5.56    0.91
  -1   8  -6    5.08    0.95
  -1   8   6    5.18    0.90
  -1   8   6    4.41    0.88
  -1   8  -6    4.02    0.80
   1   8  -6    6.08    0.84
  -1   8  -6    4.96    0.86
   1   8  -6    4.39    0.94
  -1   8  -6    4.11    1.59
  -1   8  -7    5.52    1.67
  -1   8   7    7.39    0.93
   1   8  -7    6.81    0.96
  -1   8  -7    5.31    0.98
  -1   8   7    6.07    0.88
   1   8   7    5.25    0.95
  -1   8  -7    6.06    0.82
  -1   8  -7    6.40    0.87
   1   8  -7    5.97    0.91
  -1   8  -7    3.07    1.58
   1   8  -7    5.85    0.98
  -1   8  -7    5.49    0.99
  -1   8  -8    1.67    1.55
  -1   8   8    2.17    0.87
   1   8  -8    2.62    0.97
  -1   8  -8    3.94    0.97
  -1   8  -8    2.38    0.81
  -1   8  -8    2.44    0.82
   1   8  -8    2.04    0.83
  -1   8   8    2.53    0.88
   1   8   8    1.53    0.91
  -1   8  -8    1.33    1.57
  -1   8  -8    2.03    0.96
   1   8  -8    5.21    0.95
  -1   8  -9   94.15    3.84
   1   8  -9   92.08    3.84
  -1   8  -9   78.31    4.74
   1   8  -9   80.67    4.59
  -1   8  -9   87.65    3.76
   1   8  -9   85.80    3.78
  -1   8  -9   91.42    3.80
  -1   8   9   85.55    3.84
  -1   8  -9   93.84    3.81
   1   8  -9   95.06    3.80
  -1   8  -9   81.78    4.74
  -1   8 -10   -0.09    0.95
  -1   8 -10   -0.62    1.57
   1   8 -10   -0.13    1.36
  -1   8 -10   -0.12    0.74
  -1   8 -10   -1.15    1.44
   1   8 -10    0.70    0.90
  -1   8 -10    0.83    0.81
  -1   8 -10    0.64    0.94
  -1   8 -11   22.24    1.51
   1   8 -11   22.24    2.20
  -1   8 -11   20.99    2.44
  -1   8 -11   18.42    2.32
  -1   8 -11   25.69    1.45
   1   8 -11   23.90    1.47
  -1   8 -11   23.84    1.52
  -1   8 -12   31.20    1.69
   1   8 -12   26.20    2.43
  -1   8 -12   21.45    2.43
  -1   8 -12   27.27    1.62
   1   8 -12   27.89    1.59
  -1   8 -12   27.48    2.69
  -1   8 -12   29.66    1.68
  -1   8 -13    2.90    1.68
  -1   8 -13    1.68    1.83
   1   8 -13    2.91    0.99
  -1   8 -13    4.75    0.99
  -1   8 -13    4.93    1.11
  -1   8 -13    3.09    1.00
  -1   8 -14    7.07    2.00
  -1   8 -14    2.48    1.60
   1   8 -14    4.39    1.03
  -1   8 -14    5.97    1.02
  -1   8 -14    7.28    1.19
  -1   8 -15   13.65    2.28
  -1   8 -15   17.07    1.27
   1   8 -15   13.62    1.30
  -1   8 -15   16.85    1.35
  -1   8 -15   11.27    2.02
  -1   8 -16    3.69    0.94
   1   8 -16    4.04    1.06
  -1   8 -17    1.03    0.89
   1   8 -17    2.82    0.99
  -1   8 -18    1.78    0.86
   1   8 -18    0.92    0.95
  -1   8 -19   25.45    1.46
   1   8 -19   26.29    1.53
   1   8 -20   -0.41    0.83
  -1   8 -20    0.77    0.71
   1   8 -21   10.89    0.98
  -1   8 -21   10.39    0.87
  -1   8 -22    1.57    0.59
   1   8 -22    1.20    0.72
   1   8 -23   33.36    1.50
  -1   8 -23   29.76    1.40
   1   8 -24    0.65    0.52
   1   8  24    0.33    0.58
   1   8 -25   13.60    0.71
  -1   8  25   12.35    0.70
  -1   8  26   19.48    0.93
  -1   9   0   55.45    3.83
  -1   9   0   63.36    2.84
   1   9   0   66.18    2.86
   1   9   0   63.45    2.83
   1   9   0   66.08    2.95
   1   9  -1   60.40    2.77
   1   9   1   62.65    2.79
  -1   9   1   59.78    2.78
  -1   9  -1   58.76    3.76
  -1   9   1   53.50    3.73
   1   9  -1   60.79    2.71
  -1   9  -1   61.62    2.72
   1   9   1   59.59    2.69
  -1   9   1   60.03    2.70
   1   9  -1   60.91    2.71
   1   9   1   58.72    2.68
  -1   9   1   61.00    2.71
  -1   9   2  114.83    4.69
   1   9  -2  108.35    4.60
   1   9   2  110.42    4.62
  -1   9   2  109.63    4.62
  -1   9  -2  113.83    4.63
  -1   9  -2  113.70    5.69
  -1   9   2   99.13    5.65
   1   9  -2  111.09    4.60
   1   9   2  113.15    4.58
  -1   9  -2  110.68    4.63
  -1   9   2  114.76    4.60
  -1   9  -3    2.65    1.57
  -1   9   3    2.78    1.61
   1   9  -3    3.50    0.83
  -1   9  -3    3.25    0.90
   1   9   3    2.48    0.91
  -1   9   3    2.95    0.93
  -1   9   3    3.79    0.90
   1   9   3    3.25    0.88
  -1   9  -3    4.78    1.04
   1   9  -3    4.48    0.97
  -1   9  -4  256.94   12.01
  -1   9   4  269.28   12.23
   1   9  -4  280.89   11.06
  -1   9  -4  276.01   11.00
  -1   9   4  288.66   11.14
   1   9   4  282.05   11.07
  -1   9  -4  293.53   11.07
   1   9  -4  285.19   11.06
  -1   9   4  286.43   11.04
  -1   9  -4  273.70   11.07
  -1   9  -5   10.04    1.06
  -1   9   5    8.93    1.07
  -1   9  -5   12.70    1.05
   1   9  -5   10.20    1.02
  -1   9  -5    8.54    1.73
  -1   9   5   10.32    1.09
   1   9  -5    9.73    1.16
  -1   9   6   43.94    2.11
   1   9  -6   42.17    2.17
   1   9  -6   43.88    2.10
  -1   9  -6   43.49    2.09
  -1   9  -6   35.18    2.95
  -1   9   6   44.03    2.17
  -1   9  -6   46.83    2.13
   1   9  -6   42.15    2.12
  -1   9  -7    7.43    1.05
  -1   9   7    5.92    1.01
   1   9   7    5.40    1.09
  -1   9   7    7.57    1.00
   1   9  -7    5.44    0.93
  -1   9  -7    7.44    0.93
   1   9  -7    6.36    0.98
   1   9  -7    7.18    1.13
  -1   9  -7    4.57    1.64
  -1   9   8   71.63    3.19
  -1   9  -8   77.52    3.22
  -1   9   8   72.59    3.28
   1   9  -8   71.75    3.20
  -1   9  -8   76.01    3.20
   1   9  -8   72.20    3.23
   1   9  -8   76.06    3.27
  -1   9  -9    1.70    0.92
   1   9  -9    0.44    0.91
   1   9  -9    1.17    0.85
  -1   9  -9   -0.22    0.80
  -1   9  -9    2.38    1.06
   1   9  -9    1.75    1.05
  -1   9   9    1.03    0.92
  -1   9  -9   -0.89    1.52
  -1   9  -9    3.14    1.00
  -1   9 -10   55.05    2.54
  -1   9 -10   52.85    2.48
   1   9 -10   55.78    2.56
  -1   9  10   55.19    2.54
   1   9 -10   53.08    2.61
  -1   9 -10   54.28    2.61
  -1   9 -10   57.79    2.56
  -1   9 -11   22.59    1.50
  -1   9 -11   23.84    1.38
   1   9 -11   20.31    1.47
  -1   9  11   21.05    1.43
  -1   9 -11   23.00    1.53
  -1   9 -11   26.14    1.52
  -1   9 -12   65.34    2.86
  -1   9 -12   62.24    2.75
   1   9 -12   62.97    2.87
  -1   9  12   57.93    2.81
  -1   9 -12   62.31    2.89
  -1   9 -12   67.77    2.86
  -1   9  13    0.12    0.93
  -1   9 -13    2.32    0.75
  -1   9 -13    4.47    1.04
   1   9 -13    1.56    0.98
  -1   9 -13    3.24    0.98
  -1   9 -14  154.70    6.18
  -1   9  14  149.75    6.24
  -1   9 -14  156.97    6.28
   1   9 -14  161.56    6.32
  -1   9  15    4.27    0.93
   1   9 -15    4.04    1.03
  -1   9 -15    3.91    0.92
   1   9 -16   43.72    2.04
  -1   9 -16   44.06    1.98
   1   9 -17    2.38    0.70
   1   9 -17    1.67    0.87
  -1   9 -17    2.73    0.78
  -1   9  17    1.06    0.79
   1   9 -18    3.38    0.65
   1   9 -18    2.62    0.86
  -1   9 -18    4.27    0.77
  -1   9  18    4.36    0.78
   1   9 -19    0.85    0.52
  -1   9  19    0.43    0.65
   1   9 -19    0.92    0.75
  -1   9 -19   -0.45    0.65
  -1   9  20   21.83    1.20
   1   9 -20   24.99    1.26
  -1   9  21    2.06    0.53
   1   9 -21    2.28    0.61
   1   9 -22   53.18    2.14
   1   9  22   55.96    2.17
   1   9  23   21.09    1.03
   1   9  24   48.84    2.02
  -1   9  24   50.80    2.04
  -1  10   0    0.04    0.97
   1  10   0    0.40    0.94
  -1  10   0    0.59    1.00
   1  10   0    0.49    0.90
   1  10   0    0.40    0.86
  -1  10   1    2.48    0.95
   1  10   1    2.08    0.98
   1  10  -1    2.43    0.97
   1  10  -1    2.00    0.90
  -1  10  -1    2.23    0.94
   1  10   1    1.70    0.89
  -1  10   1    1.82    0.97
  -1  10  -1    0.13    0.99
   1  10  -1    2.05    0.92
   1  10   1    2.34    0.95
  -1  10  -1    0.75    0.93
   1  10  -2    4.96    0.98
  -1  10   2    3.94    1.02
  -1  10  -2    3.50    0.93
   1  10   2    2.58    0.89
   1  10  -2    3.85    0.91
  -1  10  -2    3.38    1.00
   1  10  -2    3.67    1.00
   1  10   2    5.36    1.01
  -1  10  -2    5.22    1.01
   1  10  -3    5.70    1.01
  -1  10   3    3.56    1.03
   1  10  -3    4.18    1.00
   1  10   3    3.34    0.92
  -1  10  -3    2.60    1.02
  -1  10   3    4.70    0.99
  -1  10  -3    3.61    0.95
   1  10  -3    3.01    0.93
  -1  10   4   10.64    1.24
   1  10  -4   12.25    1.15
   1  10  -4   12.43    1.06
  -1  10  -4   12.98    1.13
  -1  10  -4   12.70    1.21
   1  10  -4   12.26    1.19
   1  10   4   10.99    1.10
  -1  10   4   13.90    1.17
  -1  10   5   58.38    2.58
  -1  10   5   54.33    2.66
   1  10  -5   60.45    2.64
   1  10  -5   57.48    2.57
  -1  10  -5   58.13    2.58
   1  10  -5   55.57    2.60
  -1  10  -5   52.18    2.61
   1  10   5   52.72    2.52
  -1  10   6   16.22    1.25
   1  10  -6   16.03    1.17
  -1  10  -6   16.45    1.19
  -1  10   6   16.07    1.32
   1  10  -6   13.00    1.24
   1  10   6   13.93    1.14
  -1  10   7   36.99    1.85
  -1  10  -7   37.34    1.80
  -1  10  -7   39.03    1.83
   1  10  -7   36.08    1.83
   1  10   7   32.00    1.75
  -1  10   7   35.34    1.95
   1  10  -7   34.89    1.91
  -1  10  -8    0.52    0.81
   1  10  -8    0.68    0.88
   1  10   8   -0.32    0.71
   1  10  -8    0.03    0.97
  -1  10   8    1.76    0.92
  -1  10  -9   20.75    1.28
   1  10  -9   20.25    1.32
   1  10  -9   19.58    1.44
  -1  10   9   21.65    1.37
   1  10 -10   20.92    1.32
  -1  10 -10   21.31    1.27
  -1  10 -10   20.07    1.46
  -1  10  10   20.98    1.36
  -1  10 -11    3.62    1.02
  -1  10  11    3.70    0.92
  -1  10 -11    4.32    0.78
   1  10 -11    4.04    0.83
  -1  10  12    5.86    0.93
   1  10 -12    6.11    0.87
  -1  10 -12    6.74    0.77
  -1  10  13    1.03    0.81
  -1  10 -13    0.96    0.62
   1  10 -13    0.49    0.74
  -1  10  14    3.45    0.83
   1  10 -14    4.85    0.76
  -1  10  15    0.26    0.71
   1  10 -15    2.62    0.65
  -1  10  16   -0.83    0.67
   1  10 -16    0.27    0.56
  -1  10  17   -0.42    0.60
   1  10 -17    0.15    0.48
  -1  10  18    2.27    0.55
  -1  10  19    2.66    0.50
  -1  10  20    1.32    0.42
  -1  11   0   38.54    2.01
   1  11   0   40.50    2.02
   1  11   0   37.99    1.92
  -1  11   0   39.36    1.96
   1  11  -1   40.33    2.01
  -1  11   1   40.35    2.03
  -1  11  -1   41.60    2.05
   1  11   1   39.27    2.05
   1  11   1   42.42    1.94
   1  11  -1   39.80    1.95
  -1  11  -1   38.08    1.98
  -1  11   1   36.46    1.97
   1  11  -2   16.70    1.18
  -1  11   2   17.70    1.29
   1  11  -2   15.77    1.24
  -1  11  -2   16.96    1.29
   1  11   2   15.69    1.14
   1  11  -2   16.06    1.19
  -1  11  -2   17.10    1.26
  -1  11   2   15.43    1.20
   1  11  -3    2.00    0.82
   1  11  -3    3.30    0.90
  -1  11  -3    2.36    0.93
  -1  11   3    1.05    0.91
  -1  11   3    1.96    0.88
   1  11  -3    2.03    0.87
   1  11   3    2.63    0.82
  -1  11  -3    3.84    0.94
   1  11  -4   28.76    1.54
  -1  11   4   24.17    1.61
  -1  11  -4   30.27    1.64
   1  11  -4   31.63    1.62
  -1  11  -4   28.06    1.59
   1  11  -4   25.98    1.56
  -1  11   4   27.64    1.54
   1  11  -5   28.47    1.50
   1  11  -5   28.21    1.58
  -1  11   5   29.28    1.62
   1  11  -5   28.06    1.55
  -1  11  -5   25.63    1.55
  -1  11   5   25.75    1.50
   1  11  -6   34.89    1.67
   1  11  -6   33.21    1.71
  -1  11  -6   32.32    1.70
   1  11  -6   29.30    1.68
  -1  11   6   30.52    1.65
   1  11  -7   14.94    1.10
   1  11  -7   16.93    1.18
  -1  11  -7   15.35    1.19
  -1  11   7   13.29    1.07
   1  11  -8  123.57    4.74
   1  11  -8  126.65    4.80
   1  11  -9   64.17    2.80
  -1  11   9   64.70    2.75
   1  11  -9   61.54    2.72
   1  11 -10   90.57    3.76
  -1  11  10   88.57    3.70
   1  11 -10   90.19    3.70
   1  11 -11   30.78    1.54
  -1  11  11   27.45    1.47
   1  11 -11   29.59    1.45
   1  11 -12   22.78    1.26
  -1  11  12   20.67    1.20
   1  11 -12   22.15    1.18
   1  11 -13   23.26    1.22
  -1  11  13   21.33    1.17
   1  11 -13   22.19    1.13
   1  11 -14   17.36    0.99
  -1  11  14   15.64    0.94
   1  11 -14   16.28    0.89
  -1  11  15    7.59    0.66
   1  11 -15    7.75    0.56
  -1  11 -16    5.16    0.58
  -1  11  16    4.55    0.52
  -1  11 -17    2.21    0.43
  -1  11 -18    7.72    0.51
  -1  12   0    0.17    0.69
   1  12   0   -0.87    0.70
  -1  12   0    0.03    0.72
  -1  12  -1   13.46    0.98
  -1  12   1   12.95    0.96
   1  12  -1   13.74    1.03
  -1  12   1   13.16    1.02
  -1  12  -1   14.16    1.02
  -1  12  -2    3.88    0.75
  -1  12   2    4.66    0.73
   1  12  -2    4.23    0.77
  -1  12  -2    3.97    0.76
  -1  12   3    2.16    0.68
  -1  12  -3    2.81    0.73
   1  12  -3    1.81    0.69
  -1  12  -3    2.45    0.72
  -1  12   4    4.49    0.67
  -1  12  -4    5.79    0.76
  -1  12  -4    3.74    0.75
   1  12  -4    4.09    0.75
  -1  12  -5    4.86    0.75
   1  12  -5    4.86    0.75
   1  12  -6    0.73    0.63
   1  12  -7    2.02    0.66
   1  12  -8    0.96    0.61
   1  12  -9    2.30    0.56
  -1  12 -10    1.46    0.56
   1  12 -10    1.53    0.54
  -1  12 -11    6.10    0.62
   1  12 -11    5.58    0.57
  -1  12 -12    0.98    0.47
  -1  12 -13    3.18    0.47
  -1  12 -14    0.51    0.33
  -2   0   0  200.46    7.73
  -2   0   1    0.08    0.25
  -2   0   2  489.44   18.79
  -2   0   3    0.14    0.41
  -2   0  -4  180.20    7.06
  -2   0  -5    0.47    0.49
  -2   0  -6  140.74    5.69
  -2   0  -7    0.39    0.66
  -2   0  -8   11.72    1.01
  -2   0  -9    0.42    0.76
  -2   0 -10  335.13   13.34
  -2   0 -11    0.07    0.87
  -2   0 -12  190.65    8.04
   2   0  12  194.77    8.13
  -2   0 -13    1.16    1.08
   2   0  13    1.18    1.15
  -2   0 -14   61.44    3.37
   2   0  14   69.98    3.52
  -2   0 -15    0.20    1.11
   2   0  15    1.40    1.28
   2   0  16   24.73    2.13
  -2   0 -16   22.98    2.07
  -2   0 -17    1.19    1.41
   2   0 -17    0.77    1.41
   2   0  17   -1.01    1.43
   2   0 -17    0.96    0.74
  -2   0 -18  452.73   19.47
   2   0 -18  482.36   19.63
   2   0 -18  487.93   18.59
   2   0 -19    1.18    1.66
  -2   0 -19   -1.90    1.55
   2   0 -19    0.40    0.88
   2   0 -20   29.06    2.70
  -2   0 -20   28.91    2.61
   2   0 -20   29.89    1.63
   2   0  21    0.52    0.74
   2   0 -21   -0.17    1.77
  -2   0 -21   -0.60    1.67
   2   0 -21   -0.17    0.94
  -2   0 -22   87.54    4.87
   2   0 -22   93.64    3.78
   2   0 -22   82.71    4.98
   2   0  22   84.39    3.70
   2   0 -23    0.63    1.04
  -2   0 -23   -0.16    1.74
   2   0 -23    1.04    1.96
   2   0  23    0.51    0.73
   2   0 -24   90.85    5.44
   2   0 -24  101.25    4.20
   2   0 -25    0.12    1.07
   2   0 -25    0.52    1.89
   2   0 -26   11.11    1.20
   2   0 -27    0.03    0.95
  -2   0 -28   87.08    3.68
   2   0 -28   89.19    3.68
   2   0 -29   -0.72    0.74
  -2   0 -29   -0.19    0.75
  -2   0 -30   13.64    0.94
   2   0 -30   14.17    0.93
   2   0 -31    1.43    0.54
  -2   0 -31   -0.39    0.55
  -2   1   0   -0.17    0.37
   2   1   0    0.16    0.18
  -2   1   1 1777.66   66.08
   2   1   1 1706.59   65.97
   2   1   2  396.73   15.55
  -2   1   2  416.22   15.65
   2   1   3    9.27    0.67
  -2   1   3    7.72    0.72
  -2  -1  -3    8.15    0.45
   2   1   4 1196.20   46.14
  -2   1   4 1207.52   46.20
  -2  -1  -4 1208.54   46.01
   2   1   5  475.06   18.31
  -2  -1  -5  472.68   18.18
  -2   1   5  467.85   18.37
  -2   1  -6   88.94    3.75
   2   1   6   89.42    3.77
   2  -1   6   87.70    3.77
  -2  -1  -6   86.39    3.63
   2   1   7    4.99    0.82
   2  -1   7    4.28    0.77
  -2  -1  -7    4.24    0.66
  -2   1  -7    5.22    0.80
  -2  -1  -8   51.22    2.45
   2   1   8   55.19    2.62
   2  -1   8   56.69    2.64
  -2   1  -8   52.80    2.61
  -2  -1  -9   42.58    2.09
  -2   1  -9   41.23    2.23
   2   1   9   40.44    2.21
   2  -1   9   41.19    2.23
  -2  -1 -10   38.90    2.05
  -2   1 -10   37.91    2.19
   2  -1  10   39.99    2.21
  -2   1 -11   16.52    1.49
  -2  -1 -11   16.83    1.38
   2  -1  11   17.76    1.49
  -2  -1 -12    0.55    0.92
  -2   1 -12    1.09    1.03
   2  -1  12   -0.67    1.07
   2  -1  13    0.64    1.16
  -2  -1 -13    0.84    0.95
  -2   1 -13    1.01    1.14
   2  -1  14   -0.60    1.18
  -2   1 -14    0.31    0.49
  -2  -1 -14    0.34    1.04
  -2   1 -14   -0.20    1.18
   2  -1  15   54.56    3.16
  -2   1 -15   55.21    3.16
  -2  -1 -15   53.90    2.97
  -2   1 -15   52.25    2.22
  -2   1 -16   66.61    3.72
   2  -1 -16   64.32    2.78
  -2  -1 -16   65.18    3.53
  -2   1 -16   65.57    2.72
  -2   1 -17   38.55    2.86
   2  -1  17   40.13    2.87
   2  -1 -17   42.92    1.96
   2   1 -17   42.43    1.96
  -2  -1 -17   43.97    2.75
  -2   1 -17   41.71    1.87
  -2   1 -18  112.58    5.81
   2   1 -18  108.51    5.81
  -2  -1 -18  118.01    5.62
   2  -1  18  126.25    5.89
   2  -1 -18  117.69    4.77
   2   1 -18  118.14    4.77
  -2   1 -19   35.34    2.85
   2  -1 -19   34.46    1.81
   2  -1  19   38.67    2.86
   2   1 -19   38.97    3.04
  -2  -1 -19   33.90    2.65
   2  -1 -20    5.44    1.00
  -2   1 -20    4.15    1.87
   2  -1 -20    3.36    1.81
  -2  -1 -20    7.65    1.79
   2   1 -20    3.07    1.92
  -2   1 -21   21.84    2.51
  -2  -1 -21   19.02    2.27
   2   1 -21   19.22    2.62
   2  -1 -21   25.62    2.74
   2  -1 -21   24.40    1.48
   2   1 -22   77.09    4.78
   2  -1 -22   74.32    4.68
  -2  -1 -22   72.51    4.47
   2  -1 -22   89.11    3.59
   2   1  23   28.57    1.64
  -2  -1 -23   25.92    2.57
   2   1 -23   32.05    3.01
   2  -1 -23   29.35    2.86
   2  -1 -23   32.06    1.75
   2   1  24   -0.03    0.83
   2  -1 -24    0.09    1.04
  -2  -1 -24   -0.43    1.61
   2   1 -24    1.61    2.00
   2  -1 -24   -0.17    1.89
   2   1  25    5.79    0.89
   2  -1 -25    7.30    1.12
   2   1  26    3.82    0.79
   2  -1 -26    2.92    1.04
   2   1  27    4.24    0.73
   2  -1 -27    4.30    0.99
  -2  -1 -27    4.59    0.99
  -2  -1 -28    1.72    0.85
   2  -1 -28    1.99    0.86
   2   1 -29    7.11    0.86
   2  -1 -29    8.68    0.87
   2   1 -30   28.99    1.44
   2  -1 -30   29.95    1.44
  -2  -1 -30   32.62    1.46
  -2   1 -30   28.49    1.43
  -2   1 -31    4.27    0.58
  -2  -1 -31    3.29    0.58
   2   1 -31    5.57    0.60
   2  -1 -31    4.42    0.59
   2   2   0    6.35    0.41
   2   2  -1  300.28   11.24
   2   2  -1  286.47   11.20
   2   2  -2  235.03    9.13
   2   2  -3  446.55   17.23
  -2   2   4 1345.12   48.11
   2   2  -4 1310.01   47.94
  -2  -2   4 1203.37   47.77
  -2   2   5  182.36    6.89
   2   2  -5  166.39    6.70
  -2  -2   5  161.87    6.54
  -2   2   6  191.49    7.40
   2   2  -6  178.89    7.23
  -2  -2   6  173.86    7.07
   2   2  -7    0.99    0.72
  -2  -2   7    2.40    0.60
  -2   2   7    1.68    0.85
   2   2  -8  154.27    6.69
   2  -2   8  172.95    6.74
  -2  -2   8  158.65    6.53
   2   2  -9    3.76    1.01
   2  -2   9    8.73    1.07
   2   2 -10   30.41    1.96
   2  -2  10   28.12    1.86
   2   2 -11   82.92    3.82
  -2   2 -11   82.68    3.84
  -2   2  11   75.11    3.21
  -2   2 -11   75.25    3.23
   2  -2  11   84.42    3.79
   2  -2  12   69.53    3.35
   2   2 -12   76.19    3.45
  -2   2 -12   65.29    2.59
   2   2 -12   56.96    2.58
   2  -2 -12   62.47    2.57
  -2   2 -12   67.32    3.40
  -2   2  12   63.00    2.63
   2  -2 -13    2.92    0.56
   2   2 -13    2.90    0.60
  -2   2 -13    3.58    1.34
  -2  -2 -13    4.82    1.05
   2   2 -13    4.49    1.30
   2  -2  13    3.44    1.25
  -2   2 -13    3.89    0.59
  -2   2 -14  263.64   10.48
   2   2 -14  259.21   10.49
   2  -2 -14  275.33   10.48
   2   2 -14  284.67   11.40
  -2  -2 -14  291.30   11.13
  -2   2 -14  299.46   11.48
   2  -2  14  285.45   11.33
   2  -2  15   15.86    1.77
  -2  -2 -15   19.45    1.65
  -2   2 -15   18.22    2.00
   2   2 -15   14.41    1.85
   2   2 -15   17.48    1.05
   2  -2 -15   16.36    1.02
  -2   2 -15   16.08    0.99
  -2   2 -16  167.35    6.75
  -2  -2 -16  171.23    7.47
   2   2 -16  171.12    6.78
   2  -2 -16  177.91    6.78
  -2   2 -16  168.95    7.79
   2  -2  16  171.78    7.70
  -2  -2 -17    0.52    1.23
  -2   2 -17    2.08    1.54
   2  -2 -17    1.67    0.77
   2   2 -17    1.22    0.74
  -2   2 -17    1.40    0.71
   2  -2  17    1.82    1.57
   2  -2  18   82.61    4.29
   2  -2 -18   75.46    3.18
   2   2 -18   71.34    3.17
  -2   2 -18   78.27    3.15
  -2  -2 -18   68.62    3.90
  -2  -2 -19   33.20    2.57
   2  -2  19   39.00    2.96
   2  -2 -19   38.40    1.88
   2   2 -19   38.05    1.86
   2  -2 -20   16.90    1.30
   2   2 -20   19.95    1.28
  -2  -2 -20   15.95    1.98
   2  -2 -21   12.22    2.22
  -2  -2 -21   16.75    2.06
   2   2 -21   17.04    1.26
   2  -2 -21   17.83    1.32
   2  -2 -22   21.04    2.53
   2   2 -22   22.61    1.45
   2  -2 -22   24.92    1.51
   2  -2 -23   10.68    2.26
   2  -2 -23   10.93    1.19
   2   2 -23   11.27    1.17
   2  -2 -24  135.12    5.34
   2   2 -24  129.90    5.32
   2   2  25    6.03    1.00
   2   2 -25    7.72    1.09
   2  -2 -25    8.35    1.11
   2   2  26    6.01    0.94
   2  -2 -26    5.35    1.00
   2   2 -26    5.41    1.00
   2   2  27   33.12    1.76
  -2  -2 -27   38.98    1.83
  -2   2 -27   38.22    1.84
   2   2 -27   35.94    1.80
   2  -2 -27   35.40    1.80
   2   2  28   50.47    2.36
   2  -2 -28   55.62    2.40
  -2  -2 -28   57.31    2.40
  -2   2 -28   53.91    2.40
   2   2 -28   56.31    2.40
   2   2  29    1.81    0.53
   2  -2 -29    1.54    0.71
  -2  -2 -29    0.21    0.70
   2   2 -29    0.89    0.70
  -2   2 -29    1.38    0.71
  -2   2 -30   80.82    3.26
   2   2 -30   80.76    3.26
   2  -2 -30   79.29    3.26
  -2  -2 -30   80.93    3.26
  -2  -2 -31    2.86    0.51
  -2   2 -31    2.52    0.50
   2   2 -31    1.49    0.51
   2  -2 -31    2.31    0.51
  -2   3   0   -0.38    0.63
  -2   3   0   -0.05    0.57
   2   3   0    0.66    0.39
   2   3  -1  132.19    5.00
  -2   3   1  118.31    5.20
  -2   3  -1  123.32    5.23
   2   3  -1  127.94    4.97
   2   3   1  119.16    5.00
  -2   3   1  123.68    5.22
  -2   3  -2  255.52   10.22
  -2   3   2  257.31   10.23
   2   3  -2  261.78    9.99
   2   3  -2  251.29    9.95
  -2  -3   3    1.84    0.31
  -2   3   3    3.06    0.73
  -2  -3   4    3.57    0.41
  -2   3   4    4.66    0.84
  -2   3   5    1.97    0.83
   2   3  -5    2.27    0.63
  -2  -3   5    1.71    0.44
  -2  -3   6   58.94    2.67
   2   3  -6   65.17    2.89
  -2  -3   7  752.60   29.88
  -2   3   7  802.72   30.31
   2   3  -7  801.55   30.09
  -2   3   8  249.70    9.73
  -2  -3   8  221.09    9.23
   2   3  -8  241.62    9.48
   2  -3   9   36.86    2.08
   2   3  -9   34.33    2.03
  -2  -3   9   32.59    1.80
   2   3 -10    9.59    1.26
  -2   3 -10   10.85    1.10
  -2   3  10    9.31    0.99
   2  -3  10   10.53    1.24
  -2  -3  10   11.58    1.03
  -2  -3  11    0.66    0.79
  -2   3  11   -0.35    0.77
  -2   3 -11    0.60    0.83
   2  -3  11    0.59    1.03
   2   3 -11    1.13    1.08
   2  -3 -12  190.39    7.26
   2   3 -12  175.89    7.26
  -2   3 -12  185.90    7.26
   2   3 -12  206.68    8.15
   2  -3  12  202.40    8.07
  -2   3  12  192.92    7.46
  -2   3 -12  187.22    7.47
  -2   3 -12  185.97    7.30
   2  -3  13    5.55    1.39
   2   3 -13    6.75    1.40
   2   3 -13    4.48    0.63
   2  -3 -13    5.64    0.61
  -2   3 -13    5.10    0.68
   2   3 -14   89.14    4.43
   2  -3  14   91.56    4.35
   2  -3 -14   83.06    3.43
   2   3 -14   84.80    3.45
  -2   3 -14   83.94    3.47
   2   3 -15   29.10    2.41
   2  -3  15   30.59    2.34
   2   3 -15   27.93    1.45
   2  -3 -15   28.80    1.43
  -2   3 -15   32.42    1.50
  -2  -3 -16   21.38    1.83
   2   3 -16   25.63    2.37
   2  -3  16   23.33    2.15
  -2   3 -16   21.48    1.27
   2   3 -16   22.31    1.25
   2  -3 -16   21.16    1.21
   2   3 -17   43.60    2.05
   2  -3 -17   44.33    2.06
  -2  -3 -17   39.77    2.68
   2  -3  17   44.03    3.04
   2   3 -17   51.88    3.34
  -2   3 -17   47.77    2.08
   2  -3  18   -0.14    1.56
  -2  -3 -18   -0.21    1.24
   2   3 -18    0.16    1.74
  -2   3 -18    0.66    0.80
   2   3 -18    0.76    0.80
   2  -3 -18    0.49    0.78
   2  -3  19    0.74    1.59
   2   3 -19    0.67    1.80
  -2  -3 -19   -0.34    1.30
  -2   3 -19    1.91    0.87
   2  -3 -19    0.49    0.85
   2   3 -19    0.13    0.82
   2  -3 -20   23.82    1.46
   2   3 -20   24.27    1.43
   2   3 -20   25.51    2.79
   2  -3  20   26.24    2.57
   2  -3  21   -1.11    1.82
   2   3 -21    1.48    0.91
   2  -3 -21    0.11    0.92
   2   3 -21    3.40    2.06
   2   3 -22    4.08    0.96
   2  -3 -22    2.82    0.99
   2   3 -22    3.79    2.04
   2  -3 -22    2.43    1.90
   2  -3 -23   18.33    2.44
   2  -3 -23   22.02    1.42
   2   3 -23   20.54    1.36
   2  -3 -24    7.63    1.08
   2   3 -24    9.41    1.03
   2   3 -25   16.95    1.21
   2  -3 -25   18.58    1.28
   2   3  26    1.95    0.89
   2   3 -26   -0.45    0.86
  -2  -3 -26    1.26    0.88
   2  -3 -26    0.81    0.87
  -2   3 -26   -0.82    0.88
   2   3  27  163.30    6.99
   2   3 -27  171.81    6.91
  -2   3 -27  183.42    6.94
  -2  -3 -27  182.78    6.93
   2  -3 -27  174.85    6.92
   2   3 -28    0.95    0.52
   2   3  28    1.52    0.67
   2  -3 -28    1.09    0.71
   2   3 -28    1.66    0.71
  -2  -3 -28    0.84    0.71
  -2   3 -28    0.77    0.71
   2   3  29   49.91    2.35
   2   3 -29   55.09    2.34
  -2   3 -29   58.26    2.34
   2  -3 -29   56.35    2.34
  -2  -3 -29   58.42    2.34
  -2  -3 -30    6.22    0.58
   2   3 -30    6.31    0.60
   2  -3 -30    6.32    0.60
   2   3  30    5.12    0.52
  -2   3 -30    6.62    0.60
   2   3 -31    0.61    0.37
   2   4   0  379.53   14.78
   2   4  -1   61.93    2.72
   2   4   1   62.57    2.76
   2   4  -2   34.76    1.67
   2   4  -2   36.02    1.72
   2   4   2   31.30    1.73
   2   4  -3   37.13    1.81
   2   4  -3   35.97    1.74
  -2  -4   4  134.63    5.57
   2   4  -4  155.09    5.81
  -2  -4   5    4.16    0.54
  -2  -4   6   79.59    3.34
  -2   4   7    9.72    1.24
  -2   4  -7   10.45    1.29
  -2  -4   7   10.32    0.83
  -2  -4   8  306.42   12.51
  -2   4  -8  310.90   12.28
   2   4  -8  323.95   12.31
   2   4  -8  320.67   12.31
  -2   4  -8  328.30   12.69
  -2   4   8  337.13   12.67
  -2  -4   9  206.75    8.71
  -2   4  -9  214.56    8.43
   2   4  -9  220.89    8.46
   2  -4   9  218.26    9.03
  -2   4  -9  216.45    8.81
  -2   4   9  230.26    8.81
  -2   4  10 1440.74   52.76
  -2   4 -10 1376.66   52.77
  -2   4 -10 1377.40   52.43
  -2  -4  10 1353.93   52.76
   2  -4  10 1376.72   53.07
   2   4 -10 1348.79   52.46
  -2   4 -11   17.78    1.49
  -2   4  11   21.05    1.45
  -2   4 -11   18.49    1.00
  -2  -4  11   17.59    1.35
   2  -4  11   19.32    1.69
  -2   4 -12    9.53    0.73
   2  -4  12   11.56    1.53
  -2  -4  12    9.97    1.18
   2   4 -12    8.86    0.68
   2  -4 -12    9.45    0.67
  -2   4 -12    9.40    0.86
  -2   4 -12    9.16    1.21
  -2   4  12    9.94    1.20
   2   4 -12   10.10    1.43
   2  -4  13   51.05    2.88
   2   4 -13   48.19    2.92
  -2   4 -13   43.63    1.95
   2  -4 -13   46.28    1.91
   2   4 -13   41.54    1.91
  -2   4 -13   44.04    2.02
  -2   4 -14  110.78    4.51
   2  -4  14  117.24    5.41
   2   4 -14  103.25    4.42
   2  -4 -14  115.23    4.42
   2   4 -14  124.60    5.54
  -2   4 -15   51.74    2.24
   2  -4  15   49.70    3.13
   2  -4 -15   49.12    2.13
   2   4 -15   46.61    2.14
   2   4 -15   48.10    3.26
  -2   4 -16   21.16    1.27
   2   4 -16   19.16    1.17
   2  -4 -16   18.38    1.14
   2  -4  16   18.26    2.07
  -2   4 -17    7.12    0.99
   2  -4  17    6.09    1.74
   2  -4 -17    6.73    0.83
   2   4 -17    6.88    0.86
   2   4 -18   46.56    2.12
   2  -4 -18   46.14    2.10
   2  -4  18   42.96    3.20
  -2   4 -18   45.05    2.19
   2  -4 -19   40.61    1.90
   2   4 -19   36.67    1.89
   2  -4  19   39.26    3.04
  -2   4 -19   41.54    1.99
   2  -4 -20   73.28    3.05
   2   4 -20   67.99    3.03
   2  -4  20   73.68    4.30
   2   4 -21   58.02    2.66
   2  -4 -21   63.61    2.69
   2  -4  21   57.30    3.86
   2   4 -22    9.01    0.99
   2  -4 -22    7.98    1.03
   2   4 -23   13.67    1.09
   2  -4 -23   15.03    1.14
   2   4 -24   76.25    3.36
  -2  -4 -24   84.30    3.40
   2  -4 -24   80.90    3.39
  -2   4 -24   83.50    3.42
   2   4 -25   36.83    1.84
   2  -4 -25   39.33    1.84
  -2   4 -25   40.21    1.86
  -2  -4 -25   40.82    1.84
   2   4 -25   38.30    1.83
   2   4 -26   20.01    1.15
   2   4  26   19.55    1.36
   2  -4 -26   20.32    1.19
   2   4 -26   21.16    1.19
  -2  -4 -26   22.42    1.20
  -2   4 -26   21.85    1.22
   2   4 -27   15.34    0.94
  -2  -4 -27   17.85    1.02
  -2   4 -27   17.87    1.02
   2  -4 -27   17.38    1.02
   2   4 -27   18.01    1.02
   2   4  27   15.70    1.17
  -2  -4 -28   26.72    1.23
   2   4  28   27.50    1.37
   2  -4 -28   23.58    1.22
   2   4 -29   15.51    0.88
  -2   4  29   12.80    0.82
   2   4  29   15.73    0.90
   2   4 -30   11.26    0.68
   2   4  30   11.37    0.68
  -2   5   0    0.24    0.90
   2   5   0   -0.15    0.63
  -2   5   0    0.08    1.38
   2   5  -1    0.34    0.60
  -2   5   1    0.49    0.93
  -2   5  -1   -0.96    0.90
   2   5   1    0.42    0.66
   2   5   1    0.13    0.37
  -2   5  -1   -1.12    1.42
   2   5  -1    0.18    0.36
  -2   5   2   19.82    1.60
   2   5   2   21.22    1.36
   2   5  -2   19.29    1.24
  -2   5  -2   19.64    1.90
  -2   5  -2   18.20    1.53
   2   5  -2   18.82    0.91
  -2   5  -2   19.14    0.93
  -2   5   3    4.39    1.42
  -2   5  -3    4.00    0.45
   2   5  -3    3.47    0.42
  -2   5  -3    4.88    1.59
  -2   5   3    3.85    1.09
   2   5   3    3.49    0.78
   2   5  -3    3.30    0.71
  -2   5  -3    2.89    0.48
   2   5  -3    4.51    0.83
  -2   5   4   19.69    1.73
   2   5  -4   25.37    1.53
  -2   5  -4   24.40    2.02
  -2   5   4   24.59    1.93
   2   5  -4   20.22    1.36
  -2   5  -4   21.63    1.11
   2   5  -4   24.39    1.12
   2   5  -5   16.07    1.18
   2   5  -5   16.75    0.91
  -2   5  -5   16.19    0.90
  -2   5  -5   20.83    1.83
  -2   5   5   18.71    1.75
   2   5  -5   16.10    1.28
   2   5  -6  491.70   19.12
   2   5  -6  504.84   19.56
  -2   5  -6  524.54   19.71
  -2   5   6  529.28   19.66
   2   5  -6  488.97   19.12
   2   5  -7  370.82   14.23
   2   5  -7  356.22   14.22
  -2   5  -7  387.32   14.78
  -2   5   7  395.42   14.74
   2   5  -8   34.32    1.56
   2   5  -8   34.45    1.57
  -2   5  -8   33.71    2.27
  -2   5   8   31.91    2.14
  -2   5  -8   31.85    1.51
  -2   5   9    1.47    1.21
  -2   5  -9    1.43    1.25
   2  -5   9   -0.18    1.06
   2   5  -9    1.59    0.69
  -2   5  -9    0.54    0.53
   2   5  -9    1.65    0.62
  -2   5  10    1.45    1.22
  -2   5 -10    0.20    1.26
   2  -5  10   -1.63    1.16
   2   5 -10    0.67    0.70
  -2   5 -10   -0.61    0.55
  -2   5 -11    8.43    1.47
  -2   5  11    9.91    1.39
   2  -5  11   11.88    1.50
  -2   5 -11    9.86    0.81
  -2   5 -12   -0.13    1.24
  -2   5  12   -0.67    1.17
  -2   5 -12    0.44    0.62
  -2   5 -12   -0.59    0.82
   2  -5  13   91.59    4.72
  -2   5 -13   95.06    3.92
  -2   5 -13   92.90    3.87
  -2   5 -13   94.21    3.84
   2  -5  14    0.25    1.45
  -2   5 -14    2.54    0.73
  -2   5 -14    1.24    0.88
  -2   5 -14    1.07    0.72
  -2   5 -15    1.08    0.70
   2  -5  15    1.74    1.58
  -2   5 -15   -0.14    0.91
  -2   5 -16   17.17    1.17
  -2   5 -16   19.00    1.32
   2   5 -16   16.69    1.04
   2  -5  16   16.50    2.15
  -2   5 -17   28.08    1.54
  -2   5 -17   28.43    1.65
   2   5 -17   28.69    1.43
  -2   5 -18   11.49    1.01
   2   5 -18   10.71    0.93
  -2   5 -18   12.94    1.22
  -2   5 -19    1.05    1.02
  -2   5 -19    0.66    0.80
   2   5 -19    0.35    0.73
   2  -5  19    1.54    1.73
   2   5 -20   42.78    1.86
  -2   5 -20   35.69    1.91
   2  -5  20   36.79    3.09
  -2   5 -21  100.44    4.11
   2   5 -21  106.32    4.11
   2   5 -21  103.31    4.22
  -2   5 -21   93.13    4.16
   2  -5  21  100.02    5.41
  -2   5 -22   32.72    1.76
   2   5 -22   37.45    1.83
  -2   5 -22   37.64    1.73
   2   5 -22   36.50    1.71
   2   5 -23   11.38    1.01
  -2   5 -23   12.56    0.94
   2   5 -23   12.57    0.94
   2   5 -24    3.02    0.74
   2   5 -25    6.12    0.74
   2   5 -26    0.11    0.76
   2   5  26   -0.79    0.84
   2   5 -26   -0.02    0.52
   2   5  27    0.92    0.74
   2   5 -27    0.51    0.66
   2   5  28    0.64    0.61
   2   5 -28    0.52    0.55
   2   5 -29    2.03    0.43
  -2   5  29    1.77    0.44
   2   5  29    1.68    0.48
   2   5  30    0.46    0.32
  -2   6   0    6.23    0.59
   2   6   0    5.16    0.94
  -2   6   0    8.10    1.38
  -2   6   0    4.64    0.59
  -2   6   0    5.88    1.83
   2   6   0    5.74    0.58
   2   6  -1  505.16   19.70
   2   6   1  497.19   19.69
  -2   6  -1  532.21   19.71
  -2   6   1  534.23   19.70
  -2   6   1  508.01   19.70
   2   6  -1  522.44   19.71
  -2   6  -1  494.04   19.71
  -2   6  -1  525.95   20.55
   2   6   1  499.54   20.17
   2   6  -1  502.31   20.11
  -2   6   1  531.94   20.56
  -2   6  -1  537.44   20.55
  -2   6   2  143.16    6.51
   2   6  -2  131.02    6.04
   2   6   2  131.69    6.14
  -2   6  -2  145.75    6.52
  -2   6  -2  144.45    5.69
  -2   6   2  140.27    5.66
   2   6  -2  154.51    5.70
  -2   6  -2  159.45    6.69
  -2   6   2  147.27    5.67
   2   6   2  145.05    5.67
   2   6  -2  138.52    5.66
  -2   6  -2  147.29    5.67
  -2   6  -2  145.81    6.47
   2   6  -3  113.38    5.31
  -2   6   3  125.46    5.78
  -2   6  -3  125.41    5.77
  -2   6   3  122.31    4.91
   2   6  -3  124.85    4.96
  -2   6  -3  122.38    4.96
  -2   6  -3  137.32    5.91
  -2   6   3  133.98    5.83
  -2   6  -3  126.39    4.94
   2   6  -3  121.01    4.92
  -2   6   3  131.70    4.94
  -2   6  -3  125.37    5.73
  -2   6  -4  384.72   15.68
   2   6  -4  363.60   14.87
   2   6  -4  380.28   15.38
  -2   6  -4  409.07   15.77
  -2   6  -4  446.51   15.82
  -2   6   4  426.35   15.70
   2   6  -4  360.08   15.26
  -2   6   4  373.37   15.74
   2   6  -4  406.97   14.91
  -2   6  -5  140.00    6.42
   2   6  -5  141.16    6.07
   2   6  -5  136.93    5.55
   2   6  -5  122.10    5.91
  -2   6  -5  139.68    6.36
   2   6  -5  147.62    5.59
  -2   6   5  140.73    6.48
  -2   6   5  149.93    6.34
  -2   6  -5  154.28    6.47
   2   6  -6   14.97    1.41
   2   6  -6   12.72    1.22
  -2   6   6   11.18    1.66
   2   6  -6   15.41    0.97
   2   6  -6   14.26    0.95
  -2   6   6   15.33    1.81
  -2   6  -6   16.02    1.98
  -2   6  -6   14.81    1.67
  -2   6  -7   57.75    2.49
   2   6  -7   56.19    2.47
   2   6  -7   64.12    2.54
   2   6  -7   55.16    3.01
   2   6  -7   59.47    2.52
   2   6  -7   51.39    2.86
  -2   6  -7   55.18    3.34
  -2   6   7   59.24    3.50
   2   6   7   58.90    2.56
  -2   6   7   63.65    3.29
  -2   6  -7   58.27    3.34
   2   6  -8    1.05    0.53
  -2   6   8    1.35    0.57
   2   6   8    0.96    0.66
   2   6  -8    2.51    1.06
  -2   6  -8    2.15    1.32
   2   6   8    1.57    0.54
   2   6  -8    2.65    0.78
  -2   6  -8    1.68    0.64
   2   6  -8    1.38    0.71
  -2   6  -8    1.91    1.57
  -2   6   8    1.80    1.51
   2   6  -8    1.92    0.85
  -2   6   8    1.39    1.38
   2   6  -9   63.45    2.73
  -2   6  -9   64.45    2.74
   2   6  -9   67.51    2.80
  -2   6   9   60.57    2.75
   2   6  -9   56.73    3.31
  -2   6  -9   66.79    3.74
  -2   6  -9   64.14    2.75
  -2   6  -9   66.32    3.55
  -2   6   9   70.90    3.48
   2   6  -9   70.63    2.80
   2  -6   9   59.09    3.46
   2   6 -10   15.72    1.00
  -2   6 -10   15.16    1.15
   2  -6  10   16.20    1.76
   2   6 -10   13.73    1.06
  -2   6 -10   17.29    1.04
  -2   6  10   14.28    1.02
  -2   6 -10   17.35    1.93
  -2   6  10   17.24    1.80
   2   6 -10   14.47    1.59
  -2   6 -10   16.14    1.90
   2   6 -10   18.25    1.12
  -2   6 -10   16.07    1.03
  -2   6 -11   43.58    2.72
   2   6 -11   40.90    1.91
  -2   6 -11   37.65    1.99
   2   6 -11   38.52    2.59
  -2   6 -11   43.62    2.98
  -2   6 -11   42.69    1.93
  -2   6 -11   43.73    1.94
   2   6 -11   41.40    1.95
   2  -6  11   36.50    2.74
   2   6 -12   11.27    1.04
  -2   6 -12   11.77    0.98
  -2   6 -12   13.70    0.99
   2  -6  12    9.28    1.71
   2   6 -12   12.44    0.98
  -2   6 -13  155.29    6.11
  -2   6 -13  155.48    6.09
   2  -6  13  156.30    7.10
   2   6 -13  144.76    6.11
  -2   6 -14   77.31    3.34
  -2   6 -14   79.31    3.33
   2  -6  14   82.72    4.42
   2   6 -14   77.38    3.34
  -2   6 -15  266.47   10.35
   2  -6  15  261.14   11.44
  -2   6 -15  276.92   10.38
   2   6 -15  249.14   10.34
  -2   6 -16   19.18    1.26
   2  -6  16   16.94    2.28
  -2   6 -16   19.50    1.40
   2   6 -16   17.63    1.26
  -2   6 -17   31.35    1.72
   2   6 -17   31.72    1.74
   2  -6  17   34.86    2.91
  -2   6 -17   34.42    1.90
  -2   6 -18   23.93    1.44
   2   6 -18   25.83    1.45
  -2   6 -18   24.34    1.61
   2  -6  18   20.23    2.44
   2   6 -19  127.46    5.19
  -2   6 -19  116.82    5.15
   2   6 -20   27.20    1.50
   2   6 -20   27.43    1.69
  -2   6 -20   24.22    1.45
   2   6 -21   25.06    1.43
   2   6 -21   25.46    1.61
  -2   6 -21   23.02    1.36
   2   6 -22   13.84    1.05
  -2   6 -22   13.17    0.98
   2   6 -22   15.65    1.28
   2   6 -23   51.56    2.31
   2   6 -23   54.07    2.47
   2   6 -24   15.03    0.97
   2   6 -24   16.82    1.18
   2   6 -25   33.96    1.58
   2   6  25   36.76    1.82
   2   6 -25   37.24    1.74
   2   6  26   11.44    0.95
   2   6 -26   10.79    0.86
   2   6  27   32.43    1.54
   2   6 -27   31.88    1.47
   2   6  28    4.39    0.54
   2   6 -28    3.69    0.47
   2   6  29   12.63    0.67
  -2   6  29   12.17    0.62
   2   7   0   -0.71    0.61
  -2   7   0   -1.02    1.35
   2   7   0    0.24    0.92
  -2   7   0    0.43    0.57
  -2   7   0    0.23    0.61
  -2   7   0    2.54    2.00
   2   7   0    0.37    0.61
   2   7   0    1.18    0.61
   2   7   1  113.51    4.52
  -2   7   1  115.15    4.52
   2   7  -1  107.84    4.51
  -2   7  -1  115.15    4.52
   2   7  -1  116.61    4.53
  -2   7   1  112.50    4.52
   2   7  -1  116.29    4.55
   2   7   1  115.96    4.61
  -2   7  -1  105.64    4.52
  -2   7   1  112.30    4.55
  -2   7  -1  114.11    5.73
  -2   7   1  122.34    5.58
   2   7   1  104.04    5.04
  -2   7  -1  116.55    5.52
   2   7  -1  102.25    4.96
   2   7   2   41.92    1.94
  -2   7   2   42.33    1.93
   2   7  -2   41.82    1.93
  -2   7  -2   43.54    1.95
  -2   7   2   44.63    1.93
   2   7  -2   45.67    1.98
   2   7   2   46.71    2.05
  -2   7  -2   44.25    1.96
  -2   7   2   43.57    1.97
   2   7  -2   46.29    1.99
   2   7  -2   35.61    2.30
  -2   7  -2   45.10    2.94
  -2   7   2   42.34    2.90
  -2   7  -2   45.73    3.29
  -2   7  -3    1.25    1.35
  -2   7   3    1.06    1.32
   2   7  -3   -0.22    0.84
   2   7   3    1.91    0.71
   2   7   3    0.72    0.62
  -2   7  -3    1.33    2.01
  -2   7   3    1.81    1.98
  -2   7   3    0.56    0.61
   2   7  -3    1.49    0.62
   2   7  -3    1.20    0.68
  -2   7   3    0.78    0.56
   2   7   3    1.62    0.60
  -2   7  -3    1.05    0.56
   2   7  -4    2.02    0.70
  -2   7  -4    1.78    1.98
  -2   7   4    2.20    1.90
  -2   7   4    1.81    0.65
   2   7   4    1.57    0.66
  -2   7  -4    2.01    1.29
  -2   7   4    1.09    1.35
   2   7   4    2.60    0.70
  -2   7  -4    1.29    0.61
   2   7  -4    1.21    0.64
  -2   7  -4    1.30    0.57
   2   7   4    1.22    0.64
  -2   7   4    1.83    0.61
  -2   7  -4    2.73    1.43
  -2   7   5    6.25    1.93
  -2   7  -5   10.13    2.20
  -2   7  -5    6.70    1.59
  -2   7   5    7.52    1.68
   2   7   5    6.89    0.78
  -2   7   5    7.65    0.81
  -2   7  -5    9.43    1.73
  -2   7  -5    7.54    0.79
   2   7  -5    8.73    0.87
  -2   7  -5    6.77    0.75
   2   7   5    8.19    0.77
  -2   7   5    7.18    0.78
   2   7   5    8.99    0.84
   2   7   6   42.99    2.08
  -2   7   6   43.24    2.03
  -2   7  -6   43.11    3.11
  -2   7   6   51.08    3.13
  -2   7  -6   43.09    1.95
   2   7   6   41.18    1.96
  -2   7  -6   41.38    2.95
   2   7  -6   46.08    2.04
   2   7  -6   42.64    1.98
  -2   7  -6   42.87    2.91
  -2   7  -6   45.85    2.02
  -2   7   6   42.92    3.02
  -2   7  -7    9.46    0.78
   2   7   7    9.65    0.81
   2   7  -7    8.80    0.93
  -2   7  -7    8.87    0.95
  -2   7   7    7.54    1.73
  -2   7  -7    8.00    1.65
   2   7  -7    9.61    1.37
  -2   7  -7    6.94    1.67
  -2   7   7    8.02    0.82
   2   7   7    9.00    0.94
   2   7  -7    9.90    0.84
  -2   7  -7    8.74    0.88
  -2   7  -7   13.39    2.18
  -2   7   7   11.46    1.91
  -2   7  -8    8.36    1.05
  -2   7  -8    8.37    0.78
  -2   7  -8    6.87    0.90
   2   7  -8    8.59    0.96
  -2   7  -8    7.65    1.64
   2   7  -8    7.16    1.34
  -2   7  -8    7.72    1.75
  -2   7  -8    9.63    0.90
  -2   7   8    8.17    0.88
   2  -7   8    7.00    1.58
   2   7  -8    9.39    0.86
  -2   7  -8   10.43    2.02
  -2   7   8   13.11    1.97
  -2   7  -9   13.32    1.05
   2   7  -9   13.95    1.13
  -2   7  -9   13.27    1.92
   2   7  -9   11.01    1.58
  -2   7  -9   14.44    1.05
   2   7  -9   11.85    1.04
   2   7  -9   13.16    0.96
  -2   7   9   10.77    0.99
  -2   7  -9   15.68    2.07
  -2   7  -9   11.45    1.13
   2  -7   9   12.68    1.81
  -2   7 -10   -1.17    0.96
  -2   7  10   -0.45    0.74
   2  -7  10    1.03    1.46
  -2   7 -10   -0.39    0.80
   2   7 -10    0.28    0.88
  -2   7 -10    0.49    0.74
   2   7 -10   -0.38    0.75
  -2   7 -10    0.75    1.50
   2   7 -10   -0.33    1.19
   2   7 -10    0.80    0.72
   2  -7  11   16.06    2.11
  -2   7 -11   11.93    1.99
   2   7 -11    9.00    1.54
   2   7 -11   11.60    1.07
  -2   7 -11   14.13    1.06
   2   7 -11   13.40    1.17
  -2   7 -11   12.16    1.09
   2   7 -11   11.98    0.98
  -2   7 -11   10.36    1.20
   2  -7  12    7.61    1.87
   2   7 -12    6.97    0.90
  -2   7 -12    4.52    1.87
   2   7 -12    5.74    1.45
  -2   7 -12    8.12    0.90
  -2   7 -12    6.26    0.96
   2   7 -12    6.16    0.94
  -2   7 -12    6.63    1.13
   2  -7  13   41.44    3.12
   2   7 -13   40.98    2.05
  -2   7 -13   43.61    2.01
   2   7 -13   37.99    1.94
  -2   7 -13   37.53    3.16
   2   7 -13   33.37    2.72
  -2   7 -13   39.44    1.98
  -2   7 -13   40.84    2.08
  -2   7 -14    9.72    1.01
   2   7 -14    8.76    1.13
   2   7 -14    5.78    1.66
  -2   7 -14    9.26    2.07
  -2   7 -14    8.42    1.04
   2   7 -14   10.18    1.04
  -2   7 -15    1.26    1.90
  -2   7 -15    1.16    0.87
   2   7 -15   -0.30    0.87
   2   7 -15   -0.19    1.00
  -2   7 -16  212.01    8.40
   2   7 -16  219.29    8.49
   2   7 -16  209.37    8.40
  -2   7 -16  191.15    9.70
   2   7 -17   67.27    3.14
  -2   7 -17   68.89    3.00
  -2   7 -17   63.71    4.38
   2   7 -17   69.46    3.03
  -2   7 -18  103.05    4.00
   2   7 -18   97.10    4.02
  -2   7 -18   84.97    3.87
   2   7 -18   89.80    3.89
   2   7 -19   23.50    1.53
  -2   7 -19   20.85    1.32
   2   7 -19   22.88    1.37
  -2   7 -20    2.61    0.76
   2   7 -20    2.18    0.79
   2   7 -20    1.64    1.03
   2   7 -21   11.86    0.95
  -2   7 -21   10.95    0.91
   2   7 -21   11.15    1.17
   2   7 -22    2.69    0.67
   2   7 -22    0.45    0.86
  -2   7 -22    2.01    0.63
   2   7 -23    0.70    0.55
   2   7 -23    0.27    0.78
   2   7 -24    0.56    0.70
   2   7 -25   -0.20    0.60
   2   7  25   -0.41    0.68
   2   7 -26    3.27    0.53
   2   7  26    4.21    0.60
   2   7 -27   -0.17    0.34
   2   7  27    0.34    0.41
  -2   7  28    0.14    0.28
   2   7  28    0.75    0.29
   2   8   0   64.84    2.85
  -2   8   0   65.93    2.85
   2   8   0   69.86    2.95
  -2   8   0   70.20    3.97
  -2   8   0   65.23    2.86
   2   8   0   66.79    2.85
  -2   8   0   64.53    4.31
  -2   8  -1  178.75    6.91
   2   8  -1  169.66    6.90
  -2   8   1  177.69    6.91
   2   8   1  174.92    6.91
   2   8  -1  174.40    6.93
  -2   8   1  169.37    6.93
  -2   8  -1  171.62    6.93
   2   8   1  181.75    7.01
   2   8  -1  172.08    6.90
   2   8   1  174.37    6.90
  -2   8  -1  181.99    8.30
  -2   8  -1  172.01    8.04
  -2   8   1  164.98    8.00
   2   8  -2    1.24    0.76
  -2   8   2    1.55    0.74
  -2   8  -2    1.91    0.66
  -2   8   2    2.16    1.56
  -2   8  -2    2.53    1.61
   2   8   2    3.16    0.83
   2   8   2    2.07    0.73
   2   8  -2    2.68    0.81
  -2   8  -2    2.30    2.42
  -2   8   2    2.37    0.78
   2   8   2    2.04    0.79
   2   8  -2    2.15    0.76
  -2   8   3  157.51    7.14
  -2   8  -3  165.08    7.32
  -2   8   3  147.46    5.91
   2   8   3  144.55    5.89
  -2   8  -3  148.99    5.92
  -2   8   3  143.79    5.98
   2   8   3  149.79    6.00
  -2   8  -3  148.26    7.03
  -2   8   3  139.14    7.06
   2   8  -3  144.88    5.92
   2   8  -3  153.27    5.92
   2   8   3  144.57    5.88
  -2   8   4    4.22    0.83
  -2   8   4    0.89    2.07
   2   8   4    3.13    0.79
  -2   8  -4    5.52    2.39
  -2   8   4    4.31    0.85
   2   8   4    3.61    0.87
  -2   8  -4    4.28    0.74
   2   8   4    3.12    0.75
  -2   8   4    2.58    1.68
  -2   8  -4    3.11    1.56
   2   8  -4    4.50    0.85
   2   8  -4    3.17    0.88
   2   8  -5  255.95   10.22
  -2   8  -5  295.12   11.49
  -2   8   5  293.81   11.33
  -2   8   5  265.40   10.20
   2   8   5  255.27   10.18
  -2   8  -5  256.84   10.19
   2   8   5  258.04   10.21
  -2   8   5  253.07   10.25
   2   8   5  264.51   10.31
  -2   8  -5  265.54   10.24
  -2   8  -5  263.95   10.22
  -2   8  -5  241.93   11.23
  -2   8   5  247.24   11.44
  -2   8   6   28.22    2.80
  -2   8  -6   35.47    1.80
   2   8   6   32.16    1.80
  -2   8   6   35.02    1.80
   2   8   6   34.40    1.72
  -2   8  -6   35.63    1.71
   2   8  -6   35.37    1.80
  -2   8  -6   36.19    2.81
   2   8   6   32.88    1.71
  -2   8   6   34.05    1.74
  -2   8  -6   35.44    1.80
  -2   8  -7  284.50   10.71
   2   8  -7  273.52   10.70
  -2   8   7  275.92   10.67
   2   8   7  271.03   10.66
  -2   8  -7  254.26   11.72
   2  -8   7  273.19   11.66
  -2   8  -7  275.70   10.66
  -2   8   7  266.62   10.73
   2   8   7  273.15   10.79
  -2   8  -7  271.56   10.69
  -2   8  -7  246.25   11.72
  -2   8  -7  269.99   10.70
  -2   8  -8    8.20    0.97
  -2   8  -8    6.44    1.04
  -2   8  -8    9.80    0.91
  -2   8  -8    6.48    1.75
  -2   8   8    8.11    0.97
  -2   8  -8    7.40    1.85
   2   8   8    7.92    0.98
  -2   8   8    9.00    1.02
   2   8  -8    9.05    1.10
  -2   8  -8    8.56    1.05
   2   8  -9   43.83    2.17
  -2   8  -9   43.04    2.12
  -2   8   9   44.93    2.11
  -2   8  -9   44.64    2.03
  -2   8  -9   37.59    3.07
  -2   8  -9   45.26    2.18
  -2   8   9   39.70    2.10
   2   8  -9   41.91    2.11
  -2   8  -9   44.97    2.13
  -2   8  -9   43.03    3.19
   2   8 -10   14.79    1.29
  -2   8 -10   15.03    1.23
  -2   8 -10   11.65    2.02
  -2   8 -10   14.16    1.29
  -2   8 -10   10.28    2.06
  -2   8 -10   14.02    1.14
   2   8 -10   15.05    1.16
  -2   8 -10   12.19    0.99
  -2   8 -11   20.85    1.45
  -2   8 -11   17.10    2.33
  -2   8 -11   18.66    1.38
  -2   8 -11   14.21    2.19
  -2   8 -11   23.30    1.39
   2   8 -11   20.65    1.34
  -2   8 -12   13.65    1.29
  -2   8 -12   11.11    2.08
  -2   8 -12   12.89    2.22
  -2   8 -12   10.91    1.17
   2   8 -12   13.77    1.13
  -2   8 -12   14.44    1.13
   2   8 -12   14.76    1.24
  -2   8 -13   93.01    3.83
  -2   8 -13   72.08    4.82
  -2   8 -13   78.93    4.95
   2   8 -13   92.71    3.83
  -2   8 -13   92.05    3.77
  -2   8 -13   83.95    3.76
   2   8 -13   87.74    3.73
  -2   8 -14   12.96    1.20
  -2   8 -14   14.46    1.32
  -2   8 -14    8.25    2.12
   2   8 -14   11.75    1.25
  -2   8 -14   13.58    1.16
  -2   8 -14   11.01    2.16
   2   8 -14   13.25    1.14
  -2   8 -15   11.71    1.31
   2   8 -15   10.43    1.20
  -2   8 -15   13.28    1.12
   2   8 -15   11.54    1.06
  -2   8 -16    9.63    1.22
  -2   8 -16    7.16    0.97
   2   8 -16    7.34    1.13
   2   8 -16    5.93    0.99
  -2   8 -17  138.65    5.70
   2   8 -17  145.08    5.81
   2   8 -18    2.15    0.98
  -2   8 -18    1.57    0.78
   2   8 -19  165.43    6.38
  -2   8 -19  152.18    6.25
   2   8 -20    8.49    1.01
  -2   8 -20    8.20    0.81
  -2   8 -21  104.01    4.36
   2   8 -21  118.48    4.50
   2   8 -22    0.74    0.71
   2   8  23   40.74    1.89
   2   8 -23   41.56    1.85
  -2   8  24    0.95    0.44
   2   8  24    1.23    0.45
   2   8 -24    0.17    0.53
   2   8  24    0.32    0.55
   2   8 -25    7.09    0.55
   2   8  25    7.66    0.61
   2   9   0    0.85    0.87
  -2   9   0    1.82    1.77
   2   9   0    0.86    0.83
   2   9   0    0.06    0.84
   2   9  -1    1.49    0.82
  -2   9  -1    0.39    0.82
  -2   9   1    1.52    1.73
  -2   9  -1   -0.33    1.58
   2   9   1    2.00    0.93
  -2   9   1    1.80    0.89
   2   9  -1    1.45    0.88
   2   9   1    0.60    0.87
  -2   9   1    1.29    0.86
   2   9   1    1.24    0.84
   2   9  -1    2.43    0.91
   2   9  -2   10.02    0.98
  -2   9  -2    9.17    1.02
  -2   9  -2    8.52    1.93
  -2   9   2    8.75    1.98
   2   9   2   10.05    1.03
   2   9  -2   10.23    1.07
  -2   9   2    9.77    1.09
  -2   9  -2    6.75    0.97
  -2   9   2    8.59    1.03
   2   9   2    9.42    1.04
   2   9   2    9.83    1.00
   2   9  -2    8.78    1.03
  -2   9  -3   69.08    3.00
   2   9  -3   69.81    3.00
   2   9   3   67.67    2.96
  -2   9   3   69.54    2.98
  -2   9  -3   61.79    4.03
  -2   9   3   62.53    4.19
  -2   9  -3   64.90    2.96
   2   9   3   73.16    3.09
  -2   9   3   69.19    3.05
   2   9  -3   70.13    3.06
   2   9  -3   63.98    2.98
   2   9   3   67.61    2.95
  -2   9  -4    5.45    1.65
  -2   9   4    5.14    1.90
  -2   9   4    6.20    0.99
   2   9   4    6.98    0.97
   2   9   4    5.80    0.99
  -2   9   4    6.32    1.02
  -2   9  -4    5.82    1.00
   2   9  -4    5.59    0.99
   2   9   4    6.38    0.91
  -2   9  -4    7.04    0.92
   2   9  -4    6.50    0.93
  -2   9   5    2.87    1.83
  -2   9  -5    5.28    1.76
   2   9   5    5.33    0.93
  -2   9   5    5.71    0.98
  -2   9   5    5.39    1.00
   2   9   5    5.54    0.98
  -2   9  -5    5.88    1.03
   2   9  -5    5.00    1.00
   2   9   5    5.15    0.89
  -2   9  -5    7.80    1.11
  -2   9  -5    6.22    0.91
   2   9  -5    5.05    0.91
   2   9   5    5.37    0.91
  -2   9  -6    4.96    1.79
  -2   9   6    6.69    0.98
   2   9   6    6.38    0.95
   2   9   6    5.03    1.09
  -2   9   6    5.40    1.01
  -2   9  -6    5.71    1.03
   2   9   6    5.11    0.86
   2   9  -6    5.19    1.02
  -2   9  -6    5.60    1.09
  -2   9  -6    6.95    0.91
   2   9  -6    5.40    0.94
  -2   9  -7    5.29    1.85
   2   9   7    4.90    0.94
  -2   9   7    5.98    0.97
  -2   9   7    5.00    1.01
  -2   9  -7    3.68    1.03
  -2   9  -7    4.64    1.06
   2   9  -7    6.61    1.08
  -2   9  -7    5.63    0.91
  -2   9  -8   15.74    1.30
   2   9  -8   12.66    1.21
  -2   9   8   11.94    1.15
   2   9   8   12.01    1.13
  -2   9   8   13.46    1.21
  -2   9  -8   13.88    1.23
  -2   9  -8    9.79    2.05
  -2   9  -8   14.12    1.09
  -2   9   9   34.18    1.83
   2   9   9   33.09    1.81
  -2   9  -9   34.76    1.86
   2   9  -9   37.37    1.87
   2   9  -9   33.18    1.89
  -2   9  -9   36.86    1.92
  -2   9  -9   35.55    1.75
  -2   9  -9   28.86    2.79
  -2   9  10   50.82    2.38
   2   9  10   50.79    2.38
  -2   9 -10   53.03    2.43
   2   9 -10   51.00    2.44
  -2   9 -10   54.81    2.46
  -2   9 -10   49.72    2.30
  -2   9  11   17.23    1.29
   2   9  11   18.49    1.30
  -2   9 -11   18.34    1.39
  -2   9 -11   21.68    1.41
   2   9 -11   16.91    1.30
   2   9  12   43.46    2.16
  -2   9  12   42.34    2.14
  -2   9 -12   45.78    2.21
  -2   9 -12   46.36    2.22
   2   9 -12   46.05    2.24
   2   9  13    4.72    0.98
  -2   9  13    4.22    0.95
  -2   9 -13    5.44    1.04
  -2   9 -13    7.48    1.11
   2   9 -13    5.96    1.09
   2   9 -14    1.11    0.97
  -2   9 -14    1.59    1.00
   2   9  14    0.47    0.86
  -2   9  14   -0.46    0.86
   2   9 -15    7.61    1.06
  -2   9  15    6.28    0.96
   2   9  15    6.47    0.97
   2   9 -16    0.29    0.90
   2   9  16   -1.43    0.83
  -2   9  16   -0.78    0.82
   2   9 -17    1.54    0.89
  -2   9  17    1.33    0.75
   2   9  17    2.24    0.79
   2   9 -18    1.57    0.83
  -2   9  18    2.06    0.71
   2   9  18    0.62    0.69
   2   9 -19    1.09    0.60
   2   9 -19    1.42    0.77
   2   9  19    1.14    0.63
  -2   9  19    0.67    0.62
   2   9 -20    7.03    0.78
   2   9  20    6.61    0.73
   2   9 -20    6.27    0.61
  -2   9  20    6.04    0.66
   2   9  20    6.11    0.68
   2   9 -21    2.03    0.59
  -2   9  21    1.48    0.50
   2   9  21    2.31    0.50
   2   9 -21    2.10    0.41
   2   9  21    1.54    0.56
   2   9  22    8.48    0.67
  -2   9  22    8.42    0.57
   2   9  22    8.24    0.59
   2   9 -22    8.87    0.67
   2   9  23    3.94    0.45
   2   9 -23    4.56    0.48
  -2  10   0   11.35    1.15
   2  10   0    9.30    1.11
   2  10   0   10.07    1.05
   2  10   0   10.43    1.06
  -2  10   0    8.95    1.17
   2  10   1   85.12    3.58
  -2  10  -1   84.14    3.58
   2  10  -1   83.27    3.56
  -2  10   1   80.68    3.55
  -2  10  -1   77.95    3.52
   2  10   1   82.94    3.49
   2  10  -1   80.15    3.50
   2  10   1   78.90    3.45
   2  10  -1   79.99    3.47
   2  10   2  101.24    4.27
  -2  10   2  101.76    4.25
   2  10  -2  101.97    4.24
  -2  10  -2  103.30    4.24
  -2  10  -2   95.14    4.19
   2  10   2   96.73    4.13
   2  10  -2  100.56    4.16
   2  10  -2   97.35    4.16
   2  10  -3    4.56    0.95
   2  10   3    3.58    0.85
   2  10   3    4.11    1.04
   2  10  -3    4.24    0.94
  -2  10   3    4.51    1.02
   2  10  -3    4.16    0.92
  -2  10   4   34.35    1.82
   2  10  -4   34.16    1.80
   2  10   4   33.36    1.85
   2  10  -4   30.83    1.73
   2  10  -4   29.22    1.74
   2  10   4   29.89    1.65
  -2  10   4   37.48    1.77
   2  10   4   33.29    1.73
   2  10   5    8.96    1.13
  -2  10   5    8.94    1.11
  -2  10  -5    7.69    0.96
   2  10   5    8.81    1.02
  -2  10   5    8.95    1.07
  -2  10  -5    9.44    1.02
   2  10  -5    9.18    1.00
   2  10  -5    9.33    1.04
   2  10  -5    9.90    1.08
   2  10   5    8.45    0.91
  -2  10   6    1.37    0.91
  -2  10  -6    1.49    0.89
   2  10   6    0.61    0.90
  -2  10   6    1.78    0.94
   2  10  -6    0.72    0.86
  -2  10  -6    2.01    0.83
   2  10  -6    1.14    0.88
   2  10  -6    0.09    0.95
  -2  10   7   82.04    3.51
   2  10  -7   80.65    3.46
  -2  10  -7   80.41    3.38
   2  10  -7   82.85    3.42
  -2  10  -7   78.51    3.38
   2  10   7   79.38    3.40
  -2  10   7   82.33    3.42
   2  10  -7   71.38    3.42
  -2  10  -7   77.89    3.46
   2  10  -8   96.93    4.19
  -2  10   8  102.42    4.14
   2  10   8   98.25    4.12
  -2  10  -8  103.72    4.12
  -2  10  -8  100.21    4.18
   2  10  -8   95.14    4.13
  -2  10  -8   97.53    4.10
   2  10   9   25.33    1.46
  -2  10   9   25.29    1.47
  -2  10  -9   27.00    1.50
  -2  10  -9   23.49    1.54
   2  10  -9   25.96    1.48
  -2  10  -9   23.78    1.37
   2  10  10   17.37    1.22
  -2  10  10   16.21    1.21
   2  10 -10   17.40    1.23
  -2  10 -10   16.74    1.07
  -2  10 -10   19.07    1.25
  -2  10 -10   19.16    1.33
   2  10  11  153.17    6.21
  -2  10  11  146.36    6.19
   2  10 -11  161.42    6.27
   2  10 -11  158.48    6.23
  -2  10 -11  161.93    6.21
  -2  10 -11  149.98    6.24
   2  10 -12   85.80    3.49
  -2  10 -12   78.79    3.45
  -2  10  12   78.84    3.40
   2  10  12   79.00    3.42
   2  10 -12   83.76    3.44
   2  10 -13   91.20    3.61
   2  10  13   81.03    3.54
  -2  10  13   82.70    3.52
   2  10 -13   84.94    3.55
   2  10  14    4.57    0.79
  -2  10  14    4.41    0.78
   2  10 -14    4.42    0.89
   2  10 -14    4.42    0.78
   2  10 -15   30.10    1.49
  -2  10  15   25.25    1.36
   2  10  15   23.33    1.38
   2  10 -15   29.19    1.39
   2  10 -16   10.80    0.94
  -2  10  16    9.11    0.79
   2  10  16    7.58    0.79
   2  10 -16    9.09    0.78
   2  10 -17    5.87    0.63
  -2  10  17    5.73    0.66
   2  10  17    4.81    0.66
   2  10 -18    6.50    0.56
  -2  10  18    6.05    0.60
   2  10  18    4.63    0.59
   2  10 -19    2.77    0.38
   2  10  19    1.99    0.46
  -2  10  19    1.62    0.45
   2  11   0    0.35    0.78
  -2  11   0    0.88    0.88
   2  11   0   -0.04    0.84
  -2  11   0    0.35    0.87
   2  11  -1    0.80    0.81
  -2  11   1    0.58    0.89
  -2  11  -1   -0.12    0.90
   2  11  -1    0.90    0.81
   2  11   1    0.54    0.88
   2  11  -1    0.59    0.83
  -2  11   1    0.35    0.86
  -2  11  -1   -0.55    0.87
   2  11  -2   34.40    1.70
  -2  11   2   32.41    1.73
   2  11  -2   31.51    1.66
  -2  11  -2   31.46    1.73
   2  11   2   34.07    1.78
   2  11  -2   32.08    1.74
  -2  11  -2   32.74    1.75
  -2  11   2   33.21    1.77
   2  11  -3   74.87    3.23
  -2  11   3   72.89    3.26
   2  11  -3   71.92    3.21
  -2  11  -3   75.93    3.27
  -2  11   3   81.07    3.32
   2  11  -3   77.84    3.29
  -2  11  -3   77.08    3.29
   2  11  -4   18.23    1.20
  -2  11   4   18.02    1.27
   2  11  -4   18.46    1.26
  -2  11  -4   18.98    1.29
  -2  11   4   17.44    1.28
   2  11  -5   58.66    2.67
  -2  11   5   57.25    2.69
   2  11  -5   64.97    2.74
  -2  11   5   61.90    2.77
  -2  11  -5   63.71    2.76
   2  11  -6   19.67    1.24
  -2  11   6   18.24    1.27
   2  11  -6   22.07    1.30
  -2  11  -6   19.94    1.32
   2  11  -7   26.64    1.42
  -2  11   7   23.10    1.39
   2  11  -7   26.41    1.45
  -2  11  -7   25.49    1.49
  -2  11  -8    5.33    0.90
   2  11  -8    5.64    0.83
   2  11  -8    6.08    0.85
  -2  11  -9    8.18    0.94
   2  11  -9    9.70    0.91
   2  11  -9    9.23    0.92
   2  11 -10    2.81    0.72
   2  11 -10    1.62    0.72
  -2  11  10    1.30    0.68
   2  11  10    2.28    0.71
   2  11 -11    0.28    0.64
   2  11 -11    0.11    0.64
  -2  11  11    0.34    0.66
   2  11  11    0.42    0.67
   2  11 -12    5.69    0.70
   2  11 -12    6.17    0.70
   2  11  12    5.10    0.70
  -2  11  12    3.98    0.67
   2  11 -13    0.42    0.55
   2  11  13   -0.06    0.58
  -2  11  13   -0.38    0.57
   2  11 -14    0.23    0.49
   2  11  14   -0.46    0.54
  -2  11  14   -0.37    0.52
   2  11 -15    0.48    0.41
   2  11  15    0.91    0.49
  -2  11  15    0.14    0.46
   2  11 -16    2.42    0.38
  -2  11 -17    0.86    0.43
  -2  11 -18    0.29    0.32
  -2  12   0   11.64    0.93
  -2  12   0   13.47    0.96
  -2  12  -1   20.56    1.18
  -2  12   1   18.98    1.17
  -2  12  -1   20.93    1.19
  -2  12   1   20.12    1.17
  -2  12  -2   56.34    2.37
  -2  12   2   51.44    2.35
  -2  12  -2   55.47    2.39
  -2  12   3   14.45    1.00
  -2  12  -3   14.78    1.02
  -2  12  -3   16.38    1.05
   2  12  -3   17.67    1.04
  -2  12   4   20.78    1.21
  -2  12  -4   22.18    1.24
  -2  12  -4   23.94    1.27
   2  12  -4   24.42    1.24
  -2  12  -5   34.82    1.61
  -2  12   5   30.13    1.54
  -2  12  -5   33.93    1.64
   2  12  -5   36.37    1.62
  -2  12  -6   52.94    2.16
   2  12  -6   51.68    2.12
  -2  12  -7   26.96    1.37
   2  12  -7   25.90    1.31
  -2  12  -8   47.23    2.04
   2  12  -8   44.26    1.98
  -2  12  -9   19.72    1.10
  -3   0   0    0.08    0.34
  -3   0  -1   -0.15    0.31
  -3   0   1    0.02    0.34
  -3   0   2    1.86    0.42
  -3   0   3   -0.47    0.48
   3   0   4  377.49   14.69
   3   0   5    0.54    0.61
   3   0   6   70.82    3.16
   3   0   7   -0.05    0.72
  -3   0  -7    0.59    0.62
   3   0   8   -0.06    0.75
  -3   0  -8    0.31    0.63
   3   0   9    0.38    0.86
  -3   0  -9   -0.05    0.75
  -3   0 -10    0.46    0.80
  -3   0 -11   -0.07    0.86
  -3   0 -12  166.39    6.58
   3   0 -12  150.35    5.99
  -3   0 -13   -0.64    0.95
   3   0 -13   -0.90    0.57
  -3   0 -14   71.26    3.42
   3   0 -14   63.51    2.72
  -3   0 -15    0.39    1.14
   3   0 -15   -0.57    0.68
   3   0 -16   55.50    2.46
  -3   0 -16   60.09    3.26
   3   0  17    0.42    0.60
  -3   0 -17    1.60    1.32
   3   0 -17   -0.24    0.77
   3   0  18  160.39    6.65
   3   0 -18  172.53    6.64
  -3   0 -18  166.75    7.52
   3   0  19    0.03    0.68
  -3   0 -19    1.81    1.55
   3   0 -19    1.15    0.91
   3   0  20   56.03    2.57
   3   0 -20   59.40    2.63
  -3   0 -20   53.64    3.53
   3   0  21   -0.40    0.75
   3   0 -21   -0.83    1.83
   3   0 -21   -0.73    0.98
   3   0 -22   50.06    2.27
   3   0  22   44.01    2.16
   3   0  23    0.58    0.76
   3   0 -23   -2.25    1.96
   3   0 -23   -0.36    1.05
   3   0 -24  104.61    5.72
   3   0 -24  113.33    4.44
   3   0  24   99.96    4.34
   3   0  25    1.07    0.70
   3   0 -25    0.17    1.02
   3   0 -26    2.22    0.99
   3   0 -27    0.12    0.91
   3   0 -28   36.00    1.77
  -3   0 -29   -0.06    0.73
   3   0 -29    0.75    0.73
   3   0 -30    1.55    0.64
  -3   0 -30    2.54    0.64
   3   0 -31    0.05    0.51
  -3   0 -31    0.37    0.50
  -3   1   0  218.53    8.59
  -3   1   1  407.09   15.26
   3   1   1  384.18   15.12
  -3   1  -1  397.27   15.24
  -3   1   2  110.87    4.56
   3   1   2  111.34    4.44
  -3   1   3  919.44   36.17
   3   1   3  958.28   36.09
  -3   1   4  749.79   28.96
   3   1   4  751.65   28.88
  -3   1   5   45.69    2.30
   3   1   5   47.49    2.19
  -3   1   6    2.68    0.77
  -3  -1  -6    4.03    0.52
   3   1   6    3.82    0.76
  -3  -1  -7  115.88    4.88
   3   1   7  128.72    5.11
  -3  -1  -8    1.73    0.61
   3   1   8    2.86    0.79
  -3  -1  -9   46.23    2.27
   3   1   9   50.30    2.49
  -3  -1 -10   27.63    1.64
   3   1  10   31.37    1.91
   3  -1 -11   90.86    3.78
  -3  -1 -11   96.91    4.20
   3   1  11  105.49    4.45
   3  -1  11  101.49    4.50
  -3   1 -11  102.40    4.41
   3   1 -12  376.89   14.78
   3  -1 -12  374.45   14.77
  -3  -1 -12  384.86   15.23
   3  -1  12  422.88   15.57
   3   1  12  416.52   15.47
  -3   1 -12  411.96   15.45
   3  -1 -13  165.43    6.58
   3   1 -13  158.37    6.58
  -3   1 -13  183.33    7.34
   3   1  13  190.12    7.40
   3  -1  13  191.50    7.46
  -3  -1 -13  176.48    7.13
   3  -1 -14    5.80    0.70
   3   1 -14    4.98    0.72
  -3   1 -14    6.04    0.62
   3   1  14    6.97    1.38
   3  -1  14    8.27    1.51
  -3   1 -14    5.85    1.36
  -3  -1 -14    6.26    1.11
   3   1 -14    5.00    1.43
   3   1 -15  244.51    9.93
  -3  -1 -15  224.77    9.58
   3  -1 -15  222.99    8.95
   3   1 -15  230.80    8.97
  -3   1 -15  243.74    9.84
  -3   1 -15  226.89    8.91
   3  -1  15  247.87    9.94
   3   1  15  245.45    9.88
   3   1 -16    0.67    0.73
   3  -1 -16   -0.29    0.71
   3  -1  16   -0.13    1.39
  -3   1 -16    0.67    0.58
  -3  -1 -16    0.97    1.18
  -3   1 -16    1.85    1.36
   3   1 -16    3.37    1.49
  -3  -1 -17   63.85    3.68
   3   1 -17   73.09    4.08
   3  -1 -17   69.50    3.00
   3   1 -17   70.94    3.02
  -3   1 -17   71.08    2.92
   3  -1  17   79.46    4.14
   3   1 -18    1.62    0.86
   3  -1 -18    0.69    0.86
  -3   1 -18    3.22    0.67
  -3  -1 -18    1.34    1.32
   3  -1  18    2.59    1.61
  -3  -1 -19   93.89    5.07
   3  -1 -19  108.21    4.34
   3  -1  19  104.77    5.52
   3  -1  20   19.76    2.42
  -3  -1 -20   19.54    2.07
   3  -1 -20   18.75    2.40
   3  -1 -20   19.86    1.36
  -3  -1 -21  315.16   14.27
   3  -1 -21  372.09   13.47
   3   1  21  329.11   13.48
   3  -1 -21  335.34   14.66
   3   1  22    6.58    0.97
   3  -1 -22    8.43    1.14
   3  -1 -22    5.20    2.00
   3   1  23   11.51    1.08
   3  -1 -23   11.63    2.30
   3  -1 -23   11.79    1.23
   3  -1 -24   13.70    1.30
   3  -1 -24   17.16    2.49
   3   1  24   13.60    1.12
   3   1  25   29.19    1.60
   3  -1 -25   30.18    1.71
   3  -1 -26    0.59    0.96
   3   1  26    1.88    0.76
   3   1  27  156.28    6.57
   3  -1 -27  178.83    6.63
   3   1  28   10.87    0.82
  -3  -1 -28   12.84    1.05
   3  -1 -28   13.98    1.05
   3  -1 -29    9.48    0.86
   3   1 -29    8.59    0.86
  -3   1 -30    0.19    0.59
  -3  -1 -30    2.04    0.63
   3  -1 -30    1.18    0.62
   3   1 -30    1.24    0.63
  -3   1 -31   72.42    2.82
  -3  -1 -31   71.03    2.83
   3   1 -31   70.51    2.83
   3  -1 -31   66.09    2.82
  -3   2   0   -0.53    0.58
  -3   2   1  140.80    5.73
  -3   2  -1  138.92    5.71
  -3   2   2   11.39    0.98
   3   2  -2   12.63    0.68
   3   2  -2   11.11    0.53
  -3   2  -2   12.47    0.96
  -3   2   3    0.05    0.62
   3   2  -3    0.42    0.42
  -3   2   4   56.88    2.69
   3   2   4   59.58    2.53
   3   2  -4   54.77    2.47
  -3   2   5  217.37    8.32
   3   2  -5  208.96    8.10
   3   2   5  227.33    8.17
  -3   2   6    1.01    0.82
   3   2  -6    1.20    0.67
  -3  -2  -6    0.73    0.38
   3   2   6    1.88    0.69
  -3  -2  -7   13.03    0.84
   3   2  -7   13.32    1.17
   3   2   7   14.65    1.15
  -3   2   7   14.22    1.29
  -3  -2  -8  190.55    8.05
   3   2  -8  199.59    8.32
   3  -2   8  213.31    8.41
  -3  -2  -9   20.62    1.28
   3   2  -9   23.41    1.64
   3  -2   9   24.33    1.70
   3   2   9   23.68    1.61
  -3  -2 -10    0.41    0.63
   3   2 -10    0.76    1.02
   3  -2  10    2.14    1.07
  -3  -2 -11   77.39    3.50
   3   2 -11   85.58    3.90
   3  -2 -11   78.32    3.14
   3   2 -11   74.98    3.14
   3  -2  12   76.62    3.58
   3   2 -12   64.82    2.73
   3  -2 -12   64.32    2.71
  -3  -2 -12   71.33    3.15
   3   2 -12   70.81    3.52
  -3   2 -13   46.16    1.99
   3  -2  13   52.21    2.89
   3  -2 -13   45.81    1.98
   3   2 -13   44.26    2.00
  -3  -2 -13   43.89    2.42
   3   2 -13   52.85    2.89
  -3   2 -14   20.17    1.07
   3   2 -14   17.14    1.08
   3  -2 -14   17.71    1.05
  -3  -2 -14   21.18    1.54
   3   2 -14   22.04    1.99
   3  -2  14   20.49    1.95
  -3   2 -15   32.28    1.56
   3  -2  15   36.98    2.58
  -3  -2 -15   34.96    2.16
   3  -2 -15   33.31    1.59
   3   2 -15   31.48    1.60
  -3  -2 -16   15.24    1.56
   3   2 -16   20.17    2.16
   3  -2 -16   15.06    1.07
   3   2 -16   16.31    1.10
  -3   2 -16   16.48    1.03
   3  -2  16   19.21    2.03
  -3   2 -17   42.00    1.93
   3  -2  17   46.89    3.08
  -3  -2 -17   42.93    2.61
   3   2 -17   40.96    3.05
   3  -2 -17   42.25    1.98
   3   2 -17   41.34    1.98
  -3   2 -18    1.06    0.73
   3   2 -18    0.83    0.87
   3  -2 -18    0.50    0.79
  -3  -2 -18    0.72    1.21
   3   2 -18    1.20    1.65
   3  -2  18   -0.44    1.58
  -3   2 -19   23.77    1.29
   3  -2  19   19.32    2.35
  -3  -2 -19   17.30    1.90
   3   2 -19   25.49    2.59
   3  -2 -19   22.72    1.39
   3   2 -19   20.57    1.37
   3  -2  20    1.13    1.77
   3   2 -20    2.56    0.96
   3  -2 -20    1.47    0.93
   3   2 -20    2.17    1.93
   3  -2  21    6.83    2.05
   3   2 -21    3.55    0.96
   3  -2 -21    3.01    1.01
   3   2 -21    5.72    2.10
   3  -2 -22    3.27    1.01
   3   2 -22    2.05    0.99
   3   2 -22    0.35    1.98
   3  -2 -22    0.66    1.76
   3   2 -23    7.99    2.14
   3  -2 -23    7.66    2.04
   3   2 -23    9.77    1.13
   3  -2 -23   10.08    1.14
   3   2  23    8.60    1.09
   3  -2 -24   -0.17    1.78
   3   2 -24   -0.18    1.86
   3   2 -24    0.95    0.97
   3  -2 -24    1.05    1.03
   3   2  24   -0.78    0.92
   3   2 -25   10.22    1.11
   3   2  25   10.66    1.09
   3   2 -26    4.00    0.92
   3  -2 -26    5.70    0.97
   3   2  26    4.78    0.91
   3  -2 -27    4.36    0.92
   3   2 -27    4.79    0.89
   3   2  27    5.91    0.81
   3   2  28    7.84    0.80
  -3  -2 -28   10.88    0.92
   3   2 -28    8.81    0.90
   3  -2 -28    9.74    0.91
  -3   2 -28    9.32    0.93
   3  -2 -29    1.10    0.67
   3   2 -29    0.79    0.67
  -3   2 -29    0.54    0.65
  -3  -2 -29    0.27    0.67
   3   2  29    1.43    0.52
  -3   2 -30    0.81    0.56
  -3  -2 -30    0.13    0.55
   3  -2 -30    0.30    0.57
   3   2 -30   -0.86    0.59
   3   2 -30    0.55    0.37
  -3   3   0   78.52    3.49
  -3   3   0   75.77    3.46
  -3   3   1  225.92    9.26
  -3   3  -1  232.87    9.27
  -3   3   2   50.58    2.41
  -3   3  -2   47.78    2.39
   3   3  -2   46.31    1.98
   3   3  -3    7.14    0.45
  -3   3  -3    8.90    1.00
   3   3  -3    8.76    0.59
  -3   3   4   72.01    3.37
  -3   3   5   57.47    2.86
   3   3  -5   56.48    2.57
  -3   3   6  176.42    7.42
   3   3  -6  176.05    7.15
  -3   3   7  709.36   28.12
   3   3  -7  724.70   27.86
  -3   3   8   47.76    2.65
   3   3  -8   43.83    2.36
  -3   3  -9   63.45    2.64
   3  -3   9   66.85    3.25
   3   3  -9   67.48    3.21
   3  -3  10  315.60   12.87
   3   3 -10  317.40   12.82
  -3  -3 -11    4.04    0.78
   3   3 -11    4.41    1.22
   3  -3  11    5.38    1.30
   3   3 -11    5.16    0.57
   3  -3 -11    3.97    0.51
   3  -3  12   35.31    2.32
  -3   3 -12   30.59    1.79
  -3   3  12   30.84    1.74
  -3   3 -12   31.66    1.39
   3   3 -12   31.44    1.45
   3  -3 -12   31.66    1.43
   3   3 -12   36.33    2.32
  -3  -3 -12   29.67    1.77
  -3   3  13    5.09    0.93
   3  -3  13    8.08    1.49
   3   3 -13    6.00    0.67
  -3   3 -13    4.72    0.69
   3  -3 -13    6.19    0.63
  -3   3 -13    5.44    0.56
  -3  -3 -13    5.20    0.95
   3   3 -13    4.96    1.44
  -3   3 -14    3.21    0.71
   3   3 -14    1.25    0.65
   3  -3 -14    2.85    0.64
   3  -3  14    2.37    1.40
  -3  -3 -14    2.99    0.93
   3   3 -14    5.30    1.50
  -3   3 -15  106.06    4.23
   3  -3  15  105.79    5.21
   3   3 -15  115.06    5.34
   3   3 -15  100.89    4.22
   3  -3 -15  103.57    4.20
  -3   3 -16   76.07    3.17
   3  -3  16   80.44    4.27
   3   3 -16   78.47    4.31
   3   3 -16   71.10    3.15
   3  -3 -16   76.26    3.14
  -3   3 -17   81.06    3.34
   3  -3  17   84.02    4.47
   3   3 -17   81.59    4.54
   3  -3 -17   80.27    3.32
   3   3 -17   75.11    3.33
  -3   3 -18   76.04    3.20
   3   3 -18   75.09    3.21
   3  -3 -18   73.31    3.19
   3  -3  18   76.23    4.37
   3   3 -18   80.82    4.52
   3  -3 -19    2.37    0.92
   3   3 -19    3.56    0.92
  -3   3 -19    4.38    0.92
   3   3 -19    4.96    2.05
   3  -3  19    1.89    1.88
   3  -3 -20    5.03    1.00
   3   3 -20    3.45    0.91
   3   3 -20    2.75    1.91
   3  -3  20    3.87    1.87
  -3   3 -20    4.60    0.94
   3   3 -21   89.95    3.84
   3  -3 -21   95.37    3.86
   3  -3  21   88.76    5.11
   3   3 -21   82.42    5.13
   3   3 -22   36.70    1.93
   3  -3 -22   40.55    1.98
   3  -3  22   39.54    3.21
   3   3 -22   39.88    3.31
   3   3 -23   11.52    2.27
   3  -3 -23   13.37    2.22
   3  -3 -23   13.14    1.19
   3   3 -23   12.91    1.14
   3   3  24   34.73    1.91
   3   3 -24   34.39    1.78
   3  -3 -24   36.26    1.81
   3   3  25   37.13    2.01
   3   3 -25   39.30    1.90
   3  -3 -25   40.67    1.92
   3   3  26  121.20    5.20
   3  -3 -26  133.05    5.13
   3   3 -26  126.57    5.11
   3   3  27   40.40    2.07
  -3   3 -27   42.09    2.02
  -3  -3 -27   49.30    2.04
   3   3 -27   45.77    2.02
   3  -3 -27   44.69    2.02
   3   3 -28  136.01    5.30
   3  -3 -28  140.23    5.31
   3   3 -28  118.22    5.28
   3   3  28  125.12    5.34
  -3   3 -28  142.29    5.31
  -3  -3 -28  143.74    5.31
   3   3 -29   42.63    1.79
   3  -3 -29   42.20    1.79
   3   3  29   40.09    1.81
  -3   3 -29   44.39    1.79
  -3  -3 -29   44.96    1.80
   3   3  30   29.78    1.31
   3   3 -31   73.72    2.93
  -3   4   0    0.64    0.86
  -3   4   0   -0.21    0.85
  -3   4  -1   -0.36    0.85
  -3   4   1   -0.07    0.87
   3   4  -1    0.02    0.37
  -3   4  -1    0.64    0.88
  -3   4  -2   60.18    2.84
  -3   4   2   60.87    2.83
   3   4  -3  103.65    4.00
  -3   4  -3  113.44    4.51
  -3   4   3   98.96    4.46
   3   4  -4   80.43    3.22
  -3   4  -4   86.20    3.71
  -3   4   4   81.08    3.72
  -3   4   5   21.65    1.64
   3   4  -5   19.96    1.21
  -3   4  -5   19.50    1.60
  -3   4   6   41.17    2.47
  -3   4  -7  249.84    9.81
   3   4  -7  255.21    9.81
  -3   4   7  259.90   10.58
  -3   4  -8   51.53    2.20
  -3   4  -8   51.83    2.15
  -3   4   8   52.98    3.04
  -3   4  -9  129.68    5.13
  -3   4   9  137.90    6.11
   3   4 -10   66.12    3.42
  -3   4 -10   65.56    2.74
  -3   4 -10   69.74    3.28
  -3   4  10   68.11    3.23
   3  -4  10   71.32    3.55
   3  -4  11   27.13    2.04
  -3   4 -11   24.12    1.78
  -3   4  11   26.85    1.77
  -3   4 -11   24.87    1.19
   3   4 -11   21.05    1.84
   3  -4 -11   23.79    1.13
   3   4 -11   23.84    1.13
   3  -4 -12    8.20    0.67
   3   4 -12    8.38    0.67
  -3   4 -12    8.85    1.28
  -3   4  12    8.82    1.24
   3  -4  12    8.42    1.51
  -3   4 -12    8.22    0.69
   3   4 -12    9.04    1.47
   3   4 -13    6.74    1.56
   3   4 -13    5.36    0.66
   3  -4 -13    5.32    0.64
  -3   4  13    4.24    1.10
  -3   4 -13    5.98    0.63
  -3   4 -13    5.92    0.83
   3  -4  13    7.37    1.57
  -3   4 -14   14.58    1.09
   3  -4  14   14.86    1.93
   3   4 -14   18.17    2.02
   3   4 -14   15.66    0.97
   3  -4 -14   15.67    0.95
  -3   4 -14   14.57    0.94
   3  -4  15   63.07    3.75
  -3   4 -15   67.26    2.78
   3   4 -15   56.11    2.67
   3  -4 -15   67.18    2.68
   3   4 -15   68.27    3.85
   3   4 -16   20.71    2.29
  -3   4 -16   19.14    1.27
   3  -4  16   16.71    2.06
   3   4 -16   16.83    1.12
   3  -4 -16   17.99    1.10
   3   4 -17   -0.16    1.71
  -3   4 -17    0.27    0.86
   3   4 -17   -0.60    0.78
   3  -4 -17   -0.11    0.75
   3  -4  17    0.89    1.60
  -3   4 -18   18.93    1.31
   3   4 -18   18.26    1.21
   3  -4 -18   19.07    1.21
   3  -4  18   15.64    2.34
  -3   4 -19    3.67    0.94
   3   4 -19    0.15    0.83
   3  -4 -19    0.10    0.80
   3  -4  19    4.31    1.82
  -3   4 -20   45.82    2.23
   3  -4  20   44.98    3.39
   3  -4 -20   48.38    2.19
   3   4 -20   47.14    2.19
   3   4 -21    9.99    1.03
   3  -4 -21    9.12    1.00
   3  -4 -22   -0.59    0.88
   3   4 -22    0.46    0.84
   3  -4  22    1.29    1.69
   3   4 -23   17.55    1.20
   3  -4 -23   18.05    1.23
   3   4  24    6.52    1.10
   3   4 -24    7.78    0.88
   3  -4 -24    6.30    0.90
  -3   4 -25   23.74    1.34
  -3  -4 -25   24.78    1.32
   3   4 -25   23.37    1.30
   3  -4 -25   24.85    1.34
   3   4  25   22.16    1.50
  -3  -4 -26    3.92    0.72
  -3   4 -26    3.56    0.74
   3   4 -26    5.03    0.73
   3  -4 -26    3.66    0.74
   3   4 -26    4.48    0.72
   3   4  26    4.23    0.92
  -3   4 -27    1.89    0.63
  -3  -4 -27    1.97    0.61
   3  -4 -27    1.65    0.61
   3   4 -27    1.96    0.61
   3   4  27    1.90    0.77
  -3  -4 -28    3.19    0.53
   3   4  28    1.69    0.66
   3   4 -28    2.22    0.50
   3  -4 -28    2.43    0.54
   3   4 -29    2.56    0.57
   3   4  29    2.30    0.53
   3   4 -30    0.71    0.41
   3   4  30    1.02    0.38
  -3   5   0  230.69    8.90
   3   5   0  224.68    8.86
  -3   5   0  233.88    8.87
  -3   5   1    4.91    0.48
  -3   5  -1    4.13    0.48
   3   5  -1    4.41    0.46
  -3   5  -1    5.18    0.53
  -3   5  -1    4.58    1.25
   3   5   1    5.18    0.46
   3   5  -1    4.55    0.61
   3   5  -2   58.76    2.79
   3   5  -2   61.72    2.63
   3   5   2   68.08    2.65
  -3   5   2   66.81    2.65
  -3   5  -2   69.87    2.66
  -3   5  -2   64.86    2.69
  -3   5  -2   65.78    3.42
   3   5  -3    2.57    0.42
  -3   5  -3    3.03    1.18
  -3   5  -3    2.74    0.50
   3   5  -3    2.52    0.52
   3   5  -3    2.47    0.50
  -3   5  -4   35.12    1.53
   3   5  -4   30.73    1.62
   3   5  -4   35.72    1.52
   3   5  -4   31.31    1.75
  -3   5  -4   33.35    2.26
   3   5  -5    2.92    0.55
   3   5  -5    1.18    0.51
  -3   5  -5    1.92    0.50
  -3   5  -5    1.98    1.15
   3   5  -5    1.97    0.71
   3   5  -6  136.72    4.98
  -3   5  -6  126.51    4.98
  -3   5  -6  122.69    5.74
   3   5  -6  123.71    5.27
  -3   5  -7   54.77    2.92
  -3   5   7   54.45    2.82
   3   5  -7   50.02    2.46
  -3   5  -7   45.88    2.87
  -3   5   7   51.44    3.04
   3   5  -7   51.24    2.12
  -3   5  -8   39.62    1.77
  -3   5  -8   42.02    2.58
  -3   5   8   42.13    2.48
  -3   5   8   43.84    2.80
  -3   5  -8   37.83    2.66
   3   5  -8   40.80    1.84
  -3   5  -9    6.64    1.50
  -3   5   9    6.60    1.47
  -3   5   9    8.06    1.69
  -3   5  -9    5.71    0.65
  -3   5 -10  250.23    9.78
  -3   5  10  252.61    9.75
  -3   5 -10  231.94    9.19
   3  -5  10  219.51    9.94
  -3   5 -11  262.64   10.31
  -3   5 -11  264.98   10.85
  -3   5  11  285.01   10.85
   3  -5  11  253.12   11.14
  -3   5 -12   11.71    1.58
  -3   5  12   11.10    1.50
   3  -5  12   12.51    1.76
  -3   5 -12   10.62    0.85
   3  -5  13  109.82    5.45
  -3   5  13  113.86    4.91
  -3   5 -13  108.62    4.43
  -3   5 -13  109.43    4.51
  -3   5 -14   53.38    2.35
   3  -5  14   56.22    3.44
  -3   5 -14   53.01    2.45
  -3   5 -15   25.17    1.52
   3  -5  15   23.28    2.41
   3   5 -15   25.34    1.26
  -3   5 -16   85.36    3.49
   3  -5  16   81.43    4.59
   3   5 -16   77.81    3.31
   3   5 -17    1.94    0.72
  -3   5 -17    2.11    0.99
   3  -5  17   -0.61    1.71
   3   5 -18    3.06    0.77
  -3   5 -18    4.93    1.07
   3  -5  18    3.61    1.88
   3   5 -19   21.62    1.26
  -3   5 -19   23.39    1.48
   3   5 -20   23.02    1.34
  -3   5 -20   26.04    1.55
   3  -5  20   25.13    2.61
   3   5 -21   12.01    0.96
   3  -5  21    9.31    2.02
   3   5 -22  256.60   10.15
   3   5 -22  258.62   10.02
   3   5 -23    3.13    0.84
   3   5 -24  119.45    4.89
   3   5  24  122.76    5.03
   3   5 -25   37.30    1.83
   3   5  25   44.59    2.03
   3   5 -26   36.74    1.71
   3   5 -26   37.19    1.82
   3   5  26   40.69    1.89
   3   5 -27   29.66    1.39
   3   5  27   28.44    1.42
   3   5 -28    5.48    0.66
   3   5  28    5.46    0.65
   3   5 -29   23.55    1.07
   3   5  29   26.09    1.10
  -3   6   0    1.36    1.71
   3   6   0    0.25    0.47
  -3   6   0   -0.63    0.50
   3   6   0    0.05    0.50
  -3   6   0    0.41    0.49
  -3   6   0    1.14    1.20
   3   6  -1    9.00    0.68
  -3   6  -1    9.15    0.70
  -3   6   1    8.75    0.68
   3   6   1    9.19    0.67
   3   6  -1    9.60    0.70
  -3   6   1    8.55    0.68
  -3   6  -1    8.15    0.72
   3   6   1    9.59    0.68
  -3   6  -1    9.95    1.54
  -3   6   1    8.87    1.57
  -3   6  -1   12.38    2.08
  -3   6  -2    1.69    1.23
  -3   6  -2    0.85    1.76
  -3   6   2    0.76    0.50
   3   6   2    0.94    0.50
   3   6  -2    0.78    0.48
  -3   6  -2    0.25    0.50
   3   6   2    1.22    0.47
   3   6  -2    1.17    0.56
  -3   6   2    1.05    0.46
  -3   6  -2    1.16    0.55
  -3   6  -3   27.10    1.34
  -3   6  -3   29.52    2.21
  -3   6   3   25.82    1.28
   3   6   3   27.85    1.28
  -3   6   3   26.67    1.29
   3   6  -3   28.10    1.33
  -3   6   3   23.02    2.35
  -3   6  -3   28.65    2.56
  -3   6   4   77.15    3.24
  -3   6  -4   79.49    4.17
  -3   6  -4   78.16    3.30
   3   6  -4   83.73    3.30
  -3   6  -4   88.32    4.35
  -3   6   4   84.28    4.21
  -3   6   5   52.83    2.28
  -3   6  -5   48.77    3.15
  -3   6  -5   59.84    3.38
  -3   6   5   56.87    3.27
   3   6  -5   56.99    2.36
  -3   6  -5   54.51    2.38
   3   6  -6   13.50    0.89
  -3   6  -6   16.53    2.09
  -3   6   6   15.80    1.98
   3   6   6   14.38    0.99
   3   6  -6   12.84    0.95
   3   6  -6   15.81    0.93
   3   6  -6   10.69    1.19
   3   6  -7    1.18    0.61
   3   6   7   -0.02    0.52
  -3   6  -7    2.11    1.71
  -3   6   7    1.78    1.58
   3   6  -7    0.74    0.69
   3   6  -7   -0.21    0.83
   3   6   7    1.01    0.67
  -3   6   7    1.00    0.56
   3   6  -7    0.87    0.55
  -3   6   8    8.13    0.74
   3   6  -8    9.33    0.79
   3   6   8    9.06    0.70
  -3   6  -8    8.42    0.81
   3   6  -8   10.14    0.90
   3   6  -8    8.26    0.79
  -3   6  -8    8.00    0.73
   3   6  -8    8.30    1.14
  -3   6  -8   11.93    1.88
  -3   6   8    8.68    1.76
   3   6  -9    0.64    0.91
   3   6  -9   -0.36    0.63
  -3   6  -9    0.02    0.64
   3   6  -9    0.48    0.75
  -3   6   9    0.67    0.58
   3   6  -9    0.03    0.61
  -3   6  -9    0.71    0.63
  -3   6  -9    1.83    1.60
  -3   6   9    0.34    1.46
  -3   6  10   50.40    2.82
  -3   6 -10   46.56    2.88
   3   6 -10   38.36    2.47
  -3   6 -10   42.61    1.97
   3  -6  10   42.88    2.87
  -3   6 -10   45.18    1.99
   3   6 -10   42.25    2.01
   3   6 -11   46.40    2.11
  -3   6  11   49.47    2.92
  -3   6 -11   44.70    2.94
  -3   6 -11   46.49    2.08
   3  -6  11   43.96    2.98
  -3   6 -11   46.44    2.07
   3   6 -11   38.69    2.61
   3  -6  12   49.78    3.16
  -3   6 -12   46.30    2.07
   3   6 -12   39.99    2.63
  -3   6 -12   46.24    2.08
   3   6 -12   44.00    2.14
  -3   6 -12   44.04    2.89
  -3   6  12   46.26    2.80
  -3   6 -13    9.84    0.90
  -3   6 -13    9.23    0.92
   3   6 -13    9.30    0.99
   3   6 -13    8.43    1.42
   3  -6  13    9.56    1.92
  -3   6 -13    9.27    1.16
  -3   6 -14   14.25    1.30
   3   6 -14   14.42    1.13
  -3   6 -14   13.22    1.08
  -3   6 -14   14.56    1.04
   3  -6  14   16.13    2.16
  -3   6 -15   33.57    1.85
   3   6 -15   34.82    1.74
   3  -6  15   31.77    2.79
  -3   6 -15   28.69    1.65
  -3   6 -15   31.77    1.64
  -3   6 -16    6.97    1.14
   3   6 -16    7.35    1.00
   3  -6  16    5.00    1.84
  -3   6 -17    0.64    1.08
   3  -6  17   -0.63    1.73
   3   6 -17    1.70    0.91
   3   6 -18   -0.56    0.88
  -3   6 -18    2.77    1.11
   3  -6  18   -0.16    1.69
   3   6 -19    8.74    1.12
  -3   6 -19    9.50    1.22
   3  -6  19    8.89    2.02
  -3   6 -20    2.45    1.06
   3   6 -20    0.46    0.90
   3   6 -21    1.34    1.05
   3   6 -21   -0.40    0.83
   3   6 -22    0.59    0.99
   3   6 -22    0.40    0.78
   3   6 -23    0.70    0.93
   3   6 -23    1.11    0.72
   3   6  23    0.21    0.93
   3   6 -24    1.40    0.83
   3   6  24    2.02    0.89
   3   6 -24    2.01    0.64
   3   6 -25    1.91    0.57
   3   6  25    0.40    0.78
   3   6 -25    1.84    0.74
   3   6 -26   17.86    1.00
   3   6  26   17.61    1.05
   3   6 -27    0.58    0.52
   3   6  27    0.50    0.55
   3   6 -28    5.93    0.50
   3   6  28    6.66    0.55
   3   6  29    4.84    0.38
  -3   7   0   35.26    2.95
   3   7   0   31.54    1.56
  -3   7   0   31.94    1.55
  -3   7   0   35.43    2.67
   3   7   0   33.69    1.56
  -3   7   0   32.09    1.58
   3   7   0   34.24    1.62
  -3   7   0   30.78    1.55
   3   7   0   35.31    1.58
   3   7  -1   11.02    0.83
  -3   7  -1   10.01    2.30
   3   7  -1    8.62    0.80
   3   7   1    9.34    0.84
   3   7  -1   11.60    0.86
  -3   7  -1   10.08    0.83
   3   7   1    8.93    0.78
  -3   7   1   10.64    0.81
   3   7   1   10.69    0.84
  -3   7  -1    9.06    0.81
  -3   7  -1    9.07    0.81
   3   7   1   10.70    0.83
  -3   7   1    9.97    0.82
  -3   7   1    9.35    1.74
  -3   7  -1   10.79    1.77
  -3   7  -2   55.40    3.55
  -3   7   2   42.27    3.05
  -3   7  -2   49.75    3.19
  -3   7  -2   49.38    2.14
   3   7   2   46.41    2.04
  -3   7   2   46.70    2.07
   3   7  -2   46.47    2.10
  -3   7   2   46.59    2.07
   3   7   2   45.56    2.07
   3   7   2   47.37    2.11
  -3   7  -2   46.19    2.08
   3   7  -2   47.26    2.09
   3   7   2   47.88    2.16
   3   7  -3    9.14    0.85
  -3   7  -3   12.70    2.33
  -3   7   3    9.24    2.19
   3   7   3   10.12    0.88
   3   7  -3    8.36    0.80
   3   7   3    9.09    0.75
  -3   7   3    8.98    0.75
   3   7   3    9.28    0.78
  -3   7  -3    7.92    0.77
  -3   7   3    8.83    0.80
   3   7   3    9.12    0.80
  -3   7  -3    9.05    1.77
  -3   7   3   11.95    1.84
   3   7  -4  229.39    8.97
  -3   7  -4  259.12   10.20
  -3   7   4  249.81   10.01
  -3   7   4  218.41   10.05
   3   7   4  240.27    9.06
  -3   7   4  217.93    9.00
   3   7  -4  227.16    8.98
  -3   7   4  233.61    8.94
   3   7   4  231.72    8.94
   3   7   4  228.39    8.97
  -3   7  -4  222.40    8.94
  -3   7   4  227.99    8.93
   3   7   4  227.26    8.91
  -3   7  -4  225.76   10.01
   3   7  -5    2.08    0.76
  -3   7  -5    2.41    2.13
  -3   7   5    2.87    1.92
  -3   7  -5    3.84    1.66
   3   7   5    1.94    0.68
  -3   7   5    0.84    0.65
   3   7   5    1.11    0.63
  -3   7   5    2.00    0.64
   3   7   5    1.90    0.76
   3   7  -5    1.05    0.63
  -3   7   5    0.30    1.55
  -3   7  -5    1.93    1.51
   3   7  -5    1.69    0.62
   3   7  -6   12.24    0.94
  -3   7   6   13.71    1.00
   3   7   6   14.59    1.12
   3   7  -6   13.41    1.05
  -3   7  -6   14.89    2.30
  -3   7   6   12.00    2.06
  -3   7  -6   13.17    0.98
  -3   7   6   14.97    2.07
  -3   7  -6   13.24    1.87
   3   7   6   14.13    0.97
  -3   7   6   15.08    1.01
   3   7   6   13.33    0.96
   3   7  -6   14.70    1.00
  -3   7  -6   10.21    1.86
   3   7  -7   89.33    3.69
  -3   7  -7   86.97    3.67
  -3   7   7   82.90    3.68
   3   7   7   89.25    3.80
   3   7  -7   92.20    3.73
  -3   7  -7   98.89    4.81
  -3   7   7   89.85    4.61
  -3   7  -7   84.64    4.71
  -3   7  -7   83.98    4.72
   3   7   7   88.47    3.66
  -3   7   7   85.06    4.90
   3   7  -7   88.45    3.67
  -3   7  -7   90.90    3.69
  -3   7  -8   20.60    2.20
  -3   7   8   17.57    2.37
  -3   7  -8   19.92    2.28
  -3   7  -8   22.44    1.29
  -3   7   8   19.95    1.25
   3   7  -8   20.68    1.24
  -3   7  -8   24.82    2.52
  -3   7   8   27.17    2.44
   3   7  -8   22.25    1.35
  -3   7  -8   22.63    1.29
   3   7  -8   20.89    1.31
  -3   7  -9   62.54    3.62
  -3   7   9   63.42    3.53
  -3   7  -9   56.85    2.51
   3   7  -9   56.24    2.55
  -3   7  -9   53.72    3.65
  -3   7  -9   56.69    2.51
   3   7  -9   54.58    2.50
  -3   7   9   54.55    2.52
   3  -7   9   57.46    3.49
  -3   7 -10   20.42    2.36
  -3   7 -10   17.75    2.35
   3  -7  10   18.86    2.22
  -3   7 -10   20.42    1.46
  -3   7 -10   23.12    1.29
  -3   7 -10   22.78    1.34
   3   7 -10   20.84    1.31
  -3   7 -11    2.13    1.82
  -3   7 -11    1.92    1.04
   3  -7  11    3.74    1.78
  -3   7 -11    2.92    0.78
  -3   7 -11    2.35    0.85
  -3   7 -11    2.31    1.77
   3   7 -11    1.98    0.81
  -3   7 -12   20.88    2.47
  -3   7 -12   17.41    1.42
   3  -7  12   19.50    2.32
   3   7 -12   16.56    1.26
  -3   7 -12   19.22    1.26
  -3   7 -12   18.04    1.22
   3  -7  13   16.82    2.26
  -3   7 -13   12.39    2.18
  -3   7 -13   14.57    1.07
  -3   7 -13   11.93    1.09
   3   7 -13   12.61    1.13
   3  -7  14    7.75    1.99
   3   7 -14    5.09    0.97
   3   7 -14    5.89    1.12
  -3   7 -14    4.99    0.95
  -3   7 -14    6.15    0.87
  -3   7 -14    2.19    1.77
   3  -7  15  152.01    7.39
  -3   7 -15  138.02    7.52
   3   7 -15  158.73    6.29
  -3   7 -15  148.78    6.14
   3   7 -15  157.48    6.22
   3  -7  16  137.06    7.46
   3   7 -16  159.62    6.44
  -3   7 -16  135.82    7.66
  -3   7 -16  153.33    6.34
   3   7 -16  165.96    6.51
  -3   7 -16  170.61    6.46
   3   7 -17    1.83    1.13
   3   7 -17    1.13    0.93
  -3   7 -17    2.16    0.77
  -3   7 -17    1.14    1.13
  -3   7 -18  123.01    4.87
   3   7 -18  114.45    4.83
   3   7 -18  113.02    4.91
   3   7 -19   11.60    1.07
   3   7 -19   12.29    1.26
  -3   7 -19   11.83    1.23
   3   7 -20  136.11    5.45
   3   7 -20  132.25    5.53
   3   7 -21    0.48    0.75
   3   7 -21    0.76    0.95
   3   7  22    8.94    1.02
   3   7 -22    9.23    0.87
   3   7 -22    9.12    1.04
   3   7 -23    5.20    0.68
   3   7 -23    6.51    0.88
   3   7 -24    9.76    0.86
   3   7 -25    2.73    0.61
   3   7 -26   19.37    0.98
   3   7  27    1.90    0.42
   3   7 -27    2.30    0.39
  -3   8   0    3.50    2.42
   3   8   0    0.05    0.73
  -3   8   0    0.26    0.76
   3   8   0    1.45    0.74
   3   8   0    0.44    0.69
  -3   8   0    0.48    1.57
   3   8   0    0.47    0.78
  -3   8  -1    5.22    0.82
   3   8   1    8.03    0.88
   3   8  -1    7.05    0.86
  -3   8  -1    7.39    2.48
   3   8   1    6.51    0.86
  -3   8   1    6.02    0.87
   3   8   1    6.75    0.87
   3   8   1    6.67    0.82
   3   8  -1    6.85    0.86
  -3   8  -1    5.94    1.75
  -3   8   1    8.86    1.93
  -3   8  -2  106.61    5.65
   3   8   2  104.91    4.18
  -3   8   2  100.99    4.18
   3   8  -2   97.34    4.17
  -3   8  -2   97.87    5.37
  -3   8   2   97.34    5.38
   3   8   2  100.90    4.25
   3   8  -2  101.95    4.24
   3   8   2  101.39    4.15
   3   8  -2  102.91    4.21
   3   8   2  102.91    4.19
  -3   8  -2  103.31    4.20
   3   8  -3    3.67    0.82
   3   8   3    3.33    0.78
  -3   8  -3    4.81    0.78
  -3   8   3    4.40    0.82
   3   8   3    3.46    0.84
   3   8  -3    3.95    0.83
   3   8   3    3.47    0.74
   3   8   3    3.02    0.82
  -3   8   3    2.94    0.80
  -3   8  -3    5.29    2.47
  -3   8   3    8.07    2.41
  -3   8   3    7.18    1.93
  -3   8  -3    5.59    1.79
  -3   8  -4   87.39    4.89
  -3   8   4   90.40    4.70
   3   8   4   80.50    3.36
  -3   8   4   80.67    3.38
   3   8  -4   81.08    3.40
   3   8   4   76.55    3.32
   3   8   4   81.58    3.48
  -3   8   4   82.50    3.45
   3   8  -4   79.32    3.39
  -3   8   4   76.08    4.61
  -3   8  -4   79.94    4.55
   3   8   4   79.47    3.40
  -3   8  -4   77.84    3.36
  -3   8   5    0.70    1.72
  -3   8  -5    0.48    1.67
   3   8  -5    0.15    0.79
   3   8   5    1.12    0.84
  -3   8   5    1.39    0.75
   3   8  -5    0.34    0.81
  -3   8  -5    4.44    2.39
  -3   8   5    1.65    2.10
   3   8   5    0.47    0.77
  -3   8   5    0.40    0.76
  -3   8  -5    1.98    0.69
   3   8   5    0.77    0.75
  -3   8   6   56.24    4.02
  -3   8   6   63.13    2.87
   3   8   6   62.90    2.94
  -3   8  -6   69.20    4.19
  -3   8   6   74.49    4.08
  -3   8  -6   66.18    4.05
   3   8  -6   64.08    2.84
  -3   8  -6   66.76    2.86
   3   8  -6   62.81    2.83
   3   8   6   64.75    2.79
  -3   8   6   64.69    2.81
   3   8   6   63.47    2.80
  -3   8  -6   63.97    2.77
  -3   8   7   16.86    1.25
  -3   8  -7   17.97    1.35
  -3   8  -7   19.33    1.31
   3   8  -7   18.47    1.30
  -3   8  -7   18.16    2.66
  -3   8   7   20.09    2.45
  -3   8  -7   19.81    2.31
  -3   8   7   13.46    2.19
   3   8  -7   17.29    1.24
   3   8   7   18.53    1.21
  -3   8   7   20.39    1.25
   3   8   7   17.65    1.21
  -3   8  -8   17.96    1.28
   3   8  -8   16.43    1.31
  -3   8  -8   22.82    2.61
  -3   8   8   23.49    2.54
   3  -8   8   17.70    2.25
   3   8   8   17.06    1.19
  -3   8   8   18.29    1.20
  -3   8   8   15.83    1.22
  -3   8  -8   16.54    1.33
  -3   8  -8   12.23    2.17
  -3   8  -8   17.89    2.39
   3   8  -8   19.23    1.23
  -3   8  -9  126.59    5.09
  -3   8   9  126.96    5.06
   3   8   9  124.11    5.06
  -3   8  -9  125.10    5.13
   3  -8   9  124.51    6.21
  -3   8  -9  109.88    6.16
  -3   8   9  122.89    5.12
  -3   8  -9  115.61    6.28
   3   8  10    0.15    0.84
  -3   8  10    0.15    0.87
   3   8 -10    0.58    0.76
  -3   8 -10   -0.17    1.63
   3  -8  10   -0.61    1.69
  -3   8 -10   -1.59    1.10
  -3   8 -10    0.03    0.90
  -3   8 -10   -1.20    1.79
  -3   8 -11   19.72    2.52
  -3   8 -11   26.83    1.51
  -3   8 -11   24.86    2.72
  -3   8 -11   27.56    1.70
  -3   8 -11   25.47    1.53
   3   8 -11   26.63    1.53
  -3   8 -12    0.91    0.84
  -3   8 -12    0.85    1.63
  -3   8 -12    0.72    1.78
  -3   8 -12   -0.34    1.09
  -3   8 -12    0.06    0.91
   3   8 -12    0.94    0.92
  -3   8 -13    4.93    0.90
  -3   8 -13    1.21    1.76
  -3   8 -13    0.91    1.87
  -3   8 -13    3.39    1.15
  -3   8 -13    2.87    0.97
   3   8 -13    5.25    0.99
  -3   8 -14    2.37    0.85
   3   8 -14    0.94    1.03
  -3   8 -14    1.22    1.76
   3   8 -14    0.37    0.92
  -3   8 -14    0.53    1.09
  -3   8 -14    0.45    0.93
  -3   8 -14   -1.84    1.86
   3   8 -15   21.98    1.44
  -3   8 -15   21.89    1.33
   3   8 -15   20.40    1.50
  -3   8 -15   22.79    1.54
   3   8 -16    0.97    0.87
  -3   8 -16    2.61    0.78
   3   8 -16    2.41    1.02
   3   8 -17   -0.46    0.83
  -3   8 -17   -0.08    0.70
   3   8 -17    0.25    1.01
   3   8 -18    9.50    0.99
   3   8 -18    9.12    1.14
   3   8 -19    0.71    0.91
   3   8  20    9.52    0.94
   3   8 -20    8.94    1.03
   3   8  21    6.21    0.83
   3   8 -21    7.00    0.88
   3   8  22   -0.29    0.64
   3   8 -22    0.46    0.69
  -3   8  22    0.96    0.54
   3   8  23   19.37    1.02
   3   8 -23   18.97    1.02
   3   8  23   16.87    0.91
  -3   8  23   16.19    0.90
   3   8 -24    3.51    0.56
   3   8 -24    3.51    0.36
   3   8  24    4.25    0.56
   3   8 -25    7.56    0.56
   3   8  25    9.08    0.59
  -3   9   0   29.11    3.20
  -3   9   0   23.81    2.57
   3   9   0   24.96    1.48
   3   9   0   23.08    1.41
  -3   9  -1   30.04    3.18
   3   9   1   24.45    1.43
   3   9  -1   24.65    1.44
   3   9   1   27.10    1.55
   3   9  -1   26.53    1.50
  -3   9   1   24.67    1.53
  -3   9   1   21.65    2.54
  -3   9  -1   19.49    2.46
  -3   9  -2  167.30    8.11
  -3   9   2  165.25    8.18
  -3   9  -2  167.78    6.85
   3   9   2  174.93    6.85
  -3   9   2  178.14    6.86
   3   9   2  175.07    6.88
   3   9   2  176.23    6.95
   3   9  -2  176.12    6.92
  -3   9   2  170.70    6.93
   3   9  -2  164.52    6.84
   3   9   2  167.04    6.82
   3   9   3    3.95    0.90
  -3   9   3    1.97    0.92
   3   9   3    1.75    0.91
   3   9  -3    2.98    0.83
  -3   9   3    2.42    0.91
  -3   9  -3    2.04    1.75
  -3   9   3    3.11    1.91
   3   9   3    2.93    0.89
   3   9  -3    2.01    0.83
   3   9  -3    2.08    0.89
   3   9   3    2.81    0.81
  -3   9  -3    1.86    0.95
  -3   9  -4   26.68    1.60
  -3   9  -4   21.97    1.52
  -3   9  -4   23.98    2.50
  -3   9   4   26.66    2.77
   3   9   4   25.53    1.50
   3   9  -4   24.48    1.49
  -3   9   4   25.82    1.48
   3   9   4   26.46    1.47
   3   9  -4   24.85    1.48
  -3   9   4   25.80    1.56
   3   9   4   25.86    1.60
   3   9  -4   25.63    1.50
   3   9  -5   48.03    2.37
  -3   9   5   39.40    3.53
  -3   9  -5   42.45    3.48
   3   9   5   52.33    2.35
  -3   9   5   51.45    2.38
  -3   9   5   54.85    2.46
   3   9   5   53.56    2.51
   3   9  -5   50.97    2.40
   3   9  -5   49.69    2.37
   3   9   5   51.07    2.37
  -3   9  -5   53.73    2.35
  -3   9  -5   48.42    2.41
  -3   9  -5   55.50    2.47
   3   9  -5   50.70    2.37
   3   9   6    5.32    0.93
  -3   9   6    6.20    1.01
   3   9  -6    4.87    0.90
  -3   9  -6    6.27    1.88
  -3   9  -6    4.95    0.83
  -3   9   6    3.79    0.97
  -3   9  -6    4.19    1.06
   3   9  -6    5.04    1.00
  -3   9  -6    5.94    1.06
   3   9  -6    5.58    1.00
   3   9  -7    0.79    0.92
  -3   9  -7    0.16    0.99
  -3   9  -7    2.10    0.78
  -3   9   7    0.15    0.90
  -3   9  -7   -1.26    1.05
   3   9   7    0.54    0.86
  -3   9   7    0.73    0.89
  -3   9  -7    1.02    1.70
   3   9  -8    9.26    1.08
  -3   9  -8    7.43    1.89
  -3   9  -8    9.12    1.16
  -3   9  -8    8.75    1.17
   3   9   8   10.66    1.05
  -3   9   8   11.34    1.14
  -3   9   8   11.66    1.06
  -3   9  -9   48.63    2.37
  -3   9  -9   44.64    3.47
   3   9   9   49.73    2.30
  -3   9   9   50.27    2.31
  -3   9  -9   49.47    2.37
   3   9  10    4.55    0.94
  -3   9  10    4.48    0.94
  -3   9 -10    5.23    1.04
  -3   9 -10    5.56    1.10
   3   9  11   76.73    3.34
  -3   9  11   76.11    3.33
  -3   9 -11   77.79    3.38
  -3   9 -11   82.25    3.41
   3   9  12   16.13    1.21
  -3   9  12   15.67    1.18
  -3   9 -12   14.64    1.24
  -3   9 -12   18.85    1.36
  -3   9  13    0.76    0.82
   3   9  13    0.08    0.84
  -3   9 -13    0.94    0.90
  -3   9 -13    1.49    1.01
  -3   9 -14   51.33    2.28
   3   9  14   43.03    2.16
  -3   9  14   43.41    2.14
   3   9 -14   51.42    2.32
  -3   9  15    5.21    0.84
   3   9  15    4.83    0.88
   3   9 -15    6.12    1.00
   3   9  15    4.05    0.84
  -3   9 -15    6.42    1.02
  -3   9  16   17.97    1.14
   3   9 -16   21.15    1.35
  -3   9 -16   18.49    1.29
   3   9  16   18.96    1.18
   3   9  17    0.84    0.70
   3   9 -17    0.63    0.87
   3   9  17    1.46    0.71
  -3   9  17    0.59    0.66
   3   9 -18   31.95    1.57
   3   9  18   25.02    1.40
  -3   9  18   27.11    1.39
   3   9  18   32.17    1.47
   3   9 -19   28.28    1.39
  -3   9  19   22.25    1.21
   3   9  19   22.34    1.21
   3   9  19   26.79    1.29
   3   9 -20   34.66    1.46
   3   9  20   33.47    1.50
   3   9 -20   35.65    1.57
  -3   9  20   29.51    1.43
   3   9  20   28.58    1.42
   3   9  21    1.75    0.48
   3   9 -21    1.95    0.44
   3   9 -21    0.56    0.57
   3   9  21    1.28    0.45
  -3   9  21    1.88    0.45
   3   9 -22   71.32    2.56
   3   9  22   67.67    2.53
   3   9 -23    4.99    0.47
   3   9  23    4.20    0.38
  -3  10   0    1.00    0.91
   3  10   0   -0.38    0.85
   3  10   0    1.07    0.82
  -3  10  -1    1.49    0.90
   3  10   1    2.46    0.80
   3  10  -1    1.70    0.86
   3  10  -1    1.26    0.85
   3  10   1    1.95    0.90
  -3  10   1    2.25    0.92
   3  10  -2   12.70    1.14
   3  10  -2   13.70    1.15
  -3  10   2   15.04    1.22
  -3  10  -2   13.69    1.19
   3  10   2   12.95    1.18
   3  10  -2   14.39    1.13
   3  10  -3  132.45    5.13
   3  10   3  128.32    5.13
  -3  10   3  129.40    5.20
   3  10  -3  126.90    5.18
   3  10   3  132.46    5.23
  -3  10  -3  115.82    5.04
  -3  10  -3  127.60    5.18
   3  10  -3  117.55    5.09
  -3  10   4   12.39    1.13
   3  10  -4   11.51    1.08
  -3  10  -4   10.00    1.03
   3  10  -4   12.26    1.07
  -3  10  -4   12.11    1.21
   3  10   5    1.90    0.84
   3  10  -5    2.04    0.82
  -3  10   5    1.01    0.92
  -3  10  -5    2.18    0.89
   3  10  -5    1.83    0.89
  -3  10  -5    1.02    0.99
   3  10   6   13.83    1.08
  -3  10   6   13.69    1.11
   3  10  -6   11.81    1.09
  -3  10   6   13.23    1.19
  -3  10  -6   12.74    1.11
   3  10  -6   12.57    1.12
  -3  10  -6   10.51    1.22
   3  10   7    1.55    0.82
  -3  10   7    1.09    0.87
   3  10  -7    0.38    0.81
  -3  10  -7    1.01    0.90
   3  10  -7    0.19    0.84
  -3  10  -7    1.16    1.01
  -3  10   8   13.27    1.09
   3  10   8   13.03    1.06
   3  10  -8   11.38    1.05
  -3  10  -8   11.89    1.12
   3  10  -8   13.00    1.11
  -3  10  -8   12.49    1.20
   3  10   9   35.21    1.80
  -3  10   9   36.05    1.81
  -3  10  -9   36.37    1.85
   3  10  -9   38.20    1.86
  -3  10  -9   36.28    1.88
   3  10  -9   36.47    1.86
   3  10 -10    5.04    0.93
   3  10  10    5.17    0.86
  -3  10  10    4.03    0.83
   3  10 -10    5.29    0.84
  -3  10 -10    4.04    0.97
  -3  10 -10    4.27    0.94
   3  10  11   23.27    1.35
  -3  10  11   22.59    1.34
   3  10 -11   24.83    1.38
  -3  10 -11   23.56    1.43
  -3  10 -11   25.75    1.44
   3  10 -11   24.45    1.42
   3  10 -12    0.54    0.79
  -3  10 -12    2.25    0.88
  -3  10 -12    0.80    0.84
   3  10  12    0.50    0.74
  -3  10  12    0.84    0.74
   3  10 -12    0.14    0.71
   3  10 -13    4.52    0.83
   3  10  13    3.37    0.73
  -3  10  13    4.49    0.77
   3  10 -14    4.05    0.89
   3  10  14    3.14    0.72
  -3  10  14    4.44    0.73
   3  10 -14    5.36    0.79
   3  10 -15    1.55    0.81
   3  10  15   -0.29    0.64
  -3  10  15    0.91    0.62
   3  10 -15   -0.35    0.68
   3  10 -16    2.45    0.76
   3  10  16    1.50    0.59
  -3  10  16    1.36    0.58
   3  10 -16    2.18    0.62
   3  10 -17    4.27    0.72
   3  10 -17    4.07    0.61
  -3  10  17    2.67    0.54
   3  10  17    2.58    0.55
   3  10 -18    6.57    0.55
   3  10  18    5.39    0.54
  -3  10  18    5.62    0.53
   3  10 -19    0.68    0.36
  -3  11   0   10.85    1.09
  -3  11   0   10.97    1.03
   3  11   0   11.89    1.05
  -3  11   1    5.10    0.96
  -3  11   1    5.25    0.88
   3  11  -1    5.78    0.88
  -3  11  -1    3.92    0.89
  -3  11   2    2.56    0.91
   3  11  -2    3.05    0.84
   3  11  -2    3.04    0.83
  -3  11  -2    2.88    0.82
  -3  11   2    2.33    0.82
  -3  11   3    6.37    1.00
   3  11  -3    8.80    0.93
  -3  11   3    6.28    0.91
   3  11  -3    8.18    0.92
  -3  11  -3    6.89    0.94
  -3  11   4    2.48    0.89
  -3  11  -4    3.21    0.83
   3  11  -4    3.33    0.80
  -3  11   4    1.95    0.81
   3  11  -4    3.09    0.79
  -3  11  -5   31.87    1.68
   3  11  -5   30.24    1.62
   3  11  -5   33.07    1.63
  -3  11  -5   31.56    1.67
  -3  11  -6    6.71    0.94
  -3  11  -6    6.48    0.90
   3  11  -6    6.06    0.84
   3  11  -6    6.32    0.82
  -3  11  -7    8.96    0.96
  -3  11  -7    8.18    0.93
   3  11  -7    7.32    0.87
   3  11  -7    8.27    0.86
  -3  11  -8   65.77    2.84
   3  11  -8   67.92    2.85
  -3  11  -8   63.51    2.88
   3  11  -8   66.61    2.84
   3  11  -9    6.08    0.82
  -3  11  -9    6.79    0.88
   3  11 -10   25.99    1.34
  -3  11 -10   23.85    1.35
   3  11 -11   30.32    1.49
   3  11 -12   10.60    0.83
   3  11 -13   34.16    1.57
   3  11 -14    9.14    0.70
   3  11 -15    4.45    0.49
   3  11 -16   30.94    1.32
  -3  12   0   -0.30    0.66
  -3  12   0    0.38    0.61
  -3  12  -1    5.86    0.75
  -3  12   1    4.77    0.74
  -3  12   1    4.72    0.67
  -3  12  -1    4.29    0.69
  -3  12   2   19.70    1.13
  -3  12  -2   19.31    1.14
  -3  12  -2   20.66    1.13
  -3  12   3   32.64    1.54
  -3  12  -3   31.69    1.54
  -3  12   4    7.63    0.76
  -3  12  -4    8.31    0.76
  -3  12   5    1.27    0.61
  -3  12  -5    2.33    0.61
  -3  12  -6   17.58    1.04
  -3  12   6   17.84    1.00
  -3  12  -6   19.26    1.06
  -3  12  -7   12.32    0.83
  -3  12  -7   13.47    0.85
  -3  12   7   10.48    0.77
   3  12  -8    4.85    0.61
  -3  12  -8    5.81    0.65
   3  12  -9    0.85    0.48
  -3  12  -9    0.98    0.53
  -3  12 -10    0.87    0.50
  -3  12 -11    1.02    0.44
  -3  12 -12   31.72    1.40
  -3  12 -13    3.72    0.40
  -4   0   0  111.39    4.48
  -4   0   1    0.16    0.43
  -4   0  -1    0.44    0.39
  -4   0   2   16.21    0.95
  -4   0  -2   16.04    0.90
  -4   0   3    0.10    0.50
  -4   0   4  395.20   15.41
   4   0   5    0.82    0.65
   4   0   6   74.12    3.34
   4   0   7    1.09    0.78
   4   0   8   66.71    3.18
   4   0   9   -0.21    0.92
   4   0 -10  410.91   15.87
   4   0  10  427.65   16.49
   4   0  11    0.43    1.08
   4   0 -11    0.06    0.49
   4   0  12   83.73    3.93
   4   0 -12   76.40    3.15
   4   0 -13   -0.32    0.59
   4   0  13   -0.41    1.12
   4   0  14  240.80    9.45
   4   0 -14  214.31    8.51
   4   0 -15    0.67    0.69
   4   0  15    0.24    1.33
   4   0  16  245.73   10.17
   4   0  16  229.51    9.17
   4   0 -16  233.75    9.12
   4   0  17    1.24    1.63
   4   0 -17   -0.33    0.82
   4   0  17    0.51    0.71
   4   0 -18  229.56    8.94
   4   0  18  220.61    8.95
   4   0 -18  245.33   10.14
   4   0 -19    0.74    0.94
   4   0  19   -0.03    0.76
   4   0 -19    2.75    1.78
   4   0 -20  149.03    5.94
   4   0  20  144.38    5.94
   4   0 -20  147.35    7.17
   4   0 -21    0.57    1.01
   4   0  21    0.10    0.79
   4   0 -22   69.90    3.00
   4   0  22   64.11    2.93
   4   0 -23    0.24    1.07
   4   0  23    0.39    0.78
   4   0 -24  215.57    8.01
   4   0  24  189.52    7.94
   4   0 -25    0.25    1.00
   4   0  25    0.69    0.70
   4   0 -26   78.37    3.35
   4   0 -27   -0.62    0.90
   4   0 -28    3.55    0.84
   4   0 -29   -0.11    0.69
  -4   0 -29   -1.16    0.69
   4   0 -30    7.05    0.72
  -4   0 -30    9.12    0.71
  -4   0 -31   -0.17    0.44
   4   0 -31    0.12    0.44
  -4  -1   0   -0.04    0.25
  -4   1   0    0.18    0.54
   4   1   1   56.86    2.43
  -4   1   1   59.57    2.61
  -4   1  -1   58.52    2.57
  -4   1  -2  108.49    4.38
  -4   1   2  102.92    4.40
  -4  -1  -2  105.79    4.13
   4   1   2  105.60    4.29
   4   1   3   28.78    1.42
  -4   1   3   26.99    1.51
  -4   1   4    0.82    0.66
   4   1   4    1.14    0.57
   4   1   5   51.79    2.35
  -4   1   5   47.00    2.42
   4   1   6  114.87    4.73
  -4   1   6  107.54    4.83
   4   1   7   57.61    2.72
   4  -1   7   54.78    2.75
   4   1   8   14.72    1.24
   4  -1   8   12.91    1.31
   4   1   9   45.21    2.40
   4   1 -10   63.43    2.62
   4  -1 -10   64.15    2.62
  -4  -1 -11    6.10    0.88
   4   1  11    4.62    1.11
   4   1 -11    5.36    0.59
   4  -1 -11    4.49    0.58
  -4  -1 -12    0.36    0.79
   4   1  12   -0.09    1.06
   4   1 -12    0.26    0.54
   4  -1 -12    0.35    0.53
  -4  -1 -13   22.63    1.60
   4   1 -13   22.08    1.20
   4  -1 -13   22.26    1.17
   4  -1 -14   44.61    1.96
   4   1 -14   40.92    1.96
  -4   1 -14   44.97    1.90
  -4  -1 -14   42.55    2.43
  -4   1 -15    8.46    0.72
   4   1 -15    6.90    0.84
   4  -1 -15    7.90    0.82
  -4  -1 -15    7.24    1.21
   4   1 -15   10.65    1.66
   4   1 -16   60.11    3.43
   4  -1 -16   53.69    2.35
   4   1 -16   53.42    2.37
  -4   1 -16   57.74    2.27
   4   1  16   56.23    3.34
   4   1  16   51.71    2.43
   4  -1  16   47.98    2.32
  -4  -1 -16   47.65    2.86
   4   1 -17   10.23    1.02
   4   1  17   10.73    1.02
   4  -1  17   10.60    0.90
  -4  -1 -17   11.47    1.49
   4   1 -17   13.25    1.97
   4  -1 -17   10.48    1.00
   4   1 -18   -0.57    0.87
   4  -1 -18    0.48    0.89
   4  -1  18    0.24    0.67
   4   1  18    1.04    0.73
   4   1 -18   -1.03    1.64
   4  -1  19   20.93    2.47
   4  -1 -19   21.40    1.38
   4   1  19   20.60    1.36
   4  -1  19   19.59    1.20
   4   1 -19   20.02    2.41
   4  -1  20    2.50    1.93
   4  -1 -20    0.23    1.00
   4   1  20    0.67    0.85
   4  -1  20    1.55    0.73
   4   1 -20    0.49    1.79
   4  -1 -21    6.90    1.11
   4  -1  21    4.30    0.79
   4   1  21    5.31    0.96
   4   1 -21    6.06    2.11
   4  -1 -22   48.88    2.24
   4   1  22   43.29    2.17
   4  -1  22   42.94    2.06
   4   1 -22   45.50    3.46
   4  -1 -23    0.41    1.06
   4   1  23    1.89    0.87
   4  -1 -23    4.22    2.00
   4   1 -23    0.34    1.87
   4  -1 -24   31.30    1.74
   4   1  24   28.27    1.61
   4  -1 -25    1.56    1.00
   4   1  25    3.94    0.81
   4  -1 -26    1.87    0.95
   4   1  26    2.45    0.73
   4  -1 -27   54.56    2.27
   4   1  27   45.54    2.16
   4   1 -28   47.34    2.17
   4  -1 -28   49.45    2.18
   4   1 -29   11.78    0.90
   4  -1 -29   12.60    0.91
  -4   1 -29   11.96    0.90
  -4  -1 -29   12.39    0.91
   4  -1 -30    7.06    0.68
  -4   1 -30    5.88    0.65
  -4  -1 -30    7.52    0.66
   4   1 -30    7.04    0.68
   4   1 -31    0.39    0.28
  -4   2   0   52.42    2.55
  -4   2   0   54.99    2.56
  -4   2  -1   11.27    0.99
  -4   2   1    9.20    0.95
   4   2  -2   39.19    1.73
   4   2   2   41.66    1.80
  -4   2   2   42.02    2.11
  -4   2  -2   43.53    2.11
   4   2  -3   20.17    1.04
   4   2   3   20.32    1.11
  -4   2  -3   18.96    1.30
  -4   2   3   20.07    1.35
   4   2  -4   70.38    3.02
  -4   2   4   67.67    3.25
   4   2   4   73.92    3.09
   4   2  -5    3.30    0.65
   4   2   5    4.81    0.76
  -4   2   5    3.37    0.87
   4   2  -6   75.08    3.26
  -4   2   6   68.87    3.45
   4   2   6   73.70    3.28
   4   2   7    3.09    0.85
  -4   2   7    2.87    0.93
   4   2  -7    2.49    0.83
   4   2   8   50.04    2.61
   4   2  -8   53.11    2.63
   4   2   9  422.89   15.52
   4   2  -9  424.36   15.56
   4   2 -10   81.80    3.26
   4  -2 -10   79.77    3.25
   4   2  10   91.58    3.95
   4  -2  10   86.14    4.02
  -4  -2 -10   75.55    3.45
  -4   2 -10   81.01    3.28
   4   2 -10   94.68    4.03
  -4  -2 -11   97.24    4.64
   4   2 -11  126.61    5.22
   4   2 -11  112.99    4.42
   4  -2 -11  108.64    4.41
   4  -2  11  132.18    5.33
   4   2  11  124.59    5.14
  -4  -2 -12   15.38    1.22
   4   2 -12   15.30    0.94
   4  -2 -12   16.48    0.93
   4   2 -12   18.61    1.73
   4   2 -13   82.45    3.46
   4  -2 -13   83.93    3.43
   4   2 -13   91.29    4.38
  -4   2 -14   75.89    3.17
   4   2 -14   75.28    3.19
   4  -2 -14   77.03    3.18
   4  -2  14   86.33    4.23
   4   2 -14   86.31    4.20
  -4   2 -15  114.82    4.56
   4  -2  15  115.95    5.64
   4   2 -15  107.07    4.58
   4  -2 -15  114.11    4.57
   4   2 -16  170.48    7.23
   4  -2  16  159.42    7.18
   4   2 -16  147.76    6.06
   4  -2 -16  146.81    6.04
  -4   2 -16  156.83    6.03
   4   2 -17   22.53    2.29
   4  -2  17   24.18    2.36
   4   2 -17   20.34    1.35
   4  -2 -17   22.71    1.31
  -4   2 -17   23.14    1.26
   4   2 -18  261.95   11.17
  -4   2 -18  257.04    9.90
   4  -2  18  270.27   11.26
   4   2 -18  248.99    9.96
   4  -2 -18  250.86    9.94
   4   2 -19    1.46    0.95
   4  -2 -19    2.92    0.95
   4   2  19    2.47    0.92
   4   2 -19    4.30    1.89
   4  -2  19    1.30    1.85
  -4   2 -19    3.75    0.81
   4   2  20  257.51   10.63
  -4   2 -20  273.14   10.48
   4  -2  20  276.54   11.88
   4   2 -20  275.55   11.87
   4   2 -20  264.33   10.54
   4  -2 -20  275.01   10.56
   4   2 -21   42.49    3.42
   4   2  21   38.39    2.14
   4   2 -21   42.23    2.09
   4  -2 -21   44.95    2.14
   4  -2 -22   86.35    5.26
   4   2 -22   94.99    5.46
   4   2  22   93.81    4.20
   4   2 -22   99.03    4.13
   4  -2 -22  105.79    4.15
   4   2 -23   41.99    3.47
   4  -2 -23   45.13    3.42
   4   2  23   44.88    2.30
   4   2 -23   45.70    2.24
   4  -2 -23   50.60    2.28
   4   2  24   45.18    2.30
   4   2 -24   46.92    2.27
   4  -2 -24   52.19    2.32
   4   2  25    8.25    1.02
   4   2 -25    9.17    1.05
   4  -2 -25   10.56    1.09
   4   2  26    6.19    0.91
   4  -2 -26    6.21    0.98
   4   2 -26    7.19    0.95
   4   2  27   25.42    1.37
   4   2 -27   25.25    1.38
   4  -2 -27   25.32    1.40
   4   2 -28   50.01    2.21
   4  -2 -28   51.46    2.22
   4   2  28   49.10    2.19
  -4   2 -28   50.74    2.22
  -4  -2 -28   52.76    2.24
   4   2 -29   55.73    2.42
   4  -2 -29   55.06    2.42
  -4   2 -29   59.10    2.42
  -4  -2 -29   61.35    2.43
   4   2 -30   45.18    2.09
  -4   2 -30   54.45    2.14
  -4  -2 -30   59.29    2.15
   4  -2 -30   49.95    2.14
   4   2 -30   51.96    2.14
  -4   3   0    0.63    0.79
  -4   3   0   -0.44    0.78
  -4   3  -1    4.03    0.86
  -4   3   1    4.95    0.91
  -4   3   2   64.89    3.15
  -4   3  -2   65.91    3.15
  -4   3   3   15.97    1.40
  -4   3  -3   18.51    1.41
  -4   3   4   24.08    1.63
  -4   3  -4   25.50    1.64
   4   3  -4   19.97    0.95
   4   3  -5   22.23    1.31
  -4   3   5   23.93    1.70
  -4   3   6    3.62    1.00
   4   3  -6    2.36    0.69
   4   3  -7   93.37    3.99
  -4   3   7   90.03    4.31
  -4   3  -7   89.32    3.61
   4   3  -8   22.79    1.57
  -4   3   8   23.64    1.92
  -4   3  -8   24.07    1.15
   4  -3  -9    2.86    0.48
   4  -3   9    3.48    1.19
   4   3  -9    4.01    1.01
  -4   3  -9    2.43    0.47
   4  -3  10  156.44    6.68
  -4   3 -10  150.08    5.92
   4  -3 -10  154.97    5.87
   4   3 -10  144.52    5.86
   4   3 -10  158.43    6.57
   4   3 -11   30.14    1.35
   4  -3 -11   28.54    1.34
   4  -3  11   30.49    2.21
   4   3 -11   30.39    2.13
   4   3 -12   10.69    0.76
   4  -3 -12   10.68    0.75
   4  -3  12    8.42    1.62
   4   3 -13   22.90    1.18
   4  -3 -13   20.60    1.13
   4  -3  13   22.14    2.06
   4   3 -14   38.15    1.79
   4  -3 -14   38.61    1.77
   4   3 -14   41.48    2.81
   4  -3  14   43.07    2.90
  -4   3 -15    3.54    0.75
   4   3 -15    2.80    1.58
   4  -3  15    2.33    1.57
   4   3 -15    3.10    0.76
   4  -3 -15    3.71    0.73
   4  -3  16   16.29    2.13
   4   3 -16   20.89    1.21
   4  -3 -16   16.02    1.12
  -4   3 -16   18.27    1.18
   4   3 -17   10.78    1.01
   4   3 -17   12.50    2.06
  -4   3 -17   10.15    0.99
   4  -3 -17    9.40    1.00
   4  -3  18   88.49    4.77
   4   3 -18   78.55    3.46
   4  -3 -18   79.19    3.43
   4   3 -18   84.20    4.70
  -4   3 -18   85.05    3.45
  -4   3 -19    1.97    0.85
   4  -3 -19    0.44    0.91
   4   3 -19    2.01    0.93
   4   3 -19    0.82    1.79
   4  -3  19    0.17    1.77
  -4   3 -20    1.27    0.87
   4  -3  20    1.86    1.87
   4  -3 -20    0.30    0.89
   4   3 -20    1.42    0.95
   4   3 -20   -1.35    1.87
   4  -3  21   81.85    4.85
   4   3 -21   83.88    3.58
   4  -3 -21   84.06    3.57
   4   3 -21   85.46    4.95
   4   3  21   80.07    3.69
  -4   3 -21   88.30    3.55
   4   3  22    0.25    0.97
   4   3 -22    0.51    1.85
   4   3 -22    0.58    0.89
   4  -3 -22   -0.16    0.93
   4  -3  22   -0.85    1.81
   4   3  23   56.48    2.70
   4  -3 -23   57.90    2.61
   4   3 -23   58.64    2.59
   4   3  24    1.76    0.98
   4   3 -24    2.25    0.86
   4  -3 -24    0.51    0.93
   4   3  25   15.59    1.21
   4  -3 -25   13.90    1.16
   4   3 -25   15.06    1.12
   4   3 -26    0.82    0.77
   4  -3 -26    1.05    0.82
   4   3  26    0.34    0.79
  -4  -3 -27   -0.19    0.72
   4   3 -27    0.84    0.71
   4  -3 -27    0.89    0.72
   4   3  27    1.04    0.73
  -4   3 -28   -0.46    0.62
  -4  -3 -28    0.24    0.61
   4  -3 -28   -0.32    0.62
   4   3 -28    0.53    0.62
   4   3  28    0.33    0.61
  -4   3 -29   -0.53    0.51
  -4  -3 -29   -0.93    0.50
   4   3  29    0.86    0.48
   4  -3 -29   -0.13    0.51
   4   3 -29    0.77    0.51
   4   3 -29    0.22    0.45
   4   3 -30    0.58    0.29
   4   3 -31    3.13    0.37
  -4   4   0  162.92    6.99
  -4   4  -1   24.28    1.82
  -4   4   1   26.59    1.86
  -4   4  -1   29.54    1.89
  -4   4   2    9.81    1.34
  -4   4  -2   12.46    1.32
  -4   4   3  284.20   11.94
  -4   4  -3  301.09   11.95
  -4   4  -4   39.74    2.46
  -4   4   4   44.08    2.54
  -4   4   5   28.45    1.98
  -4   4  -5   30.21    1.97
   4   4  -5   23.44    1.23
  -4   4   6   66.98    3.38
  -4   4  -6   66.89    3.35
   4   4  -6   56.24    2.67
  -4   4  -6   64.38    2.59
  -4   4   7  431.54   17.39
  -4   4  -7  430.35   16.59
  -4   4   8  113.84    5.60
  -4   4  -8  120.69    4.77
  -4   4   9   93.08    4.82
   4  -4  -9   98.91    3.85
   4   4  -9   97.54    3.84
  -4   4  -9   95.79    3.87
  -4   4  -9   96.96    3.94
  -4   4 -10   39.85    1.73
   4   4 -10   39.31    2.38
   4  -4  10   39.82    2.60
   4  -4 -10   40.32    1.71
   4   4 -10   39.38    1.70
   4   4 -11    5.52    1.23
   4  -4 -11    4.95    0.60
   4   4 -11    4.90    0.59
  -4   4 -11    5.77    0.60
   4  -4  11    6.14    1.48
  -4   4 -12  154.74    6.12
   4   4 -12  155.13    6.97
  -4   4 -12  155.29    6.64
  -4   4  12  153.30    6.59
   4  -4  12  150.52    7.06
   4   4 -12  160.93    6.12
   4  -4 -12  154.34    6.11
   4   4 -13   27.21    2.23
  -4   4 -13   22.92    1.19
  -4   4  13   22.07    1.74
   4   4 -13   24.66    1.22
   4  -4 -13   25.50    1.24
   4  -4  13   23.27    2.27
   4   4 -14  238.98    9.35
   4  -4 -14  242.96    9.34
  -4   4 -14  247.45    9.42
   4   4 -14  249.48   10.45
  -4   4 -14  231.50    9.33
   4  -4  14  248.32   10.49
   4   4 -15  203.90    8.47
   4  -4 -15  219.27    8.46
  -4   4 -15  224.25    8.54
   4   4 -15  236.58    9.68
   4  -4  15  230.40    9.73
   4   4 -16   83.65    4.49
  -4   4 -16   77.09    3.30
   4   4 -16   73.56    3.24
   4  -4 -16   79.22    3.23
   4  -4  16   85.53    4.59
   4   4 -17    3.40    1.88
  -4   4 -17    2.77    0.90
   4   4 -17    2.24    0.83
   4  -4 -17    1.71    0.76
   4  -4  17    2.99    1.97
   4   4 -18    9.12    1.00
   4  -4 -18   10.07    0.99
  -4   4 -18    9.52    1.04
   4  -4  18   11.33    2.14
  -4   4 -19    2.88    0.92
   4  -4  19    4.14    1.97
   4  -4 -19    3.70    0.89
   4   4 -19    3.66    0.91
  -4   4 -20    2.82    0.95
   4  -4  20    0.67    1.85
   4   4 -20    1.91    0.91
   4  -4 -20    2.39    0.89
   4   4 -21   30.81    1.69
   4  -4 -21   31.20    1.69
  -4   4 -21   34.85    1.73
   4  -4  21   32.37    2.97
   4   4  22   11.49    1.27
   4   4 -22   13.73    1.09
   4  -4 -22   13.51    1.12
   4   4 -23   50.87    2.27
   4  -4 -23   50.65    2.29
   4   4  23   49.41    2.46
   4   4 -24   59.36    2.55
   4  -4 -24   57.62    2.56
   4   4  24   60.01    2.73
   4   4 -25   43.59    1.94
   4  -4 -25   42.69    1.96
   4   4  25   43.04    2.12
   4   4 -26   57.22    2.47
   4   4  26   56.86    2.54
   4  -4 -26   52.82    2.40
   4   4 -26   53.66    2.38
  -4   4 -26   58.41    2.42
  -4  -4 -26   62.48    2.41
   4   4 -27   73.98    3.09
   4   4  27   76.06    3.17
   4  -4 -27   70.29    3.04
  -4  -4 -27   80.68    3.04
   4   4 -28   68.04    2.93
   4   4  28   79.88    3.03
   4   4 -29    4.98    0.45
   4   4  29    6.88    0.57
   4   4 -29    6.06    0.61
   4   4 -30    7.28    0.51
   4   5   0   -0.15    0.39
  -4   5   0   -0.24    0.39
  -4   5   0   -0.51    1.17
  -4   5  -1  122.12    5.50
   4   5   1  116.25    4.61
  -4   5  -1  118.66    4.62
  -4   5   1  121.25    4.62
   4   5  -1  112.95    4.61
  -4   5   1  124.51    5.52
  -4   5  -1  117.60    4.67
  -4   5   2   33.29    2.29
  -4   5  -2   34.22    2.25
  -4   5  -2   31.01    1.45
   4   5  -2   30.74    1.38
   4   5   2   31.59    1.38
  -4   5   2   32.81    1.39
  -4   5  -2   32.08    2.28
  -4   5  -3   26.85    2.05
  -4   5  -3   23.14    1.21
  -4   5  -3   27.44    2.07
   4   5   3   24.59    1.13
  -4   5   3   23.77    1.13
  -4   5   3   25.04    2.05
   4   5  -3   25.59    1.19
  -4   5   4   83.03    4.45
  -4   5  -4   90.11    3.70
   4   5  -4   92.32    3.69
  -4   5  -5   18.63    1.86
  -4   5  -5   19.83    1.08
   4   5  -5   19.81    1.09
  -4   5   5   19.95    1.90
  -4   5   6   12.54    1.67
  -4   5  -6   10.52    1.65
  -4   5   7    0.12    1.30
  -4   5  -7   -0.24    1.31
  -4   5   8   27.17    2.31
  -4   5  -8   27.81    2.34
  -4   5  -9   12.13    0.83
  -4   5  -9    9.42    1.75
  -4   5   9   14.36    1.92
  -4   5 -10   41.03    1.82
   4  -5  10   37.29    2.71
  -4   5 -10   39.63    2.63
  -4   5  10   44.12    2.62
  -4   5 -11   74.34    3.07
   4  -5  11   66.88    3.97
  -4   5 -11   76.52    3.83
  -4   5  11   77.80    3.78
  -4   5 -12  173.12    7.22
  -4   5  12  170.40    7.16
   4  -5  12  156.90    7.56
  -4   5 -12  166.33    6.59
  -4   5  13   28.03    2.08
  -4   5 -13   28.87    1.45
   4  -5  13   32.48    2.60
   4   5 -14   34.20    1.57
  -4   5 -14   32.86    1.64
  -4   5 -14   35.89    1.83
   4  -5  14   33.11    2.76
   4   5 -15   49.99    2.25
   4  -5  15   57.63    3.61
  -4   5 -15   55.17    2.44
  -4   5 -16    6.76    1.05
   4   5 -16    5.60    0.78
   4  -5  16    6.79    1.95
   4  -5  17   99.37    5.46
   4   5 -17   95.44    4.15
   4   5 -18    8.21    0.91
  -4   5 -18   11.08    1.14
   4  -5  18    9.83    2.08
   4   5 -19    7.54    0.88
  -4   5 -19    7.77    1.09
   4  -5  19    6.42    2.06
   4   5 -20    1.93    0.78
   4  -5  20    0.66    1.75
  -4   5 -20    2.47    0.99
   4   5  21   -0.49    1.04
   4   5 -21    1.10    0.75
   4   5 -22   17.24    1.25
   4   5 -22   15.22    1.04
   4   5  22   16.32    1.33
   4   5 -23    0.77    0.83
   4   5  23   -0.04    0.94
   4   5 -24    1.08    0.75
   4   5  24    0.51    0.91
   4   5 -25    2.61    0.69
   4   5  25    3.70    0.87
   4   5 -26    0.92    0.58
   4   5 -26    0.37    0.72
   4   5  26    0.03    0.72
   4   5 -27   -0.05    0.47
   4   5 -27    0.86    0.62
   4   5  27    0.84    0.60
   4   5 -28    1.07    0.53
   4   5 -28    0.68    0.34
   4   5  28    1.74    0.51
   4   5  29    8.23    0.55
   4   5 -29    7.76    0.55
   4   6   0  186.27    7.29
  -4   6   0  187.47    7.29
  -4   6   0  184.87    7.33
   4   6   0  188.46    7.30
   4   6   1   47.24    2.04
  -4   6   1   46.95    2.03
  -4   6  -1   46.90    2.04
   4   6  -1   45.66    2.03
  -4   6   1   49.66    2.08
   4   6  -1   47.31    2.05
  -4   6  -1   51.06    2.11
  -4   6  -2  241.30    9.05
   4   6   2  227.57    8.98
  -4   6   2  231.06    8.97
  -4   6   2  226.87    9.01
   4   6  -2  234.75    9.00
   4   6  -2  227.83    9.01
  -4   6   3   70.14    2.92
   4   6   3   70.66    2.93
  -4   6  -3   75.67    3.02
  -4   6  -3   75.88    4.05
   4   6  -3   68.55    2.97
   4   6  -3   74.09    2.97
  -4   6   3   70.44    2.96
  -4   6  -4    7.33    0.80
   4   6  -4    7.05    0.69
  -4   6  -4    7.23    1.65
  -4   6   4    5.15    1.51
   4   6   4    7.41    0.66
   4   6  -4    7.19    0.70
   4   6  -4    7.21    0.76
   4   6   4    7.67    0.66
  -4   6   4    7.39    0.66
   4   6  -5    5.38    0.72
  -4   6  -5    4.96    0.76
   4   6  -5    5.63    0.69
  -4   6  -5    5.00    1.57
  -4   6   5    5.74    1.64
   4   6   5    6.00    0.62
   4   6   5    4.75    0.70
   4   6  -5    5.24    0.64
  -4   6   5    5.30    0.65
  -4   6  -5    6.77    1.98
  -4   6   5    3.91    1.81
  -4   6  -6  131.26    5.92
   4   6  -6  119.95    4.73
  -4   6   6  110.56    4.70
   4   6   6  115.85    4.68
  -4   6  -6  116.99    4.75
  -4   6  -6  137.70    5.81
  -4   6   6  127.15    5.65
  -4   6   6  110.65    5.78
   4   6  -7   66.77    2.78
  -4   6   7   58.65    2.71
  -4   6  -7   71.99    3.92
  -4   6  -7   74.87    3.87
  -4   6   7   72.06    3.76
  -4   6   7   62.98    3.85
   4   6   7   65.21    2.70
   4   6  -8    6.12    0.79
   4   6   8    5.42    0.64
  -4   6  -8    4.23    1.87
  -4   6   8    7.13    1.82
  -4   6   8    6.22    0.68
  -4   6  -8    7.23    0.77
  -4   6   8    6.78    1.79
  -4   6  -8    5.16    1.66
   4   6  -9  150.70    5.98
  -4   6  -9  159.29    6.82
  -4   6   9  174.48    6.82
  -4   6  -9  151.86    5.92
  -4   6   9  139.92    5.94
  -4   6   9  130.04    7.04
  -4   6  -9  158.53    7.15
   4   6  -9  146.98    5.96
  -4   6 -10   97.85    4.78
  -4   6 -10   91.48    3.89
  -4   6 -10   98.04    5.16
   4   6 -10   91.10    3.96
   4  -6  10   93.12    4.91
   4   6 -10   99.08    3.98
  -4   6 -11  119.84    5.51
  -4   6  11  120.89    5.45
  -4   6 -11  118.04    4.69
  -4   6 -11  110.63    5.92
   4   6 -11  116.06    4.75
   4   6 -11  112.13    4.76
   4  -6  11  110.03    5.73
   4  -6  12    8.25    1.80
  -4   6 -12    3.05    1.85
   4   6 -12    4.87    0.91
  -4   6 -12    4.45    1.72
  -4   6  12    3.53    1.58
  -4   6 -12    4.50    0.83
   4  -6  13   30.51    2.77
  -4   6 -13   31.36    1.65
  -4   6 -13   34.12    1.81
  -4   6 -13   31.69    3.00
   4   6 -13   33.34    1.78
   4  -6  14  101.27    5.76
   4   6 -14  124.70    4.77
  -4   6 -14  111.95    4.65
  -4   6 -14  112.43    4.76
  -4   6 -14  107.00    6.04
   4  -6  15    4.18    1.98
  -4   6 -15    7.40    2.16
  -4   6 -15    7.41    1.18
   4   6 -15    7.30    1.01
  -4   6 -15    6.08    0.89
   4  -6  16    6.53    1.93
   4   6 -16    7.27    1.06
  -4   6 -16    5.62    1.15
  -4   6 -16    5.06    2.24
  -4   6 -17   75.64    4.91
  -4   6 -17   85.08    3.53
   4   6 -17   82.47    3.54
   4   6 -18    6.14    1.05
  -4   6 -18    4.38    2.19
  -4   6 -18    6.85    1.13
   4  -6  18    4.06    1.88
  -4   6 -19   65.60    3.02
   4   6 -19   70.92    3.08
  -4   6 -20   17.56    1.34
   4   6 -20   17.44    1.45
   4   6 -20   17.85    1.32
  -4   6 -21  115.06    4.85
   4   6 -21  125.25    4.99
   4   6 -21  118.56    4.90
   4   6 -22    7.70    1.09
   4   6 -22    7.40    0.94
   4   6 -23   34.13    1.69
   4   6 -23   35.03    1.81
   4   6 -24    5.24    0.87
   4   6 -24    3.51    0.69
   4   6  24    3.46    0.84
   4   6  25   22.28    1.27
   4   6 -25   22.87    1.26
   4   6 -25   22.50    1.15
   4   6  26    3.49    0.65
   4   6 -26    3.37    0.63
   4   6 -26    3.18    0.48
   4   6  27   12.90    0.78
   4   6 -27   12.29    0.77
   4   6  28   21.06    0.99
   4   6 -28   21.45    0.98
   4   7   0   -0.03    0.58
  -4   7   0    0.03    0.66
  -4   7   0    0.79    2.10
   4   7   0    0.19    0.60
  -4   7   0    0.34    0.63
   4   7   0    0.30    0.60
   4   7   0    0.42    0.64
   4   7  -1    0.40    0.59
  -4   7  -1    1.21    1.54
   4   7   1   -0.18    0.59
  -4   7  -1    0.40    0.69
  -4   7   1    0.36    0.63
  -4   7  -1    1.61    2.12
   4   7   1   -0.32    0.62
  -4   7   1    0.38    0.63
   4   7  -1    0.36    0.65
   4   7  -1    1.19    0.59
   4   7   1    0.47    0.64
   4   7   2    5.97    0.75
   4   7  -2    5.96    0.74
   4   7  -2    6.55    0.70
   4   7   2    5.25    0.72
  -4   7   2    6.81    0.76
  -4   7  -2    6.37    0.82
  -4   7  -2    6.17    2.38
   4   7   2    6.81    0.74
  -4   7   2    5.44    0.71
   4   7  -2    6.49    0.77
  -4   7  -2    7.24    1.73
  -4   7  -3    9.68    2.49
  -4   7   3   11.25    2.32
  -4   7  -3   11.56    1.94
   4   7   3   10.18    0.85
   4   7  -3   11.37    0.86
  -4   7   3    9.43    0.84
  -4   7  -3   10.73    0.95
  -4   7   3    9.61    0.84
   4   7   3   11.07    0.84
   4   7  -3   11.08    0.90
   4   7   3   10.64    0.92
   4   7  -3   11.10    0.83
   4   7  -4    7.40    0.88
   4   7   4    7.54    0.84
   4   7  -4    7.42    0.80
  -4   7  -4   10.64    1.87
   4   7   4    6.91    0.76
  -4   7   4    7.78    0.76
  -4   7  -4    6.71    0.88
   4   7  -4    7.68    0.79
  -4   7   4    7.19    0.76
  -4   7   4    7.21    0.77
  -4   7  -4    8.19    2.26
  -4   7   4    9.23    2.21
   4   7   4    6.23    0.74
   4   7  -5   14.32    1.07
  -4   7  -5   15.03    2.43
  -4   7   5   16.25    2.28
   4   7  -5   13.80    0.97
   4   7   5   13.95    0.95
  -4   7  -5   10.23    1.86
  -4   7   5   13.33    0.92
  -4   7   5   13.58    0.98
   4   7   5   12.90    1.06
   4   7   5   13.78    0.96
  -4   7   5   14.01    0.94
  -4   7  -6    2.11    2.03
  -4   7   6    2.29    2.00
  -4   7  -6    3.78    1.65
   4   7   6    1.87    0.62
   4   7  -6    1.52    0.74
  -4   7   6    1.79    0.60
  -4   7   6    1.71    0.68
   4   7   6    1.89    0.69
  -4   7   6    1.69    0.66
  -4   7  -7   16.23    2.07
   4   7   7   17.37    1.08
   4   7   7   17.56    1.09
  -4   7   7   17.96    1.11
  -4   7  -7   20.55    2.52
  -4   7   7   16.64    1.11
   4   7  -7   17.04    1.15
  -4   7   7   16.99    1.01
  -4   7  -8    1.41    2.05
  -4   7   8    4.81    1.90
  -4   7   8    0.92    0.76
   4   7  -8    2.19    0.78
  -4   7  -8    1.66    0.83
  -4   7   8    1.05    0.70
   4   7  -8    1.91    0.80
  -4   7  -8    3.10    1.70
   4   7  -9   38.69    1.89
   4   7  -9   39.82    1.93
  -4   7   9   36.26    1.86
   4  -7   9   35.54    2.90
  -4   7  -9   38.57    3.03
  -4   7  -9   37.92    2.97
  -4   7   9   39.36    2.93
  -4   7  -9   40.91    1.91
  -4   7 -10   24.56    2.58
  -4   7 -10   26.07    2.60
  -4   7  10   26.31    2.53
  -4   7 -10   24.18    1.42
   4   7 -10   26.44    1.51
   4  -7  10   23.63    2.46
   4   7 -10   24.89    1.44
  -4   7 -11   13.39    2.22
  -4   7  11   12.14    2.06
  -4   7 -11   11.63    1.08
   4   7 -11   11.76    1.14
   4  -7  11   12.42    2.13
   4   7 -11   13.59    1.13
  -4   7  12   48.04    3.14
   4   7 -12   50.48    2.36
   4   7 -12   51.98    2.40
  -4   7 -12   47.53    2.28
   4  -7  12   48.16    3.44
   4   7 -13   12.87    1.17
   4   7 -13    9.46    1.18
   4  -7  13    8.96    2.00
  -4   7 -13    9.51    1.01
   4  -7  14    0.32    1.76
   4   7 -14    0.83    0.92
  -4   7 -14    2.09    0.86
   4  -7  15   -1.80    1.89
   4   7 -15    0.11    0.95
  -4   7 -15   -0.07    1.18
   4  -7  16   -1.96    1.90
  -4   7 -16    0.10    1.10
   4   7 -16    0.65    0.97
  -4   7 -17   34.44    1.95
   4   7 -17   34.70    1.88
  -4   7 -18   27.63    1.70
   4   7 -18   27.88    1.61
  -4   7 -19    3.50    1.05
   4   7 -19    1.81    0.92
   4   7  19    1.31    0.93
   4   7 -19    2.34    1.06
  -4   7 -20   10.51    1.07
   4   7 -20    8.53    1.12
   4   7 -20    8.48    0.98
   4   7  20    9.61    1.07
   4   7 -21    0.82    0.90
   4   7  21    1.55    0.84
   4   7 -21    1.31    0.77
   4   7 -22    0.79    0.66
   4   7  22    0.66    0.75
   4   7 -22    0.14    0.81
   4   7 -23   27.24    1.35
   4   7  23   27.13    1.45
   4   7 -23   28.38    1.47
   4   7 -24    3.26    0.67
   4   7 -24    4.82    0.57
   4   7 -25   10.23    0.74
   4   7 -26    2.82    0.45
   4   7 -27    2.58    0.33
   4   8   0   84.86    3.57
  -4   8   0   85.33    4.87
  -4   8   0   86.99    3.58
   4   8   0   84.83    3.58
  -4   8   0   81.88    4.91
   4   8   0   82.42    3.51
  -4   8  -1   57.56    4.11
   4   8   1   64.58    2.66
  -4   8   1   61.25    2.64
   4   8   1   62.97    2.69
   4   8  -1   58.75    2.68
  -4   8  -1   59.35    3.95
  -4   8   1   58.68    3.91
  -4   8   1   62.98    2.68
   4   8  -1   55.13    2.64
   4   8   1   60.49    2.71
   4   8  -1   61.66    2.70
  -4   8  -2   42.24    3.52
   4   8   2   40.72    1.95
  -4   8   2   42.67    1.97
   4   8   2   43.17    1.98
  -4   8   2   43.35    3.27
  -4   8  -2   41.34    3.25
   4   8  -2   41.16    1.99
  -4   8   2   41.83    1.98
   4   8  -2   41.60    1.98
   4   8   2   41.64    2.04
   4   8  -2   41.41    1.99
  -4   8   2   42.79    2.03
  -4   8  -3   52.84    3.83
  -4   8   3   45.69    3.53
  -4   8   3   48.62    2.19
   4   8   3   49.91    2.20
   4   8   3   47.47    2.20
  -4   8   3   47.20    3.52
  -4   8  -3   43.76    3.44
   4   8  -3   48.44    2.23
  -4   8   3   48.74    2.20
   4   8  -3   47.30    2.22
   4   8   3   47.88    2.29
  -4   8   3   48.18    2.27
   4   8  -3   48.76    2.22
  -4   8   4    4.85    0.82
   4   8   4    3.75    0.89
  -4   8  -4    7.83    2.45
  -4   8   4    2.27    2.27
   4   8   4    4.25    0.81
  -4   8   4    4.13    0.80
   4   8   4    3.72    0.75
  -4   8  -4   -0.17    1.75
  -4   8   4    7.43    1.94
   4   8  -4    4.55    0.77
   4   8  -4    4.34    0.88
  -4   8   4    4.62    0.77
   4   8  -4    4.32    0.81
   4   8   5  211.78    8.34
   4   8  -5  207.51    8.36
  -4   8   5  215.26    8.32
   4   8   5  213.28    8.31
  -4   8   5  205.62    8.38
   4   8  -5  205.97    8.35
  -4   8  -5  239.49    9.69
  -4   8   5  224.24    9.51
  -4   8   5  211.24    9.80
  -4   8  -5  204.82    9.63
  -4   8  -6   36.10    3.20
  -4   8   6   36.25    3.06
   4   8   6   31.72    1.66
   4   8  -6   33.53    1.72
   4   8   6   33.23    1.66
  -4   8   6   33.51    1.67
  -4   8  -6   35.20    2.96
   4   8  -6   32.42    1.66
  -4   8   6   33.05    1.71
  -4   8   6   30.56    2.97
  -4   8  -6   32.10    1.74
   4   8   7    6.98    0.87
  -4   8   7    7.34    0.90
  -4   8  -7    5.23    2.27
  -4   8   7    4.97    2.18
  -4   8   7    4.69    0.86
   4   8   7    4.88    0.83
   4   8  -7    5.58    0.89
  -4   8  -7    6.78    0.98
  -4   8  -7    3.90    1.87
  -4   8   7    4.38    2.02
  -4   8   8    1.32    0.78
   4   8  -8    0.65    0.81
  -4   8  -8    3.25    1.83
  -4   8  -8   -1.16    2.18
  -4   8   8    0.24    2.05
   4   8   8   -0.08    0.78
  -4   8   8    1.64    0.80
  -4   8  -8    0.81    0.90
   4  -8   8   -3.56    1.80
   4   8  -9   20.79    1.37
  -4   8  -9   20.36    1.39
  -4   8   9   20.38    2.49
  -4   8  -9   22.50    2.61
  -4   8  -9   18.10    2.47
   4   8   9   21.66    1.31
  -4   8   9   21.57    1.31
  -4   8  -9   20.33    2.51
   4   8  -9   23.87    1.41
   4   8   9   23.18    1.34
   4  -8   9   23.48    2.49
  -4   8  -9   20.52    1.54
   4   8 -10   37.49    1.87
  -4   8 -10   36.03    1.96
  -4   8 -10   31.97    1.81
   4   8  10   36.96    1.79
  -4   8  10   35.67    1.77
  -4   8 -10   32.64    3.06
   4  -8  10   32.95    2.99
  -4   8 -10   31.36    3.05
   4   8  10   36.55    1.84
   4   8 -10   33.91    1.85
  -4   8 -10   35.65    2.99
  -4   8 -11   26.24    1.57
  -4   8 -11   22.72    2.76
  -4   8 -11   19.18    2.56
   4   8 -11   29.03    1.62
   4  -8  11   25.15    2.67
   4   8 -11   30.95    1.59
  -4   8 -11   25.24    1.71
   4   8  11   26.54    1.52
  -4   8  11   28.76    1.53
  -4   8 -12   11.85    2.23
   4   8 -12    9.81    1.07
  -4   8 -12    9.38    2.07
   4   8 -12   10.44    1.14
   4  -8  12    7.49    2.07
  -4   8  12    7.36    0.99
   4   8  12    7.70    0.97
  -4   8 -12    9.05    1.26
  -4   8 -12   10.28    1.07
   4   8  13   31.28    1.70
  -4   8  13   33.39    1.69
   4   8 -13   31.83    1.77
  -4   8 -13   23.78    2.80
  -4   8 -13   33.32    1.87
  -4   8 -13   22.57    2.84
   4   8 -13   34.14    1.80
  -4   8 -13   32.64    1.73
   4   8  14   -0.04    0.92
   4   8  14   -1.20    0.84
  -4   8  14   -0.30    0.82
   4   8 -14   -0.21    0.92
  -4   8 -14    1.00    0.87
   4   8  15   56.49    2.59
   4   8 -15   60.62    2.58
   4   8  16   14.06    1.19
  -4   8  16   11.90    1.03
   4   8 -16   14.39    1.23
   4   8  17  121.38    4.80
   4   8 -17  125.89    4.80
   4   8  18    3.78    0.85
  -4   8 -18    4.64    1.03
   4   8 -18    2.40    0.88
  -4   8  18    3.09    0.75
   4   8 -19   92.80    3.71
   4   8  19   90.34    3.67
  -4   8 -19  101.45    3.68
   4   8  19   75.89    3.54
  -4   8  19   78.45    3.54
   4   8 -19   95.56    3.65
   4   8  20   12.69    0.97
   4   8  20   12.45    0.84
  -4   8  20   10.54    0.82
   4   8 -20   12.21    1.06
   4   8  21   10.00    0.83
   4   8  21    8.08    0.69
  -4   8  21    8.33    0.70
   4   8 -21    9.32    0.90
   4   8  22    0.27    0.57
   4   8  22    1.31    0.46
  -4   8  22    1.03    0.45
   4   8 -22   -0.02    0.63
   4   8 -23   57.54    2.30
   4   8  23   51.39    2.28
   4   8 -24   27.10    1.25
   4   8  24   27.89    1.23
   4   8 -25   34.62    1.50
   4   8  25   37.61    1.50
  -4   9   0    2.35    2.48
   4   9   0   -0.53    0.80
  -4   9   0    0.59    0.87
  -4   9   0    1.10    1.80
   4   9   0    1.55    0.79
   4   9   0    1.07    0.82
  -4   9   1   27.37    2.87
   4   9   1   32.39    1.67
   4   9  -1   30.03    1.66
   4   9   1   31.75    1.70
   4   9  -1   29.49    1.65
  -4   9   1   30.27    1.68
  -4   9  -1   26.84    2.74
  -4   9  -1   29.59    3.29
   4   9  -1   31.23    1.61
   4   9   2    5.04    0.92
   4   9  -2    5.24    0.86
  -4   9   2    3.98    0.91
  -4   9  -2    4.45    1.84
  -4   9   2    1.88    1.85
   4   9   2    4.02    0.91
   4   9  -2    3.71    0.90
   4   9   3   34.53    1.74
  -4   9   3   33.06    3.08
   4   9   3   34.97    1.76
   4   9  -3   34.34    1.77
  -4   9   3   35.06    1.81
   4   9   3   33.48    1.83
  -4   9  -3   27.55    2.87
  -4   9  -3   34.58    3.45
  -4   9   3   32.79    3.22
  -4   9   4   32.09    3.16
  -4   9  -4   34.56    3.36
  -4   9  -4   29.97    2.90
  -4   9   4   32.07    3.06
  -4   9   4   30.24    1.73
   4   9  -4   31.15    1.70
   4   9   4   35.94    1.73
  -4   9  -4   29.94    1.77
   4   9   4   35.78    1.70
  -4   9   4   32.89    1.70
  -4   9  -5    0.74    1.00
  -4   9  -5   -1.38    1.04
  -4   9  -5   -0.74    2.37
  -4   9   5    0.67    2.18
   4   9   5   -0.05    0.82
  -4   9   5    0.70    0.83
   4   9  -5    0.07    0.75
  -4   9   5    0.18    0.85
   4   9   5    0.03    0.78
  -4   9  -5   -1.06    1.79
  -4   9   5   -1.16    1.89
   4   9  -5    1.28    0.88
  -4   9   6   20.15    1.36
   4   9  -6   21.36    1.34
  -4   9  -6   18.67    2.50
  -4   9   6   19.48    2.63
   4   9  -6   23.67    1.37
  -4   9  -6   21.36    1.48
   4   9   6   24.19    1.34
  -4   9   6   21.43    1.34
  -4   9  -6   20.68    1.46
   4   9  -7   19.25    1.27
  -4   9   7   19.62    1.33
  -4   9  -7   17.52    1.43
  -4   9  -7   20.51    1.39
   4   9   7   21.05    1.28
  -4   9   7   20.81    1.28
   4   9  -7   20.13    1.34
  -4   9  -7   18.12    2.42
  -4   9  -8   -1.05    1.79
  -4   9  -8   -0.35    1.06
   4   9  -8    3.68    0.82
   4   9   8    2.60    0.83
  -4   9   8    2.89    0.86
   4   9  -8    3.91    0.93
  -4   9  -8    3.20    1.00
  -4   9  -9    5.95    1.14
   4   9  -9    8.91    0.93
   4   9   9    8.53    0.97
  -4   9   9    9.76    0.99
   4   9  -9   10.05    1.06
  -4   9  -9    8.63    1.09
  -4   9 -10    6.47    1.12
   4   9 -10    5.69    0.86
   4   9  10    7.54    0.90
  -4   9  10    4.85    0.92
  -4   9 -10    7.98    1.05
   4   9 -10    6.24    1.00
  -4   9 -11   10.49    1.08
   4   9  11   11.98    1.01
  -4   9  11   10.18    0.99
   4   9 -11   10.67    0.97
   4   9 -11   10.99    1.13
  -4   9 -11    8.83    1.17
   4   9 -12    0.97    0.93
   4   9  12    0.37    0.80
  -4   9  12   -0.05    0.78
  -4   9 -12    0.74    0.90
  -4   9 -12    1.11    0.99
   4   9 -13    4.16    0.99
  -4   9 -13    1.07    0.90
  -4   9 -13    3.40    1.04
   4   9  13    3.85    0.82
  -4   9  13    2.74    0.79
  -4   9 -14    0.14    0.96
   4   9  14    0.30    0.73
  -4   9  14    0.88    0.73
  -4   9 -15   11.26    1.09
  -4   9  15    8.85    0.86
   4   9  15    8.81    0.88
   4   9  16   -0.45    0.66
  -4   9  16    1.08    0.66
  -4   9 -16    1.10    0.89
   4   9  17   -0.20    0.62
  -4   9  17   -0.28    0.60
  -4   9 -17    0.65    0.84
   4   9  18    4.21    0.61
  -4   9  18    4.29    0.61
   4   9  19    5.48    0.58
  -4   9  19    5.87    0.58
   4   9 -19    7.23    0.80
   4   9  20    0.62    0.42
   4   9 -20    1.08    0.60
   4   9 -21    1.26    0.39
   4   9 -21   -0.39    0.52
   4   9 -22    8.98    0.51
   4   9 -22    9.65    0.62
   4   9 -23    5.53    0.42
   4  10   0   26.60    1.52
  -4  10   0   26.15    1.55
   4  10   0   26.52    1.53
   4  10   1  156.82    6.32
   4  10  -1  157.02    6.32
  -4  10   1  160.64    6.37
  -4  10  -1  158.15    6.36
   4  10   1  158.69    6.37
   4  10  -1  152.72    6.34
   4  10   2   21.90    1.33
   4  10  -2   21.19    1.34
  -4  10   2   22.57    1.39
  -4  10  -2   23.28    1.43
  -4  10  -2   19.19    1.30
  -4  10  -2   20.69    1.45
  -4  10   3    4.56    0.89
   4  10  -3    3.17    0.84
  -4  10  -3    4.30    0.96
  -4  10  -3    3.75    1.03
   4  10   3    4.77    0.88
  -4  10  -3    3.11    0.90
  -4  10  -4    4.24    0.94
  -4  10  -4    6.26    1.07
  -4  10   4    6.36    0.92
   4  10  -4    6.47    0.90
   4  10  -5   33.61    1.65
  -4  10   5   28.38    1.64
  -4  10  -5   27.60    1.63
  -4  10  -5   32.77    1.73
   4  10  -6    6.54    0.93
  -4  10  -6    6.69    1.04
  -4  10   6    6.24    0.92
   4  10  -6    6.21    0.88
  -4  10  -6    6.85    1.01
  -4  10  -7    3.70    0.94
   4  10  -7    2.48    0.90
   4  10   7    5.44    0.85
  -4  10  -7    3.57    0.98
   4  10  -7    3.80    0.80
   4  10   8   29.58    1.49
  -4  10   8   27.67    1.50
   4  10  -8   28.38    1.57
  -4  10  -8   25.89    1.59
  -4  10  -8   28.92    1.58
   4  10  -8   28.38    1.51
  -4  10   9   12.97    1.03
   4  10   9   15.74    1.06
  -4  10  -9   12.61    1.14
   4  10  -9   13.29    1.12
  -4  10  -9   14.53    1.15
  -4  10  10   40.08    1.94
   4  10  10   43.52    1.97
  -4  10 -10   44.06    2.04
   4  10 -10   44.03    2.05
  -4  10 -10   40.64    2.04
   4  10  11   22.40    1.28
  -4  10  11   22.82    1.25
  -4  10 -11   24.46    1.38
   4  10 -11   22.38    1.35
  -4  10 -11   22.89    1.36
   4  10 -12    6.95    0.94
   4  10 -12    6.70    0.89
  -4  10 -12    6.12    0.88
   4  10  12    7.46    0.79
  -4  10  12    6.27    0.76
  -4  10 -12    6.67    0.92
  -4  10 -13   31.39    1.56
   4  10 -13   32.46    1.59
   4  10 -13   31.41    1.57
   4  10  13   27.37    1.45
  -4  10  13   28.69    1.44
   4  10  14    0.70    0.59
  -4  10  14    1.47    0.60
   4  10 -14    1.39    0.75
   4  10  15   10.02    0.77
  -4  10  15   11.48    0.77
   4  10 -15   12.87    0.89
   4  10  16    3.67    0.55
  -4  10  16    3.43    0.52
   4  10 -17   42.42    1.84
   4  10 -18    7.97    0.60
   4  10 -19   57.33    2.31
   4  11   0    0.10    0.73
  -4  11   0   -0.21    0.71
  -4  11  -1    4.02    0.92
  -4  11  -1    6.04    0.83
  -4  11   1    5.16    0.81
  -4  11  -2    5.84    0.95
  -4  11   2    7.51    0.87
  -4  11  -2    6.75    0.84
  -4  11   3    3.84    0.91
  -4  11  -3    2.54    0.90
  -4  11   3    2.51    0.77
  -4  11  -3    3.89    0.78
  -4  11  -4    3.51    0.88
  -4  11  -4    4.43    0.81
  -4  11  -5    3.64    0.78
  -4  11  -5    3.69    0.87
   4  11  -5    3.82    0.76
  -4  11  -6    0.39    0.71
  -4  11  -6    0.38    0.80
   4  11  -6    0.73    0.71
   4  11  -7   12.87    0.97
  -4  11  -7   12.74    1.02
  -4  11  -7   12.42    0.99
   4  11  -8   12.94    0.95
  -4  11  -8   11.31    0.98
  -4  11  -8   12.10    0.95
  -4  11  -9    3.14    0.73
  -4  11  -9    2.24    0.74
   4  11  -9    1.39    0.71
  -4  11 -10    1.22    0.67
   4  11 -10    0.91    0.65
   4  11 -11    0.41    0.62
   4  11 -12    1.39    0.60
   4  11 -13    1.13    0.55
   4  11 -14    9.33    0.67
   4  11 -15    0.07    0.37
  -4  11 -16    0.26    0.37
   4  11 -16    0.45    0.29
  -4  11 -17    2.42    0.34
  -4  12   0    3.02    0.57
  -4  12   1    2.63    0.66
  -4  12  -1    2.49    0.56
  -4  12   2    0.80    0.61
  -4  12  -2    1.41    0.56
  -4  12  -3    1.12    0.61
  -4  12   3    0.21    0.58
  -4  12  -3    1.54    0.54
  -4  12   4   52.96    2.32
  -4  12  -4   53.96    2.32
  -4  12  -4   57.48    2.33
  -4  12  -5   16.81    0.95
  -4  12  -5   16.52    0.95
  -4  12   5   15.74    0.94
  -4  12  -6   37.70    1.63
  -4  12  -6   36.99    1.61
  -4  12   6   33.53    1.59
  -4  12  -7   44.20    1.92
  -4  12  -7   44.66    1.91
  -4  12  -8   70.65    2.89
   4  12  -8   70.84    2.88
  -4  12  -9   25.52    1.19
   4  12  -9   24.51    1.16
  -4  12 -10    2.73    0.44
  -4  12 -11    8.57    0.56
  -5   0   0    0.43    0.49
  -5   0   1    0.59    0.53
  -5   0   2  772.27   29.80
  -5   0  -2  775.25   29.75
  -5   0   3   -0.45    0.58
  -5   0  -3   -0.32    0.50
  -5   0   4   33.12    1.75
   5   0   5   -0.27    0.74
   5   0   6   76.25    3.50
   5   0   7    1.12    0.84
   5   0   8    6.05    1.09
   5   0  -8    4.85    0.53
   5   0   9    0.40    0.99
   5   0  -9    0.36    0.46
   5   0 -10  149.48    5.89
   5   0  10  156.60    6.61
   5   0  11   -0.76    1.03
   5   0 -11    1.22    0.56
   5   0 -12   18.78    1.04
   5   0  12   19.10    1.81
   5   0 -13    0.52    0.62
   5   0  13    1.43    1.33
   5   0  14   28.79    1.48
   5   0 -14   28.42    1.44
   5   0  14   29.18    2.30
   5   0  15    0.47    0.70
   5   0 -15    0.35    0.75
   5   0  15   -0.26    1.43
   5   0  16   36.15    1.85
   5   0 -16   38.24    1.83
   5   0  16   38.05    2.76
   5   0  17    1.35    0.74
   5   0  17   -0.14    1.57
   5   0 -17   -0.03    0.88
   5   0 -18   34.38    2.87
   5   0  18   35.22    1.78
   5   0 -18   32.90    1.82
   5   0  19    1.05    0.81
   5   0 -19   -2.26    1.01
   5   0 -19   -0.16    1.76
   5   0  19    1.28    1.82
   5   0  20    1.13    0.80
   5   0 -20    2.75    1.80
   5   0 -20    1.64    1.00
   5   0  21   -0.03    0.79
   5   0 -21    0.09    1.07
   5   0 -21    0.50    1.82
   5   0 -22   18.57    2.53
   5   0  22   15.71    1.18
   5   0 -22   16.12    1.36
   5   0  23    1.81    0.79
   5   0 -23    2.00    1.91
   5   0 -23   -0.06    1.03
   5   0 -24    4.52    1.07
   5   0  24    3.81    0.78
   5   0 -25    1.21    0.98
   5   0 -26   50.04    2.32
   5   0 -27   -0.58    0.84
   5   0 -28    1.26    0.74
   5   0 -29   -0.13    0.63
   5   0 -30    7.86    0.65
  -5   0 -30    8.57    0.64
  -5  -1   0  568.51   21.78
  -5   1   0  569.07   22.06
  -5   1  -1  250.89    9.57
  -5   1   1  238.91    9.58
   5   1   1  236.08    9.41
  -5  -1  -1  238.53    9.31
  -5   1  -2   82.31    3.57
   5   1   2   80.05    3.46
  -5   1   2   85.78    3.64
  -5  -1  -3  793.22   31.21
   5   1   3  827.39   31.42
  -5   1  -3  832.28   31.50
  -5   1   3  858.26   31.57
   5   1   4    8.81    0.83
  -5   1   4    2.64    0.77
   5   1   5  133.70    5.65
  -5   1   5  139.19    5.80
   5   1   6  150.11    6.39
  -5   1   6  158.57    6.55
   5  -1   7  346.53   13.79
   5   1   7  342.40   13.69
   5  -1   8  147.51    6.05
   5   1  -8  135.34    5.39
   5  -1  -8  139.19    5.40
   5   1   8  138.80    5.92
   5  -1   9  514.17   19.09
   5   1   9  477.69   18.94
   5   1  -9  475.28   18.38
   5  -1  -9  478.08   18.38
   5   1  10   29.71    1.88
   5  -1  10   25.84    1.97
   5   1 -10   23.80    1.19
   5  -1 -10   25.83    1.21
   5   1  11   11.38    1.40
   5  -1  11   12.37    1.58
   5   1 -11   11.60    0.78
   5  -1 -11   11.12    0.77
   5  -1  12  228.90    9.46
   5   1  12  234.65    9.35
   5   1 -12  214.96    8.55
   5  -1 -12  220.51    8.55
   5   1  13   14.09    1.64
   5   1 -13   14.11    0.93
   5  -1 -13   12.46    0.90
   5  -1  13   12.80    1.79
   5   1  14  249.97   10.05
   5  -1  14  241.50   10.00
   5   1  14  276.58   10.91
   5  -1  14  282.39   11.05
   5   1 -14  260.43    9.98
   5  -1 -14  258.11    9.97
  -5   1 -14  258.84    9.93
   5   1 -15   50.74    2.35
   5  -1 -15   51.24    2.33
   5   1  15   52.46    2.42
   5  -1  15   53.90    2.37
   5   1 -15   60.78    3.38
   5  -1  15   61.37    3.48
   5   1  15   55.86    3.31
   5   1  16    4.72    1.60
   5  -1  16    4.98    1.72
   5   1  16    3.34    0.77
   5  -1  16    4.14    0.74
   5   1 -16    4.64    1.64
   5   1 -16    3.10    0.86
   5  -1 -16    2.80    0.82
   5   1 -17   29.36    1.67
   5  -1 -17   30.63    1.64
   5   1 -17   34.61    2.73
   5   1  17   32.69    1.72
   5  -1  17   32.91    1.63
   5  -1 -18   31.49    1.74
   5   1 -18   36.99    2.92
   5   1  18   32.24    1.77
   5  -1  18   33.46    1.68
   5  -1 -19   70.14    3.07
   5   1 -19   75.55    4.28
   5   1  19   69.05    3.10
   5  -1  19   69.21    3.03
   5  -1 -20   74.50    3.23
   5   1 -20   79.73    4.49
   5   1  20   73.68    3.27
   5  -1  20   71.92    3.16
   5  -1 -21  175.65    6.72
   5  -1  21  164.23    6.67
   5   1  21  159.59    6.74
   5  -1 -21  159.59    7.91
   5   1 -21  180.82    8.08
   5   1  22    0.47    0.90
   5  -1 -22    0.17    1.82
   5   1 -22    0.67    1.88
   5  -1 -22    0.21    1.01
   5  -1 -23  138.38    5.32
   5   1 -23  117.28    6.46
   5  -1 -23  116.11    6.44
   5   1  23  126.58    5.30
   5  -1 -24   33.41    1.79
   5   1  24   31.01    1.70
   5  -1 -25   23.87    1.48
   5   1  25   22.40    1.34
   5  -1 -26    1.85    0.90
   5   1  26    4.44    0.73
   5   1 -27   27.88    1.52
   5  -1 -27   30.56    1.54
   5   1 -28    0.22    0.70
   5  -1 -28   -0.49    0.71
   5  -1 -29    3.39    0.64
   5   1 -29    3.18    0.63
  -5   1 -29    1.72    0.61
  -5  -1 -29    3.01    0.61
   5  -1 -30    0.95    0.48
   5   1 -30    0.41    0.48
  -5   1 -30    1.48    0.47
  -5  -1 -30    0.38    0.47
  -5   2   0    0.29    0.72
  -5   2  -1  123.00    5.21
   5   2   1  120.72    4.84
  -5   2   1  127.90    5.27
   5   2   2   30.95    1.43
  -5   2   2   31.22    1.77
   5   2  -2   27.75    1.28
  -5   2  -2   30.39    1.75
  -5   2   3    0.26    0.75
   5   2  -3    0.56    0.41
  -5   2  -3    1.12    0.80
   5   2   3   -0.14    0.56
   5   2   4   15.51    1.09
  -5   2  -4   16.57    1.31
  -5   2   4   16.68    1.33
   5   2  -4   16.34    1.02
   5   2   5   38.17    2.00
  -5   2   5   39.28    2.20
   5   2  -5   38.44    1.91
   5  -2   6  111.26    4.47
  -5   2   6  118.42    5.15
   5   2   6  120.71    4.90
   5   2  -6  115.92    4.84
  -5   2  -7   23.37    1.12
  -5   2   7   26.63    1.85
   5   2  -7   26.09    1.62
   5   2   7   24.59    1.59
   5   2  -7   24.59    1.11
   5  -2  -7   24.22    1.12
   5   2  -8  171.81    6.64
   5  -2  -8  176.22    6.65
   5   2  -8  177.72    7.20
   5   2   8  183.82    7.19
  -5   2  -8  160.57    6.65
   5   2  -9   24.00    1.17
   5  -2  -9   24.88    1.19
   5   2  -9   28.12    1.83
  -5   2  -9   25.76    1.18
   5   2   9   26.27    1.78
   5   2 -10   51.24    2.75
   5  -2 -10   49.44    2.05
   5   2 -10   46.17    2.03
  -5   2 -10   48.24    2.05
   5   2  10   50.83    2.70
   5   2 -11   49.02    2.76
   5   2 -11   47.30    1.98
   5  -2 -11   48.19    2.00
  -5   2 -11   42.21    1.98
   5   2  11   51.76    2.73
   5   2 -12   65.71    2.72
   5  -2 -12   63.51    2.71
   5   2 -12   68.79    3.55
   5   2  12   69.22    3.46
   5   2  13   39.49    1.93
   5   2 -13   40.19    2.67
   5   2 -13   41.54    1.82
   5  -2 -13   38.41    1.79
   5   2  14   32.65    1.70
   5   2 -14   32.97    1.63
   5  -2 -14   33.87    1.60
   5   2 -14   34.64    2.55
  -5   2 -15   -0.02    0.70
   5   2 -15    1.81    1.59
   5   2  15    1.61    0.74
   5   2 -15    0.31    0.76
   5  -2 -15    0.22    0.70
  -5   2 -16   -0.42    0.69
   5   2 -16    2.75    1.60
   5   2  16    1.08    0.87
   5   2 -16   -0.23    0.83
   5  -2 -16    0.31    0.75
  -5   2 -17   -0.34    0.72
   5   2 -17   -0.44    0.89
   5  -2 -17    0.53    0.83
   5   2 -17    1.16    1.61
   5   2  17    0.81    0.86
  -5   2 -18    1.02    0.75
   5   2 -18    1.82    1.72
   5   2 -18    0.34    0.95
   5  -2 -18    0.13    0.88
   5   2  18    0.08    0.90
   5  -2  18    1.14    1.85
  -5   2 -19   15.68    1.07
   5   2 -19   16.27    2.25
   5   2  19   13.90    1.26
   5   2 -19   15.04    1.28
   5  -2 -19   16.07    1.24
   5  -2  19   17.90    2.41
   5   2 -20   42.78    3.20
  -5   2 -20   39.33    1.82
   5  -2  20   36.00    3.18
   5  -2 -20   38.65    1.97
   5   2 -20   38.66    2.00
   5   2  20   38.24    2.06
   5   2  21    8.26    1.12
   5  -2  21    4.00    1.99
   5   2 -21    6.80    2.06
   5   2 -21    5.22    1.10
   5  -2 -21    8.41    1.13
   5   2  22    2.79    0.96
   5  -2  22    2.76    1.90
   5  -2 -22    3.28    1.06
   5   2 -22    2.61    1.03
   5   2 -22   -0.99    1.94
   5   2 -23    2.13    0.97
   5  -2 -23    2.11    1.04
   5   2  23    3.85    0.95
   5   2  24    5.72    0.95
   5   2 -24    6.46    1.01
   5  -2 -24    5.57    1.03
   5  -2 -25   17.28    1.26
   5   2 -25   15.03    1.21
   5   2  25   18.47    1.22
   5   2  26    0.80    0.75
   5  -2 -26    1.63    0.84
   5   2 -26    2.12    0.80
   5   2  27    1.38    0.64
   5   2 -27    1.63    0.74
   5  -2 -27   -0.32    0.76
   5  -2 -28   -0.07    0.66
   5   2 -28    1.10    0.64
  -5   2 -29   11.97    0.77
  -5  -2 -29   12.30    0.78
   5  -2 -29   11.11    0.77
   5   2 -29   10.86    0.77
   5   2 -30    1.06    0.35
   5   3   0    6.05    0.61
  -5   3   0    4.34    1.06
   5   3   1   91.90    3.85
  -5   3  -1  106.38    4.46
  -5   3  -1  100.96    4.43
  -5   3   1  108.84    4.49
  -5   3  -2   19.22    1.53
   5   3  -2   18.45    1.00
   5   3   2   18.73    0.97
  -5   3   2   19.80    1.59
  -5   3  -3  724.44   26.94
  -5   3   3  720.07   26.96
   5   3   3  697.95   26.33
   5   3  -3  664.68   26.34
  -5   3  -4  159.85    6.53
  -5   3   4  152.05    6.54
   5   3  -4  146.96    5.91
   5   3   4  152.84    5.90
   5   3  -5   17.67    0.96
   5   3   5   18.75    0.94
  -5   3  -5   17.54    0.92
   5  -3   5   18.30    0.90
  -5   3   5   17.95    1.59
  -5   3  -5   17.32    1.56
   5   3  -5   19.86    1.15
   5   3  -6  137.49    5.58
   5   3   6  142.55    5.57
   5  -3   6  147.36    5.57
   5   3  -6  135.71    5.85
  -5   3  -6  143.26    5.59
  -5   3   6  143.59    6.31
  -5   3  -6  147.21    6.27
  -5   3   7    3.56    1.18
   5  -3  -7    4.06    0.52
   5   3  -7    4.68    0.49
   5   3  -7    4.71    0.57
   5   3   7    4.52    0.52
  -5   3  -7    4.78    0.53
   5   3  -7    4.16    0.83
  -5   3  -8  227.93    9.04
   5   3  -8  230.77    9.01
   5   3   8  236.39    8.99
  -5   3   8  229.20    9.89
   5   3  -8  227.23    9.47
   5   3  -8  232.79    8.99
   5  -3  -8  235.30    9.00
   5   3  -9   16.85    1.47
   5   3  -9   15.95    0.87
   5  -3  -9   16.45    0.89
   5  -3   9   13.29    1.62
  -5   3  -9   15.62    0.92
   5  -3  10   83.33    4.40
   5   3 -10   88.33    4.24
  -5   3 -10   86.49    3.58
   5   3 -10   89.85    3.54
   5  -3 -10   88.70    3.55
   5  -3  11  137.74    6.30
   5   3 -11  134.05    5.37
   5  -3 -11  138.10    5.38
   5   3 -11  136.89    6.12
   5  -3  12   15.39    1.90
   5   3 -12   12.84    0.89
   5  -3 -12   11.54    0.88
   5   3 -12   13.89    1.68
   5  -3  13  197.27    9.00
   5  -3 -13  200.09    8.00
   5   3 -13  210.01    8.02
   5   3 -13  211.43    8.94
   5  -3  14   12.48    1.98
   5   3 -14   15.26    1.91
   5  -3 -14   13.31    0.95
   5   3 -14   11.26    0.94
   5   3 -15   27.66    1.48
   5  -3 -15   26.96    1.44
   5  -3  15   27.05    2.57
   5   3 -15   29.99    2.50
  -5   3 -15   27.91    1.47
   5   3  15   27.94    1.61
   5  -3 -16   26.03    1.43
   5   3 -16   23.82    1.46
   5   3  16   26.49    1.60
   5  -3  16   28.13    2.66
   5   3 -16   23.60    2.46
  -5   3 -16   26.90    1.44
   5   3 -17  190.54    8.25
   5  -3  17  178.59    8.29
   5   3  17  179.36    7.17
   5  -3 -17  172.84    6.99
   5   3 -17  167.28    7.01
  -5   3 -17  183.93    7.00
   5   3 -18  235.28   10.44
   5  -3  18  249.67   10.63
  -5   3 -18  242.17    9.19
   5   3  18  233.39    9.35
   5   3 -18  224.33    9.21
   5  -3 -18  233.38    9.20
   5  -3 -19    6.28    1.02
   5   3 -19    5.82    1.02
  -5   3 -19    6.52    0.93
   5   3  19    6.91    1.09
   5  -3  19    8.54    2.18
   5   3 -19    5.75    1.96
   5  -3 -20    0.69    0.97
   5   3 -20    1.08    0.98
   5   3  20    2.27    1.03
  -5   3 -20    3.38    0.87
   5   3 -20    1.95    1.86
   5  -3  20    1.91    1.92
   5  -3 -21    8.00    1.11
   5   3 -21    8.52    1.08
  -5   3 -21   10.05    0.96
   5   3  21    6.67    1.12
   5  -3  21    9.62    2.09
   5   3 -22   29.72    1.64
   5  -3 -22   29.99    1.68
   5   3  22   29.74    1.79
   5   3 -23   13.69    1.15
   5  -3 -23   12.83    1.19
   5   3  23   14.37    1.27
   5   3 -24    3.11    0.88
   5  -3 -24    2.19    0.90
   5   3  24    3.04    0.96
   5   3 -25   62.69    2.75
   5  -3 -25   67.85    2.79
   5   3  25   62.71    2.85
   5  -3 -26    1.50    0.76
   5   3 -26    2.22    0.73
   5   3  26    1.25    0.73
   5   3  27   53.75    2.36
   5  -3 -27   53.77    2.31
   5   3 -27   54.81    2.30
  -5   3 -28   14.17    0.87
  -5  -3 -28   15.88    0.88
   5  -3 -28   14.31    0.89
   5   3 -28   15.81    0.89
   5   3 -28   15.07    0.90
   5   3  28   15.71    0.92
   5   3 -29   32.98    1.43
   5   3 -30   13.41    0.69
   5   3 -30   18.25    0.80
  -5   4   0   -0.46    1.07
   5   4   0   -0.37    0.55
  -5   4  -1    5.65    1.26
  -5   4  -1    8.16    1.33
  -5   4   1    8.25    1.30
   5   4   1    6.92    0.69
  -5   4   2   44.10    2.57
  -5   4  -2   39.86    2.50
   5  -4   2   40.00    1.71
  -5   4  -2   39.10    2.47
  -5   4  -3    1.21    1.01
   5  -4   3    0.91    0.43
  -5   4   3    0.29    1.06
  -5   4  -4   52.25    2.99
  -5   4   4   58.00    3.08
   5  -4   4   52.57    2.21
  -5   4  -4   54.12    2.25
  -5   4  -5   25.30    2.05
  -5   4   5   31.62    2.18
  -5   4  -5   27.52    1.31
   5  -4   5   27.67    1.25
  -5   4  -6    0.61    0.49
   5  -4   6    0.34    0.44
  -5   4   6    1.84    1.18
  -5   4  -6   -0.31    1.14
  -5   4  -7    1.21    0.52
   5  -4  -7    1.98    0.47
   5   4  -7    2.53    0.45
  -5   4  -7    1.74    1.26
  -5   4   7    1.95    1.25
  -5   4  -8   13.84    0.88
   5  -4  -8   13.48    0.79
   5   4  -8   13.24    0.77
  -5   4   8   15.12    1.81
  -5   4  -8   13.33    1.73
  -5   4  -9    1.33    0.48
  -5   4  -9    0.07    0.58
   5  -4  -9   -0.40    0.51
   5   4  -9    0.11    0.46
  -5   4   9   -1.42    1.38
   5  -4 -10   15.09    0.87
   5   4 -10   13.75    0.83
  -5   4 -10   13.27    0.97
  -5   4 -10   14.73    0.83
   5  -4  10   12.83    1.73
   5  -4  11   23.28    2.24
   5   4 -11   25.73    1.93
   5   4 -11   23.61    1.19
   5  -4 -11   24.29    1.22
   5   4 -12   40.62    2.71
   5  -4  12   40.12    2.93
   5  -4 -12   44.54    1.88
   5   4 -12   40.50    1.86
   5   4 -13   67.00    3.73
   5  -4  13   65.94    3.96
   5   4 -13   66.59    2.83
   5  -4 -13   69.26    2.83
   5   4 -14   55.86    3.45
   5  -4  14   53.60    3.61
   5   4 -14   57.79    2.49
   5  -4 -14   58.63    2.49
   5  -4  15   45.88    3.25
   5   4 -15   42.31    1.99
   5  -4 -15   41.74    1.97
  -5   4 -15   43.94    2.07
   5   4 -15   46.59    3.13
   5  -4 -16   -0.25    0.80
   5   4 -16    0.47    0.82
   5   4 -16    1.29    1.70
  -5   4 -16   -0.66    0.93
   5  -4  16   -1.61    1.76
   5   4 -17   -0.49    0.87
   5  -4 -17    1.46    0.81
   5   4 -17    2.70    1.75
  -5   4 -17    0.22    0.91
   5  -4  17    1.50    1.84
  -5   4 -18    3.82    0.95
   5   4  18    3.75    1.11
   5   4 -18    3.40    0.92
   5  -4 -18    3.25    0.91
   5  -4  18    4.74    2.02
  -5   4 -19   11.96    1.12
   5   4  19   11.89    1.27
   5   4 -19   12.32    1.12
   5  -4 -19   13.11    1.11
   5  -4  19   14.50    2.41
   5  -4  20    0.34    1.79
   5   4 -20   -0.44    0.90
   5  -4 -20   -0.15    0.91
  -5   4 -20    0.90    0.89
   5   4  20    0.34    1.03
   5   4 -21    9.22    1.02
   5  -4 -21    8.07    1.03
   5   4  21    8.40    1.15
   5   4  22    0.90    1.02
   5   4 -22    0.33    0.84
   5  -4 -22    2.58    0.87
   5   4  23    1.39    0.96
   5  -4 -23    3.39    0.86
   5   4 -23    2.77    0.81
   5   4  24   -0.03    0.87
   5   4 -24   -0.52    0.72
   5  -4 -24    0.28    0.75
   5   4  25    1.54    0.82
   5  -4 -25    0.98    0.69
   5   4 -25    0.77    0.66
   5   4 -26    2.35    0.70
   5   4  26    3.80    0.77
  -5  -4 -26    2.96    0.61
   5  -4 -26    3.19    0.64
   5   4 -27    0.58    0.55
   5   4  27    1.00    0.63
   5  -4 -27    0.24    0.51
   5   4 -28    0.37    0.46
   5   4  28    0.88    0.50
   5   4 -28    0.09    0.56
   5   4 -29    5.93    0.54
   5   4 -29    4.65    0.41
   5   4 -30    0.84    0.30
   5   5   0   35.59    1.53
  -5   5   0   35.68    2.51
   5   5   1    5.34    0.48
  -5   5  -1    3.92    1.37
  -5   5   1    3.49    1.39
   5  -5   1    4.32    0.55
  -5   5   2   92.99    4.69
  -5   5  -2   94.91    3.78
  -5   5  -2  101.21    4.76
  -5   5  -2   89.57    4.63
   5   5   2   93.85    3.69
   5  -5   2   90.77    3.71
  -5   5   3   93.52    4.53
  -5   5  -3   88.43    3.60
   5  -5   3   84.83    3.52
  -5   5  -3   94.11    4.53
   5   5   3   89.59    3.51
  -5   5  -3   90.37    4.50
  -5   5  -4   33.16    2.42
   5  -5   4   32.82    1.47
  -5   5   4   36.23    2.48
   5   5   4   32.67    1.44
  -5   5  -4   30.68    2.40
   5  -5   5   14.40    0.83
  -5   5   5   13.33    1.80
  -5   5  -5   14.28    1.82
   5   5  -6   30.42    1.47
  -5   5  -6   32.26    2.45
  -5   5   6   33.03    2.51
  -5   5  -7   86.23    4.54
  -5   5   7   82.00    4.56
   5   5  -7   88.60    3.56
  -5   5  -7   84.66    3.56
  -5   5  -8   59.76    3.73
  -5   5   8   64.83    3.82
   5   5  -8   63.51    2.73
  -5   5  -8   65.86    2.77
  -5   5  -9    2.26    0.74
  -5   5   9    0.30    1.47
  -5   5  -9    2.15    0.62
  -5   5  -9    2.57    1.50
  -5   5 -10  104.76    4.24
   5  -5  10   97.51    5.23
  -5   5 -11  265.78   10.37
  -5   5 -11  280.34   11.74
  -5   5 -11  263.99   11.09
  -5   5  11  277.21   11.07
   5  -5  11  252.29   11.43
  -5   5 -12  304.31   12.66
  -5   5 -12  298.34   11.93
  -5   5  12  300.32   11.89
  -5   5 -12  284.84   11.23
   5  -5  12  277.49   12.35
  -5   5 -13    3.68    1.98
   5  -5  13    0.61    1.77
   5   5 -13    2.14    0.63
  -5   5 -13    2.99    0.66
  -5   5 -14  145.58    5.81
   5   5 -14  146.77    5.78
   5  -5  14  150.82    7.16
   5  -5  15    2.12    1.89
   5   5 -15    0.99    0.69
  -5   5 -15    1.47    0.97
   5   5 -16   15.57    1.03
  -5   5 -16   13.62    1.25
   5  -5  16   17.38    2.36
  -5   5 -17  100.50    4.01
   5   5 -17   88.09    3.85
   5   5  17  101.20    4.14
   5  -5  17   94.22    5.29
   5  -5  18   34.01    3.10
  -5   5 -18   38.74    1.92
   5   5 -18   35.78    1.75
   5   5 -19    3.69    0.80
   5  -5  19    2.86    1.89
  -5   5 -19    3.92    1.00
  -5   5 -20   28.32    1.57
   5   5 -20   25.71    1.40
  -5   5 -21    5.04    0.96
   5   5 -21    3.41    0.77
   5   5 -22   72.23    3.14
   5   5  22   70.27    3.17
   5   5 -23   21.30    1.27
   5   5  23   18.20    1.34
   5   5 -24   33.55    1.66
   5   5  24   33.39    1.73
   5   5  25   13.51    0.99
   5   5 -25   11.35    1.00
   5   5 -25   13.27    0.93
   5   5 -26    7.90    0.80
   5   5 -26    7.16    0.70
   5   5  26    7.10    0.77
   5   5  27    1.35    0.52
   5   5 -27    2.19    0.57
   5   5 -27    1.61    0.46
   5   5 -28   11.64    0.65
   5   5 -28   13.01    0.74
   5   5 -29   13.14    0.65
  -5   6   0    0.91    0.62
  -5   6   0    0.42    1.49
   5   6   0   -0.02    0.50
  -5   6   1    5.42    0.74
  -5   6  -1    6.85    0.77
   5   6  -1    5.98    0.63
   5   6   1    6.63    0.62
  -5   6   1    5.77    0.58
  -5   6   1    4.54    1.59
  -5   6  -1    5.89    1.72
  -5   6   2   29.11    2.52
  -5   6  -2   31.77    2.59
  -5   6   2   35.39    1.57
   5   6  -2   30.95    1.48
   5   6  -2   32.06    1.51
  -5   6  -2   32.80    1.56
   5   6   2   30.36    1.44
  -5   6   2   31.09    1.44
   5   6   3    0.03    0.55
  -5   6  -3    0.42    1.41
  -5   6   3   -0.29    1.40
  -5   6  -3    0.26    0.64
   5   6  -3   -0.05    0.54
   5   6   3    0.04    0.49
   5   6  -3    0.20    0.55
   5   6   3   -0.14    0.49
  -5   6   3    0.90    0.52
  -5   6   4   28.04    1.31
   5   6   4   28.77    1.33
  -5   6  -4   28.95    2.47
  -5   6  -4   28.89    1.46
  -5   6  -4   30.40    2.50
   5   6  -4   27.61    1.39
   5   6   4   27.21    1.33
   5   6  -4   27.26    1.39
  -5   6   4   26.19    2.43
  -5   6   5    3.61    0.59
   5   6  -5    3.38    0.66
  -5   6  -5    3.16    1.57
   5   6   5    3.23    0.58
   5   6   5    3.69    0.57
  -5   6   5    3.29    1.53
  -5   6  -5    3.25    1.54
  -5   6  -5    3.48    0.77
   5   6  -5    4.02    0.69
   5   6  -6   14.40    0.99
   5   6  -6   13.00    0.96
  -5   6   6   14.80    2.01
  -5   6  -6   14.73    2.02
   5   6   6   14.84    0.86
   5   6   6   13.67    0.88
  -5   6   6   13.82    0.88
  -5   6  -6   15.01    1.10
  -5   6  -6   12.65    2.02
   5   6  -7   10.52    0.86
   5   6  -7    9.95    0.87
   5   6   7    8.46    0.70
  -5   6  -7    7.14    1.85
   5   6   7   10.12    0.87
  -5   6  -7    8.11    1.83
  -5   6   7    6.53    1.77
  -5   6   7    9.73    0.77
   5   6  -8    0.31    0.66
   5   6  -8    0.08    0.71
   5   6   8    0.63    0.52
  -5   6  -8    0.47    0.68
  -5   6  -8    2.22    1.88
  -5   6   8    1.66    1.81
  -5   6   8    0.33    1.64
  -5   6  -8    1.42    1.63
   5   6   8   -0.13    0.72
  -5   6  -9   11.10    0.91
   5   6   9   10.97    1.02
  -5   6  -9   12.57    2.20
  -5   6   9   12.60    2.18
  -5   6  -9   10.12    2.10
  -5   6   9   12.63    2.04
   5   6  -9   10.70    0.96
  -5   6 -10   32.86    2.88
  -5   6 -10   30.95    1.56
   5  -6  10   30.76    2.69
   5   6 -10   29.78    1.64
  -5   6 -10   32.93    2.70
  -5   6  10   32.09    2.59
   5   6 -11    9.67    1.00
  -5   6 -11    7.91    1.96
  -5   6  11   10.15    1.92
  -5   6 -11    7.40    2.08
   5  -6  11    9.75    2.04
  -5   6 -11   10.63    0.92
   5   6 -12    1.47    0.90
  -5   6 -12   -0.37    1.96
  -5   6 -12    1.37    0.75
  -5   6  12    0.92    1.66
   5   6 -12    1.09    0.89
   5  -6  12    0.79    1.79
   5   6 -13   21.49    1.42
   5  -6  13   16.83    2.43
  -5   6 -13   21.47    1.27
   5   6 -13   23.82    1.43
  -5   6 -13   19.72    2.65
  -5   6 -14   22.26    2.82
   5   6 -14   21.67    1.47
   5   6  14   23.59    1.54
   5  -6  14   19.80    2.49
  -5   6 -14   18.74    1.23
  -5   6 -14   21.14    1.50
   5   6 -14   20.78    1.41
   5  -6  15   30.52    2.87
   5   6 -15   28.19    1.74
  -5   6 -15   23.74    2.95
  -5   6 -15   30.37    1.75
   5   6  15   31.17    1.82
  -5   6 -16   29.71    3.22
  -5   6 -16   37.47    1.98
   5   6  16   37.59    2.00
   5   6 -16   37.10    1.98
   5  -6  16   34.94    3.10
   5   6 -17    5.92    1.14
  -5   6 -17    5.27    2.21
   5  -6  17    6.42    2.07
  -5   6 -17    7.18    1.14
   5   6  17    8.67    1.15
   5   6 -18   14.47    1.35
   5   6 -18   13.53    1.28
   5   6  18   11.76    1.23
  -5   6 -18   12.38    1.21
   5   6 -19   20.78    1.40
   5   6  19   19.45    1.45
  -5   6 -19   19.87    1.37
  -5   6 -20    4.66    1.01
   5   6  20    4.08    0.99
   5   6 -20    4.88    0.98
   5   6  21    0.65    0.92
   5   6 -21    0.30    0.88
   5   6 -22   -0.11    0.79
   5   6 -23    0.99    0.70
   5   6 -24    0.25    0.62
   5   6 -24    0.19    0.73
   5   6 -25    1.72    0.54
   5   6  25    1.36    0.60
   5   6 -25    2.84    0.65
   5   6  26    1.96    0.51
   5   6 -26    1.79    0.53
   5   6 -26    1.31    0.44
   5   6  27    1.76    0.42
   5   6 -27    0.82    0.43
   5   6 -28    0.18    0.27
  -5   7   0   62.98    2.64
   5   7   0   57.58    2.58
  -5   7   0   54.75    3.99
  -5   7  -1    2.68    2.30
   5   7   1    3.90    0.67
  -5   7   1    4.16    1.77
  -5   7   1    4.06    0.78
  -5   7  -1    3.10    0.76
   5   7  -1    2.98    0.63
   5   7   1    2.53    0.67
   5   7  -1    3.31    0.69
   5   7   1    4.16    0.72
   5   7  -2   41.79    1.93
   5   7   2   43.42    1.99
  -5   7  -2   42.11    3.44
   5   7   2   42.73    1.90
  -5   7   2   43.03    1.90
  -5   7   2   44.29    3.24
  -5   7   2   42.00    1.97
  -5   7  -2   41.71    2.00
   5   7  -2   41.52    1.93
   5   7   2   41.95    1.93
   5   7   3    3.07    0.71
   5   7  -3    2.92    0.62
  -5   7   3    3.78    0.69
   5   7   3    3.41    0.70
   5   7  -3    3.65    0.71
  -5   7  -3    5.49    2.35
  -5   7   3    3.42    2.17
   5   7   3    3.39    0.64
  -5   7   3    2.91    0.66
  -5   7  -3    3.81    0.83
  -5   7   3    4.38    0.74
  -5   7   3    3.87    1.79
  -5   7   4   40.40    1.91
  -5   7  -4   40.89    2.02
  -5   7   4   41.51    1.93
   5   7  -4   42.35    1.95
   5   7  -4   41.50    1.92
   5   7   4   40.28    1.89
  -5   7  -4   48.29    3.53
  -5   7   4   43.87    3.31
   5   7   4   41.30    1.86
  -5   7   4   40.50    1.86
  -5   7   4   40.82    3.17
  -5   7  -5    3.54    2.33
  -5   7   5    8.65    2.29
  -5   7   5    6.24    0.75
  -5   7   5    5.34    0.75
   5   7   5    6.45    0.73
   5   7  -5    5.99    0.80
   5   7  -5    6.60    0.83
  -5   7   5    3.50    1.78
   5   7   5    7.50    0.74
  -5   7  -5    5.34    0.89
  -5   7   5    6.41    0.80
  -5   7  -6  233.34   10.56
   5   7   6  237.26    9.22
   5   7  -6  237.06    9.26
  -5   7   6  240.96   10.67
   5   7  -6  240.00    9.26
  -5   7  -6  259.52   10.48
  -5   7   6  255.90   10.34
  -5   7   6  234.92    9.23
  -5   7   6  222.32    9.24
   5   7   6  233.16    9.18
  -5   7   6  236.93    9.19
  -5   7  -7   45.61    3.44
  -5   7  -7   50.12    3.58
  -5   7   7   46.70    3.31
   5   7   7   44.54    2.03
  -5   7   7   39.99    3.33
  -5   7   7   41.73    2.06
   5   7  -7   45.69    2.13
   5   7  -7   48.61    2.14
   5   7   7   45.12    2.04
  -5   7   7   46.38    2.04
  -5   7   7   46.16    2.07
  -5   7  -8  284.99   11.35
  -5   7   8  278.34   11.22
   5   7   8  260.25   10.19
  -5   7   8  267.69   10.20
  -5   7   8  248.50   11.63
   5   7  -8  261.05   10.27
   5   7   8  262.55   10.28
  -5   7  -8  261.96   11.61
  -5   7   8  252.24   10.21
  -5   7  -8  260.45   10.24
  -5   7  -9    2.66    2.07
  -5   7   9    2.26    1.94
  -5   7  -9    0.36    1.78
   5  -7   9    1.09    1.72
   5   7  -9    1.01    0.82
   5   7   9   -0.17    0.70
  -5   7   9    1.01    0.73
   5   7   9    0.52    0.80
  -5   7   9    0.68    0.64
  -5   7  -9    1.38    0.81
  -5   7 -10    6.80    2.13
  -5   7 -10    8.67    0.94
   5   7  10    6.76    1.01
   5   7  10    8.40    0.86
  -5   7  10    6.93    0.86
   5  -7  10    7.51    2.04
   5   7 -10    6.68    0.92
  -5   7  10    8.52    2.01
  -5   7 -10   11.36    2.20
  -5   7  11   94.87    3.98
   5   7  11  101.53    4.15
   5  -7  11   86.35    5.14
  -5   7 -11   96.66    4.01
   5   7 -11   94.56    4.07
  -5   7 -11   97.60    5.48
  -5   7 -11  100.29    5.02
  -5   7  11   99.19    4.93
  -5   7 -12    5.51    0.91
  -5   7 -12    5.02    2.09
  -5   7 -12    4.39    2.11
   5  -7  12    7.97    2.09
   5   7  12    7.61    1.09
   5   7 -12    7.41    1.01
   5   7 -12    5.39    1.04
   5   7 -13    7.13    1.08
   5   7  13    6.70    1.10
  -5   7 -13    4.39    1.19
   5   7 -13    5.51    1.04
  -5   7 -13    3.54    2.10
  -5   7 -13    4.63    0.87
   5  -7  13    5.19    1.98
   5  -7  14   67.36    4.46
   5   7  14   78.23    3.40
   5   7 -14   80.62    3.38
  -5   7 -14   62.92    4.62
  -5   7 -14   73.05    3.23
   5   7 -14   75.85    3.36
  -5   7 -14   78.20    3.39
   5   7 -15    2.89    1.07
   5   7  15    2.60    1.01
  -5   7 -15    4.80    2.24
  -5   7 -15    2.42    1.17
   5   7 -15    1.65    1.01
   5   7  16  121.13    5.14
  -5   7 -16  124.21    5.09
   5   7 -16  127.75    5.13
   5   7 -16  119.80    5.13
   5   7  17   36.56    1.95
  -5   7 -17   36.18    1.92
   5   7 -17   38.81    1.97
   5   7 -17   32.97    1.96
   5   7  18   65.40    3.02
  -5   7 -18   65.64    2.99
   5   7 -18   70.76    3.04
   5   7 -18   68.97    3.06
  -5   7 -19   11.10    1.11
   5   7 -19   10.55    1.06
   5   7  19   10.45    1.06
   5   7 -20   84.93    3.51
  -5   7 -20   84.42    3.49
   5   7  20   79.26    3.51
   5   7 -21    0.78    0.73
   5   7  21   -0.08    0.73
   5   7 -22   38.15    1.72
   5   7  22   34.30    1.73
   5   7 -23    3.33    0.60
   5   7  23    3.37    0.66
   5   7 -24   14.71    0.82
   5   7 -24   14.55    0.90
   5   7  24   13.71    0.85
   5   7 -25   10.35    0.67
   5   7  25    9.91    0.65
   5   7 -26   34.39    1.45
  -5   8   0    2.47    2.46
   5   8   0   -0.19    0.71
  -5   8   0    1.01    0.83
   5   8   0    1.01    0.72
  -5   8   1   -0.25    0.80
  -5   8  -1    0.39    0.85
  -5   8  -1    2.96    2.54
  -5   8  -1    0.55    1.83
   5   8   1    0.86    0.73
   5   8  -1    0.88    0.69
   5   8  -1   -0.12    0.72
   5   8   1    0.99    0.74
   5   8   2    0.86    0.72
  -5   8   2    0.46    0.77
  -5   8  -2   -0.03    0.83
  -5   8  -2    1.87    2.55
  -5   8  -2   -0.91    1.87
   5   8   2    0.37    0.72
   5   8  -2    0.46    0.67
  -5   8   2    0.46    0.76
   5   8   3    5.19    0.80
  -5   8   3    3.35    0.79
   5   8  -3    4.75    0.75
  -5   8  -3    3.81    1.86
  -5   8  -3    7.04    2.54
  -5   8   3    7.29    2.40
   5   8   3    4.83    0.79
  -5   8   3    3.93    0.77
  -5   8   3    3.91    0.80
   5   8  -3    3.54    0.79
   5   8   4    2.61    0.74
  -5   8   4    2.98    0.77
   5   8  -4    2.38    0.69
  -5   8  -4    1.44    1.76
   5   8   4    3.15    0.73
  -5   8   4    2.01    0.72
  -5   8  -4    4.21    2.49
  -5   8   4    0.97    2.34
  -5   8   4    1.94    0.77
   5   8  -4    2.86    0.78
   5   8   5    8.44    0.89
  -5   8   5    8.95    0.91
   5   8  -5    9.29    0.86
  -5   8  -5   11.32    2.19
   5   8   5    8.67    0.87
  -5   8   5    6.63    0.88
  -5   8  -5    4.37    2.43
  -5   8   5    9.38    2.37
  -5   8   5    7.59    0.86
   5   8  -5   10.02    0.96
  -5   8  -6   31.51    3.09
  -5   8   6   29.15    2.92
   5   8   6   30.99    1.57
   5   8   6   30.30    1.53
  -5   8   6   29.86    1.54
   5   8  -6   32.29    1.62
  -5   8   6   30.02    1.53
  -5   8  -6   28.60    1.64
  -5   8  -6   26.44    2.79
  -5   8   6   30.78    1.59
   5   8  -6   28.95    1.53
   5   8   7   15.11    1.05
  -5   8   7   16.51    1.09
   5   8  -7   17.57    1.15
  -5   8   7   14.01    1.08
  -5   8  -7   11.16    2.17
  -5   8  -7   13.29    2.51
  -5   8   7   16.33    2.52
  -5   8  -7   14.35    1.20
  -5   8  -8   -0.13    2.24
  -5   8   8   -0.37    2.10
   5   8   8    0.35    0.74
  -5   8   8    0.46    0.76
   5  -8   8    1.95    1.84
   5   8  -8   -0.10    0.83
  -5   8  -8   -0.59    0.89
  -5   8  -8   -1.44    1.84
  -5   8  -9   13.97    2.36
   5  -8   9   17.13    2.33
   5   8   9   17.74    1.14
  -5   8   9   17.30    1.14
   5   8  -9   17.49    1.24
  -5   8  -9   15.56    2.50
  -5   8   9   17.37    2.47
  -5   8  -9   17.11    1.25
  -5   8 -10   10.82    1.09
  -5   8 -10   12.38    2.34
  -5   8  10    9.67    2.14
   5   8  10   12.03    0.97
   5  -8  10   10.35    2.16
   5   8  10   11.22    0.98
  -5   8  10   10.27    0.97
   5   8 -10   11.82    1.14
  -5   8 -10    9.12    2.18
  -5   8 -10   13.06    1.30
   5   8 -11   38.22    1.90
   5   8  11   34.19    1.82
  -5   8 -11   34.43    1.97
   5  -8  11   34.29    3.02
  -5   8 -11   34.39    1.81
   5   8 -11   36.36    1.87
  -5   8 -11   32.11    3.09
   5   8  11   34.10    1.73
  -5   8  11   36.32    1.73
  -5   8  12   18.67    1.19
   5   8  12   19.24    1.23
   5   8 -12   21.19    1.41
   5   8 -12   20.70    1.38
  -5   8 -12   17.10    1.28
   5   8  12   21.20    1.33
  -5   8  13    9.10    0.90
   5   8 -13    9.32    1.13
   5   8 -13    9.85    1.13
   5   8  13    7.66    0.92
  -5   8 -13    8.26    0.99
   5   8  13    8.99    1.03
   5   8 -14    1.33    0.96
   5   8 -14    2.18    0.95
  -5   8  14    0.29    0.72
   5   8  14    1.53    0.75
  -5   8 -14    1.03    0.84
   5   8  14    2.92    0.89
   5   8  15    0.73    0.75
  -5   8  15    0.74    0.70
   5   8 -15    1.89    0.97
   5   8  15    1.10    0.85
   5   8 -15    1.71    0.99
  -5   8 -16    7.88    1.08
   5   8  16    4.41    0.78
  -5   8  16    6.37    0.79
   5   8 -16    8.84    1.05
   5   8  16    6.96    0.94
   5   8 -16    7.51    1.06
  -5   8 -17   -0.51    0.91
   5   8  17    1.21    0.66
  -5   8  17    0.27    0.63
   5   8 -17   -0.30    0.86
   5   8 -17    1.44    0.92
   5   8  17   -0.64    0.75
   5   8  18    2.85    0.77
  -5   8 -18    5.25    0.94
   5   8  18    2.82    0.63
   5   8 -18    3.57    0.86
   5   8 -18    2.91    0.91
  -5   8  18    3.65    0.65
  -5   8 -19    1.72    0.79
  -5   8  19    0.38    0.54
   5   8  19    1.47    0.67
   5   8 -19    0.70    0.72
   5   8  20    1.47    0.62
   5   8  21    3.08    0.59
   5   8  22    2.70    0.51
   5   8  23    8.37    0.57
   5   9   0  251.36    9.62
  -5   9   0  247.04    9.65
   5   9   0  241.50    9.63
  -5   9   0  234.83   10.92
  -5   9   0  216.10   10.91
   5   9  -1   10.72    1.03
   5   9   1   10.08    1.01
   5   9  -1    9.02    0.95
  -5   9   1    9.60    1.01
  -5   9  -1   10.65    2.78
  -5   9   1    8.76    2.29
  -5   9  -1    8.35    2.16
   5   9  -2  145.10    5.72
   5   9   2  145.20    5.71
  -5   9   2  138.30    5.73
   5   9  -2  140.42    5.71
  -5   9  -2  142.74    7.22
  -5   9   2  131.15    7.02
  -5   9  -2  128.34    7.01
  -5   9   2  136.83    7.17
   5   9   3    0.99    0.78
   5   9  -3    0.28    0.80
  -5   9  -3    2.20    2.48
  -5   9   3    0.29    2.34
   5   9  -3    0.19    0.73
  -5   9   3    1.12    0.78
  -5   9  -3    0.55    1.91
  -5   9   3   -0.39    1.86
   5   9  -4    8.90    1.02
   5   9   4    8.59    0.93
  -5   9  -4    8.88    1.10
  -5   9  -4    5.94    2.64
  -5   9   4    9.41    2.53
  -5   9  -4   10.20    2.13
  -5   9   4    4.92    2.08
  -5   9   4    9.14    0.95
   5   9  -4    7.48    0.88
  -5   9  -5    2.46    1.00
   5   9   5    3.09    0.80
   5   9  -5    1.14    0.85
  -5   9   5    2.87    0.85
   5   9  -5    3.16    0.77
  -5   9   5    0.99    1.87
  -5   9  -5    2.54    1.80
   5   9  -6   14.09    1.09
   5   9  -6   12.50    1.02
  -5   9   6   12.88    1.07
   5   9   6   15.75    1.06
  -5   9   6   15.07    1.05
  -5   9  -6   12.54    1.22
  -5   9  -7    2.68    1.10
   5   9   7    5.01    0.81
  -5   9   7    3.66    0.82
   5   9  -7    4.16    0.87
  -5   9  -7    4.03    1.01
   5   9  -7    3.90    0.74
  -5   9  -8   29.04    1.59
   5   9   8   28.58    1.45
  -5   9   8   25.36    1.44
   5   9  -8   27.62    1.53
  -5   9  -8   24.52    1.64
  -5   9  -9   30.25    1.77
  -5   9  -9   33.44    1.85
   5   9   9   35.19    1.68
  -5   9   9   33.78    1.66
   5   9  -9   35.06    1.76
   5   9  10   34.05    1.66
  -5   9  10   32.17    1.64
  -5   9 -10   33.26    1.76
   5   9 -10   34.96    1.75
  -5   9 -10   33.49    1.85
   5   9  11    1.59    0.75
  -5   9  11    1.81    0.73
  -5   9 -11    1.68    0.89
   5   9 -11    1.43    0.87
   5   9  12  108.97    4.32
  -5   9  12  104.51    4.30
  -5   9 -12   97.75    4.35
   5   9 -12  111.75    4.42
  -5   9 -12  110.85    4.43
   5   9  13    1.83    0.73
  -5   9  13    2.09    0.68
  -5   9 -13    0.62    0.80
   5   9 -13    2.28    0.86
  -5   9 -13    0.33    0.92
  -5   9 -14   87.04    3.39
   5   9  14   71.00    3.24
  -5   9  14   77.20    3.24
   5   9 -14   87.05    3.40
  -5   9 -15    2.54    0.88
   5   9  15    0.71    0.60
  -5   9  15    1.28    0.60
   5   9 -15    0.63    0.81
   5   9 -16   40.05    1.75
  -5   9  16   31.27    1.54
   5   9 -17    1.90    0.77
   5   9 -18    6.09    0.77
   5   9 -19   15.54    0.96
   5   9 -21    1.39    0.37
  -5  10   0    0.10    0.76
   5  10   0    0.32    0.81
  -5  10   1    4.92    0.85
  -5  10  -1    6.37    0.91
   5  10  -1    5.41    0.89
   5  10   1    6.47    0.88
  -5  10  -2    7.21    1.00
  -5  10  -2    8.80    1.10
   5  10  -2    9.91    0.97
   5  10   2    8.72    0.94
  -5  10   2    9.48    0.95
  -5  10  -2   10.82    1.02
  -5  10  -3   -0.03    0.87
  -5  10  -3    0.52    0.95
   5  10  -3    1.43    0.77
   5  10   3   -0.39    0.79
  -5  10  -3    0.64    0.81
  -5  10   3    0.56    0.74
  -5  10  -4    9.15    1.03
  -5  10  -4    9.83    1.08
  -5  10   4   11.21    0.97
  -5  10  -4   10.25    1.00
   5  10  -4    9.44    0.97
  -5  10  -5   28.39    1.60
  -5  10  -5   27.60    1.58
  -5  10   5   29.35    1.53
  -5  10  -6    0.61    0.91
  -5  10  -6    0.57    0.88
  -5  10  -7   -0.50    0.89
  -5  10  -7    0.50    0.89
  -5  10  -8    0.03    0.88
  -5  10  -8    0.51    0.84
  -5  10  -9    0.94    0.87
   5  10  -9    0.74    0.78
  -5  10  -9    0.61    0.80
  -5  10 -10    1.84    0.84
   5  10 -10    1.00    0.79
  -5  10 -10    1.22    0.77
  -5  10 -11    0.48    0.81
   5  10 -11    0.38    0.76
  -5  10 -11   -0.16    0.73
  -5  10 -12    7.00    0.88
   5  10 -12    5.51    0.84
  -5  10 -13   11.63    0.94
   5  10 -13   10.11    0.92
  -5  10 -14   19.59    1.17
   5  10 -14   21.82    1.19
   5  10 -15   14.75    0.95
   5  10 -16    3.37    0.59
   5  10 -17   12.05    0.74
   5  10 -18    4.23    0.46
   5  10 -19    0.62    0.27
  -5  11   0    3.13    0.84
  -5  11   0    3.25    0.73
  -5  11   1    8.14    0.94
  -5  11  -1    7.80    0.92
  -5  11   1    6.13    0.78
  -5  11  -1    6.71    0.79
   5  11  -1    9.28    0.83
  -5  11  -2   40.80    1.87
  -5  11   2   36.20    1.86
   5  11  -2   38.57    1.79
  -5  11  -2   38.78    1.81
  -5  11   2   37.64    1.79
   5  11  -3   10.91    0.88
  -5  11  -3    9.73    0.94
  -5  11  -3    9.46    0.88
   5  11  -4   28.97    1.45
  -5  11  -4   29.29    1.45
  -5  11  -4   27.02    1.49
  -5  11  -5   88.36    3.64
  -5  11  -5   88.08    3.65
  -5  11  -6   90.22    3.76
  -5  11  -6   93.14    3.77
  -5  11  -7   26.90    1.33
  -5  11  -7   23.60    1.33
  -5  11  -8   22.85    1.22
  -5  11  -8   22.62    1.24
  -5  11  -9    5.90    0.71
  -5  11  -9    6.28    0.74
   5  11  -9    7.62    0.73
  -5  11 -10   17.90    1.02
   5  11 -10   17.50    1.03
  -5  11 -11   19.88    1.11
   5  11 -11   21.69    1.11
   5  11 -12    5.89    0.61
  -5  11 -12    4.51    0.59
  -5  11 -13    6.54    0.62
   5  11 -13    7.68    0.61
   5  11 -14    4.80    0.47
  -5  11 -14    3.99    0.50
   5  11 -15    6.53    0.46
  -5  11 -15    6.31    0.48
  -5  12   0    0.63    0.54
  -5  12  -1    3.11    0.57
  -5  12  -2   19.95    1.03
  -5  12  -2   18.74    0.96
  -5  12  -3    0.78    0.52
  -5  12  -3    0.30    0.44
  -5  12  -4    3.43    0.53
  -5  12   4    3.00    0.55
  -5  12  -4    2.38    0.46
  -5  12  -5    1.34    0.44
  -5  12  -6    0.25    0.41
  -5  12  -7    0.31    0.37
  -5  12  -8    1.27    0.35
  -6   0   0 2069.66   79.17
  -6   0  -1    0.25    0.63
  -6   0   1   -0.22    0.65
  -6   0   2 1423.17   54.59
  -6   0   3    0.25    0.71
  -6   0  -3    0.12    0.56
   6   0  -3    0.19    0.43
   6   0   4  176.03    7.25
   6   0   4  177.61    6.81
   6   0  -4  175.76    6.81
  -6   0  -4  167.29    7.05
   6   0   5    0.22    0.39
   6   0  -5    0.86    0.57
   6   0   5    0.07    0.52
   6   0  -5    0.42    0.45
  -6   0  -5   -0.58    0.61
   6   0   5   -0.38    0.84
   6   0   6  967.07   36.60
   6   0  -6  929.44   36.61
   6   0   6  955.62   37.13
   6   0   6  978.44   36.61
   6   0  -6  958.32   36.60
   6   0   7    1.06    0.98
   6   0  -7    0.03    0.49
   6   0  -7    0.30    0.55
   6   0   7    0.72    0.52
   6   0  -8  109.88    4.50
   6   0   8  114.44    4.49
   6   0   8  119.48    5.18
   6   0  -8  116.22    4.51
   6   0   9    0.63    0.99
   6   0  -9   -0.02    0.56
   6   0 -10   45.74    2.02
   6   0  10   52.61    2.82
   6   0 -11    0.34    0.48
   6   0  11    0.21    1.19
   6   0 -11    0.11    0.62
   6   0  12   88.57    3.78
   6   0  12   90.13    4.54
   6   0 -12   92.31    3.70
   6   0 -13   -0.53    0.75
   6   0  13    0.36    1.34
   6   0  13    0.06    0.67
   6   0 -14   42.18    1.98
   6   0  14   39.31    1.99
   6   0 -15   -0.89    0.86
   6   0  15    1.10    1.47
   6   0  15    0.13    0.73
   6   0 -16  248.58   10.06
   6   0  16  279.96   11.27
   6   0  16  261.35   10.12
   6   0 -17   -0.65    0.98
   6   0  17    0.81    0.76
   6   0  17   -0.91    1.64
   6   0  18  153.86    7.03
   6   0 -18  150.57    6.93
   6   0 -18  140.20    5.73
   6   0  18  137.29    5.75
   6   0 -19    0.31    1.75
   6   0  19    0.21    0.84
   6   0 -19   -0.97    1.05
   6   0  19    0.49    1.77
   6   0  20   53.94    2.55
   6   0 -20   58.21    2.62
   6   0 -20   51.88    3.71
   6   0  21   -0.24    0.81
   6   0 -21    0.82    1.73
   6   0 -21   -0.67    1.06
   6   0 -22  115.12    4.71
   6   0 -22  105.64    5.88
   6   0 -23    0.23    1.03
   6   0 -24  334.12   13.01
   6   0 -25    0.35    0.91
   6   0 -26   65.59    2.83
   6   0 -27    0.18    0.74
   6   0 -28    4.87    0.71
   6   0 -29   -0.10    0.53
   6   0  31    0.30    0.24
  -6   1   0   -0.17    0.73
   6  -1   0   -0.13    0.58
  -6   1  -1   37.19    1.97
   6   1   1   37.39    1.80
  -6   1   1   39.88    2.04
   6  -1   1   35.48    1.65
  -6   1  -2    1.17    0.73
   6  -1   2    0.70    0.58
  -6   1   2    2.24    0.80
   6   1   2    1.03    0.62
  -6   1   3   38.15    1.99
   6  -1   3   36.64    1.47
   6  -1   3   31.07    1.51
   6  -1  -3   30.34    1.53
  -6   1  -3   33.60    1.85
   6   1   3   32.39    1.75
   6  -1   4    0.51    0.55
   6  -1  -4    1.32    0.60
   6   1   4    1.50    0.72
   6  -1  -4    0.97    0.45
   6   1  -4    1.85    0.47
   6  -1   4    1.36    0.42
  -6   1  -4    1.17    0.72
  -6   1   4    2.91    0.90
   6   1   5   71.71    3.44
   6  -1  -5   77.59    3.05
   6   1  -5   79.12    3.05
   6  -1   5   77.11    3.05
   6   1   5   76.54    3.04
  -6   1  -5   72.62    3.45
  -6   1   5   80.31    3.67
   6  -1  -5   71.35    3.08
   6  -1   5   73.44    3.07
   6   1   6   93.92    3.84
   6   1  -6   91.58    3.85
   6   1   6   96.38    4.30
   6  -1  -6  101.51    3.85
   6   1  -6  101.68    3.84
   6  -1   6   97.13    4.43
   6  -1   6  100.56    3.84
   6  -1  -6   91.28    3.86
   6  -1   6   95.44    3.85
   6  -1  -7    0.86    0.57
   6  -1   7    0.66    0.52
   6   1   7    1.61    0.92
   6  -1   7    0.08    0.99
   6   1  -7    1.12    0.51
   6   1   7    1.21    0.48
   6  -1  -7    0.64    0.49
   6   1  -7    0.60    0.48
  -6   1  -7    0.69    0.36
   6   1   8   35.40    2.14
   6   1  -8   35.95    1.58
   6  -1  -8   36.95    1.59
   6  -1  -8   34.67    1.59
   6  -1   8   36.35    1.58
   6  -1   8   39.86    2.33
  -6   1  -8   34.29    1.53
   6   1   8   36.83    1.56
   6   1  -8   35.01    1.58
   6   1   9    4.48    1.10
   6  -1   9    4.61    1.18
  -6   1  -9    4.06    0.47
   6  -1  -9    2.86    0.58
   6   1  -9    2.71    0.58
   6  -1  -9    4.75    0.62
   6  -1   9    3.22    0.59
   6   1   9    3.28    0.51
   6   1  -9    3.76    0.55
   6  -1  10    0.52    1.15
   6   1  10    1.89    1.06
   6   1  10    1.83    0.47
   6   1 -10    1.89    0.51
   6   1 -10    1.85    0.60
   6  -1 -10    1.66    0.61
   6  -1 -10    2.74    0.59
   6  -1  10    1.51    0.55
  -6   1 -10    2.43    0.46
   6   1 -11    2.86    0.53
   6   1  11    2.88    0.70
   6   1  11    1.56    1.15
   6  -1 -11    3.34    0.58
   6   1 -11    2.99    0.69
   6  -1 -11    4.42    0.68
   6  -1  11    5.43    1.39
  -6   1 -11    4.09    0.52
   6  -1  12    2.40    1.44
   6   1  12    3.39    1.35
   6   1 -12    0.90    0.68
   6  -1 -12    1.19    0.67
   6   1  12    2.23    0.67
   6  -1  12    1.57    0.63
   6  -1  13    0.13    1.40
   6   1  13    0.79    1.38
   6   1 -13   -0.13    0.75
   6  -1 -13   -0.33    0.74
   6   1  13    0.69    0.74
   6  -1  13   -0.35    0.62
   6  -1  14    0.68    1.47
   6   1  14    1.03    0.76
   6  -1  14    0.15    0.70
   6   1  14    1.09    1.38
   6   1 -14   -1.26    0.84
   6  -1 -14   -1.01    0.80
   6   1  15    8.09    0.96
   6  -1  15    7.87    0.85
   6   1 -15   10.43    1.81
   6   1  15   10.38    1.80
   6  -1  15    9.30    1.86
   6   1 -15    7.30    0.97
   6  -1 -15    6.75    0.95
   6  -1  16   27.80    2.52
   6   1  16   20.76    2.29
   6  -1  16   24.05    1.35
   6   1  16   21.21    1.38
   6   1 -16   24.68    2.35
   6   1 -16   17.71    1.37
   6  -1 -16   21.15    1.38
   6   1  17   12.00    1.11
   6  -1  17   13.48    2.15
   6   1 -17   10.26    1.98
   6  -1 -17    8.30    1.11
   6   1  18    0.50    0.85
   6   1 -18   -2.73    1.73
   6  -1  18    2.13    1.85
   6  -1 -18   -1.78    1.01
   6  -1  19   47.21    3.50
   6   1  19   47.69    2.29
   6   1 -19   50.13    3.48
   6  -1 -19   44.95    2.28
   6   1  20    2.21    0.95
   6  -1 -20    2.61    1.87
   6   1 -20   -0.16    1.81
   6  -1  20    2.57    1.83
   6  -1 -20    1.29    1.03
   6   1  21   41.81    2.14
   6  -1 -21   44.02    2.19
   6  -1  21   44.66    3.35
   6  -1 -21   39.09    3.23
   6   1 -21   41.26    3.26
   6  -1 -22   25.40    1.61
   6   1  22   25.23    1.53
   6  -1 -23   14.76    1.30
   6   1  23   14.86    1.18
   6  -1 -24    0.51    0.95
   6   1  24    1.86    0.82
   6  -1 -25   35.25    1.80
   6  -1 -26   20.19    1.29
   6   1 -26   22.34    1.29
   6  -1 -27    0.92    0.72
   6   1 -27    1.49    0.72
   6  -1 -28   34.17    1.56
   6   1 -28   33.04    1.55
   6  -1 -29    0.88    0.52
   6   1 -29    0.49    0.50
  -6  -1 -29   -0.86    0.51
  -6   2   0  652.64   23.57
   6   2   0  588.88   23.02
   6   2   1  232.64    8.75
  -6   2  -1  230.27    9.25
   6   2   1  213.64    8.77
  -6   2   1  235.01    9.28
  -6   2   2  146.04    6.37
   6   2   2  143.99    5.97
  -6   2  -2  149.74    6.34
   6  -2   2  153.55    5.84
   6   2   2  148.52    5.86
  -6   2   3   14.23    1.33
   6  -2   3   14.77    0.78
   6   2   3   13.14    0.98
   6   2  -3   10.75    0.76
  -6   2  -3   13.91    1.28
   6   2   3   14.54    0.83
   6   2  -3   13.03    0.85
  -6   2   4  697.20   27.61
   6  -2  -4  708.33   26.99
   6   2  -4  749.68   27.00
   6  -2   4  710.85   27.01
   6   2   4  661.75   27.27
   6   2  -4  669.68   27.16
  -6   2  -4  688.11   27.52
   6   2  -4  674.44   27.03
   6   2   4  718.18   27.02
  -6   2  -5   72.88    3.71
  -6   2   5   83.52    3.91
   6  -2   5   79.16    3.21
   6  -2  -5   80.43    3.19
   6   2  -5   84.71    3.20
   6   2   5   72.46    3.53
   6   2  -5   82.27    3.47
   6   2  -5   77.66    3.24
   6   2   5   78.22    3.22
  -6   2  -6  617.07   24.68
  -6   2   6  656.04   24.87
   6  -2   6  634.18   24.11
   6   2  -6  593.26   24.42
  -6   2  -6  620.91   24.11
   6   2   6  604.16   24.10
   6   2  -6  606.77   24.12
   6   2   6  625.93   24.53
   6  -2  -6  661.34   24.10
   6   2  -6  656.46   24.10
   6   2   7  373.36   15.05
   6   2  -7  373.18   15.00
  -6   2   7  405.16   15.45
  -6   2  -7  372.26   14.58
   6  -2  -7  389.07   14.57
   6   2  -7  375.20   14.56
   6  -2   7  390.08   14.58
   6  -2  -7  368.54   14.59
   6   2  -7  365.75   14.58
   6   2   7  389.07   14.57
   6  -2   8   53.55    3.03
   6   2   8   57.32    2.84
   6  -2   8   53.95    2.28
   6  -2  -8   46.64    2.28
   6   2  -8   60.39    2.85
   6  -2  -8   55.88    2.27
   6   2  -8   56.08    2.26
  -6   2  -8   56.00    2.26
   6   2  -8   51.52    2.27
   6   2   8   55.50    2.25
   6  -2   9  170.21    7.18
   6   2  -9  162.95    6.30
   6  -2  -9  171.73    6.31
   6   2  -9  157.22    6.29
   6   2   9  160.17    6.28
   6   2  -9  164.14    6.92
   6   2   9  165.70    6.93
   6  -2   9  161.36    6.29
   6  -2  -9  150.03    6.30
  -6   2  -9  160.55    6.31
   6   2 -10  189.52    7.39
   6  -2 -10  197.18    7.40
   6   2 -10  176.79    7.36
   6   2  10  191.44    7.36
   6   2 -10  204.00    8.15
   6  -2  10  189.68    8.28
   6   2  10  202.51    8.11
   6  -2 -10  177.77    7.37
   6  -2  10  194.34    7.37
  -6   2 -10  197.91    7.41
   6   2 -11   97.60    3.92
   6  -2 -11   99.94    3.92
   6   2 -11   92.80    3.86
   6  -2  11  100.14    4.88
   6   2  11  103.33    4.69
   6   2 -11  102.89    4.73
  -6   2 -11  102.37    3.92
   6  -2 -11   92.34    3.87
   6   2 -12  152.20    6.59
   6  -2  12  142.49    6.72
   6   2  12  151.05    6.53
   6   2 -12  142.03    5.72
   6  -2 -12  143.93    5.72
   6   2  13   70.08    3.20
   6   2 -13   76.29    4.03
   6  -2  13   72.50    4.20
   6   2 -13   76.91    3.13
   6  -2 -13   74.85    3.11
   6   2  14   29.67    1.62
   6  -2  14   29.87    2.58
   6   2 -14   30.66    2.43
   6   2 -14   28.09    1.51
   6  -2 -14   26.93    1.48
   6   2  15  120.04    5.03
   6  -2  15  124.81    6.13
   6   2 -15  122.49    4.95
   6  -2 -15  116.68    4.91
   6   2 -15  135.04    6.04
  -6   2 -15  123.54    4.88
   6   2  16   37.64    1.89
   6   2 -16   33.19    1.85
   6  -2 -16   35.29    1.82
  -6   2 -16   37.29    1.74
   6  -2  16   35.43    2.97
   6   2 -16   40.46    2.91
  -6   2 -17    7.27    0.85
   6   2  17    7.69    1.06
   6   2 -17    5.72    1.06
   6  -2 -17    6.54    1.03
   6   2 -17    5.81    1.78
   6   2 -18  131.58    6.42
   6   2 -18  127.36    5.28
   6  -2 -18  122.52    5.24
  -6   2 -18  132.79    5.16
   6   2  18  131.20    5.35
   6   2 -19   14.13    1.33
   6  -2 -19   16.83    1.29
   6   2 -19   12.37    2.15
   6   2  19   15.45    1.29
   6   2 -20  242.35    9.40
   6  -2 -20  243.06    9.39
   6   2 -20  231.20   10.55
   6   2  20  228.02    9.46
   6   2 -21   19.37    1.40
   6  -2 -21   18.69    1.39
   6   2 -21   16.08    2.30
   6   2  21   20.81    1.44
   6   2 -22   31.34    1.71
   6  -2 -22   30.28    1.72
   6   2  22   30.79    1.75
   6   2  23    2.60    0.92
   6   2 -23    1.02    0.95
   6  -2 -23    1.45    0.99
   6   2  24   11.19    1.04
   6  -2 -24   11.40    1.11
   6   2 -24   10.28    1.05
   6   2  25    6.95    0.87
   6  -2 -25    6.33    0.94
   6   2 -25    6.87    0.92
   6  -2 -26    4.37    0.81
   6   2 -26    2.93    0.76
   6  -2 -27   21.96    1.19
   6   2 -27   20.95    1.16
   6  -2 -28   15.25    0.90
   6   2 -28   14.40    0.88
   6   2 -30   36.54    1.46
   6   2  30   36.00    1.46
   6  -2  30   33.98    1.46
   6   3   0    1.02    0.60
  -6   3   0   -0.68    0.96
  -6   3  -1  175.16    7.30
  -6   3   1  176.92    7.32
   6   3   1  166.72    6.65
  -6   3   2    1.42    1.03
  -6   3  -2    0.34    0.98
   6   3   2    0.63    0.58
  -6   3  -2    1.59    1.00
   6  -3   2    0.85    0.48
   6   3   3  101.21    4.15
   6   3  -3   98.57    4.16
  -6   3  -3  102.44    4.77
  -6   3   3  102.25    4.83
   6  -3   3  110.52    4.13
   6   3   4   84.13    3.32
   6   3  -4   80.48    3.33
  -6   3  -4   79.92    3.97
  -6   3   4   78.12    3.97
   6  -3   4   81.31    3.29
   6  -3   5   51.31    2.10
   6   3  -5   48.44    2.14
   6   3   5   48.78    2.11
  -6   3   5   52.59    2.89
  -6   3  -5   47.27    2.77
   6  -3  -6    1.95    0.52
   6   3  -6    2.37    0.52
   6   3   6    2.43    0.56
   6   3  -6    2.22    0.61
  -6   3  -6    3.40    1.18
  -6   3   6    3.36    1.21
  -6   3  -6    2.60    0.53
   6  -3   6    2.23    0.51
   6   3  -6    1.17    0.62
  -6   3  -7   24.13    1.26
   6   3  -7   25.18    1.28
   6   3   7   26.69    1.25
   6   3  -7   22.14    1.53
   6  -3  -7   27.27    1.24
   6   3  -7   26.97    1.23
  -6   3  -7   28.15    2.05
  -6   3   7   25.88    2.11
  -6   3   8   23.93    2.05
  -6   3  -8   24.87    2.01
   6   3  -8   22.57    1.19
   6   3   8   23.13    1.14
   6  -3  -8   25.00    1.16
   6   3  -8   23.86    1.14
   6   3  -8   20.29    1.55
  -6   3  -8   20.97    1.15
   6   3   9    2.51    0.55
   6   3  -9    2.21    0.59
   6  -3  -9    2.02    0.59
   6   3  -9    2.51    0.58
  -6   3  -9    2.70    0.57
   6   3   9    3.16    0.72
   6   3  -9    1.91    0.91
   6  -3 -10  104.40    4.37
   6  -3  10  112.44    4.37
  -6   3 -10  107.81    4.40
   6  -3 -10  114.09    4.38
   6   3 -10  108.58    4.36
   6   3 -10  108.08    5.00
   6   3  10  110.19    4.51
   6  -3 -11    0.86    0.67
   6   3 -11    0.17    0.65
   6  -3 -11    0.11    0.67
  -6   3 -11   -0.21    0.56
   6   3  11   -0.14    0.69
   6   3 -11    1.05    1.18
   6  -3 -12   71.69    2.97
   6   3 -12   72.00    3.01
   6  -3 -12   72.19    3.01
   6   3 -12   73.60    3.84
   6   3  12   74.12    3.18
   6  -3 -13   -0.13    0.75
   6   3 -13   -0.26    0.74
   6   3 -13    1.28    1.34
   6   3 -14   40.80    1.94
   6  -3 -14   40.58    1.94
   6   3 -15    0.13    1.53
   6   3 -15    1.69    0.86
   6  -3 -15    1.19    0.82
  -6   3 -16   31.94    1.68
   6   3  16   34.37    1.85
   6   3 -16   32.65    2.74
   6   3 -16   30.60    1.71
   6  -3 -16   32.85    1.68
  -6   3 -17    2.23    0.86
   6   3  17    3.76    0.92
   6   3 -17    3.03    0.95
   6  -3 -17    4.26    0.95
   6   3 -17    4.24    1.73
   6   3  18   19.74    1.46
   6   3 -18   17.93    1.37
   6  -3 -18   19.13    1.34
   6   3 -18   18.92    2.30
   6  -3  18   19.06    2.51
  -6   3 -18   20.92    1.28
  -6   3 -19   33.21    1.66
   6  -3  19   37.79    3.13
   6   3 -19   30.92    1.76
   6  -3 -19   31.00    1.73
   6   3  19   35.19    1.86
   6   3 -19   30.86    2.83
   6  -3  20   19.86    2.57
   6   3 -20   19.51    1.38
   6  -3 -20   18.67    1.35
   6   3  20   21.28    1.50
   6   3 -20   21.56    2.37
  -6   3 -20   19.57    1.23
   6   3 -21    0.19    0.97
   6  -3 -21    0.05    0.96
  -6   3 -21    1.89    0.77
   6   3  21    0.24    1.00
   6   3  22    6.88    1.09
   6   3 -22    6.41    1.02
   6  -3 -22    7.34    1.05
   6   3  23    0.56    0.89
   6  -3 -23   -0.02    0.87
   6   3 -23    1.39    0.86
   6   3  24   10.00    1.03
   6  -3 -24    8.75    0.98
   6   3 -24    8.47    0.93
   6   3  25    4.14    0.81
   6  -3 -25    2.36    0.79
   6   3 -25    1.72    0.73
   6   3  26   10.53    0.87
   6   3 -26    9.32    0.80
   6  -3 -26    8.09    0.83
   6  -3 -27    1.99    0.60
   6   3 -27    0.47    0.57
   6   3 -28    0.77    0.48
   6  -3  29    0.47    0.28
   6   3 -29    0.47    0.34
   6   3 -30    4.94    0.39
   6   4   0  708.46   27.23
  -6   4   0  718.73   28.04
   6   4   1   14.36    0.95
   6  -4   1   14.39    0.85
  -6   4  -1   12.19    1.65
  -6   4   1   13.00    1.62
  -6   4  -2   78.99    4.02
   6  -4   2   77.56    3.18
  -6   4   2   84.43    4.08
   6   4   2   77.39    3.21
   6   4  -3  147.83    5.79
   6   4   3  149.36    5.77
  -6   4   3  144.26    6.59
  -6   4  -3  136.39    6.53
  -6   4  -3  134.65    6.48
   6  -4   3  145.30    5.74
  -6   4   4   72.77    3.83
  -6   4  -4   74.06    3.02
   6   4  -4   67.69    3.02
   6   4   4   74.44    3.01
   6  -4   4   74.55    2.98
  -6   4  -4   70.96    3.80
  -6   4  -5  434.49   16.43
   6  -4   5  421.34   16.38
  -6   4  -5  418.85   17.23
  -6   4   5  418.74   17.29
  -6   4  -6   18.91    0.99
  -6   4  -6   17.96    1.84
  -6   4   6   15.66    1.79
   6  -4   6   15.25    0.95
  -6   4  -7  207.47    8.90
  -6   4   7  203.31    8.97
  -6   4  -7  202.59    7.97
   6   4  -8    8.00    0.65
   6  -4  -8    6.83    0.68
  -6   4  -8    6.49    0.73
  -6   4  -8    7.83    1.64
  -6   4   8    6.59    1.54
   6   4   8    8.10    0.79
   6   4   9  136.10    5.41
  -6   4  -9  127.03    5.32
   6  -4  -9  141.10    5.26
   6   4  -9  130.09    5.23
   6  -4   9  124.31    6.24
  -6   4   9  126.88    6.35
  -6   4  -9  131.75    6.32
   6   4  10  203.70    8.10
  -6   4 -10  198.59    8.00
   6  -4  10  188.05    8.94
  -6   4 -10  212.83    9.15
   6  -4 -10  206.84    7.93
   6   4 -10  203.76    7.91
   6  -4  11  274.69   12.10
   6  -4 -11  288.23   11.00
   6   4 -11  280.05   10.99
  -6   4 -11  299.17   12.29
   6   4  11  282.01   11.18
   6  -4  12   44.34    3.25
   6   4  12   49.59    2.26
   6  -4 -12   47.33    2.07
   6   4 -12   45.01    2.04
  -6   4 -12   41.74    3.27
   6  -4 -12   45.71    2.06
   6  -4  13  105.47    5.78
   6   4  13  118.66    4.82
   6  -4 -13  114.21    4.61
   6   4 -13  114.50    4.61
   6  -4  14  256.10   11.76
   6   4  14  271.62   10.71
   6  -4 -14  271.07   10.51
   6   4 -14  270.11   10.51
   6  -4  15  188.97    8.72
   6  -4 -15  184.95    7.35
   6   4 -15  184.88    7.36
   6   4  15  192.19    7.57
   6  -4 -16    2.95    0.87
   6   4 -16    2.38    0.85
  -6   4 -16    1.85    0.96
   6  -4  16    1.88    1.91
   6  -4  17   30.16    2.84
   6  -4 -17   28.33    1.50
   6   4 -17   23.48    1.49
  -6   4 -17   27.38    1.54
  -6   4 -18    7.35    1.02
   6  -4 -18    5.91    0.95
   6   4 -18    5.43    0.99
  -6   4 -19    5.10    0.93
   6  -4 -19    5.06    0.94
   6   4 -19    3.60    0.94
   6  -4  19    3.65    2.01
   6   4  19    3.68    1.06
  -6   4 -20    6.95    0.95
   6  -4 -20    6.27    0.95
   6   4 -20    6.86    0.99
   6   4  20    6.36    1.14
  -6   4 -21   27.51    1.47
   6   4  21   26.23    1.66
   6  -4 -21   24.19    1.46
   6   4 -21   28.48    1.49
   6   4  22    7.85    1.07
   6  -4 -22    6.15    0.91
   6   4 -22    6.55    0.90
   6   4  23    5.32    0.96
   6  -4 -23    5.29    0.84
   6   4 -23    4.93    0.81
   6  -4 -24   12.86    0.96
   6   4 -24   14.55    0.94
   6   4  24   14.05    1.10
   6   4 -25   44.64    2.00
   6   4  25   44.96    2.00
   6  -4 -25   40.79    1.88
  -6  -4 -26   42.40    1.74
   6   4 -26   43.23    1.85
   6  -4 -26   37.76    1.74
   6   4  26   42.63    1.87
   6   4 -27   21.92    1.03
   6  -4  27   18.08    0.90
   6   4 -28   44.89    1.86
  -6   5   0   -1.93    1.48
   6  -5   0    0.12    0.57
  -6   5   1   27.98    2.39
  -6   5  -1   27.68    2.32
   6  -5   1   29.66    1.39
   6   5  -2   32.83    1.49
  -6   5   2   28.26    2.43
  -6   5  -2   31.26    2.54
   6  -5   2   31.66    1.48
   6   5  -3    0.95    0.53
   6  -5   3    0.69    0.53
  -6   5   3    0.66    1.39
  -6   5  -3    1.55    1.40
  -6   5  -4   29.85    2.55
   6  -5   4   33.35    1.57
   6   5  -4   35.51    1.60
  -6   5  -4   38.31    2.66
  -6   5   4   34.64    2.62
  -6   5  -5    2.77    1.45
  -6   5   5    4.41    1.51
  -6   5  -5    3.62    1.52
   6  -5   5    3.30    0.60
  -6   5  -5    2.67    0.70
   6   5  -5    3.17    0.56
   6   5  -5    3.07    0.62
   6   5  -6    4.98    0.66
   6   5   6    4.79    0.68
  -6   5   6    5.41    1.61
  -6   5  -6    5.06    0.78
   6   5  -6    6.34    0.69
  -6   5  -6    8.18    1.69
   6   5   7   60.20    2.53
  -6   5  -7   56.74    3.58
  -6   5  -7   56.81    2.53
  -6   5   7   56.04    3.59
   6   5  -7   57.32    2.48
   6   5  -7   55.48    2.48
  -6   5   8    0.46    1.54
   6   5  -8    1.06    0.65
   6   5   8    1.37    0.73
  -6   5  -8    1.78    1.63
  -6   5  -8    1.99    0.75
  -6   5  -8    2.19    0.61
   6   5  -8    0.94    0.66
  -6   5   9   25.67    2.44
  -6   5  -9   28.70    2.58
  -6   5  -9   26.89    1.44
  -6   5  -9   26.06    1.32
   6   5  -9   26.91    1.45
   6   5   9   25.80    1.51
   6  -5  10   25.38    2.53
  -6   5 -10   27.00    2.66
  -6   5 -10   25.34    1.32
   6   5  10   29.18    1.55
   6  -5  11    9.10    1.99
   6   5 -11    8.00    0.69
  -6   5 -11    8.70    2.11
   6   5  11    5.96    0.96
  -6   5 -12   24.79    2.68
  -6   5  12   26.46    2.31
   6   5 -12   26.09    1.30
   6   5  12   29.89    1.66
   6  -5 -13   35.05    1.73
   6   5 -13   36.33    1.67
   6   5  13   39.64    2.02
  -6   5 -13   38.43    3.29
   6  -5  13   34.86    3.05
   6   5 -14   73.57    3.15
   6  -5  14   77.51    4.63
   6   5  14   82.79    3.45
  -6   5 -14   78.10    4.81
   6   5 -15   16.95    1.07
   6  -5  15   15.83    2.41
   6   5  15   16.98    1.37
  -6   5 -15   15.55    2.62
  -6   5 -15   15.56    1.31
   6  -5 -16   35.07    1.72
   6   5 -16   35.41    1.71
  -6   5 -16   36.38    1.88
   6   5  16   39.67    2.01
  -6   5 -16   31.18    3.29
   6  -5  16   34.25    3.14
   6  -5  17    9.53    2.19
  -6   5 -17    6.44    1.08
   6   5  17    8.53    1.22
   6  -5 -17    7.18    0.87
   6   5 -17    6.92    0.87
  -6   5 -17    5.62    2.20
   6  -5  18   13.93    2.37
  -6   5 -18   10.97    2.41
   6   5  18   15.84    1.35
  -6   5 -18   14.85    1.20
   6   5 -18   13.78    1.04
   6   5 -19    6.22    0.85
  -6   5 -19    6.86    1.02
  -6   5 -20    1.52    0.89
   6   5 -20    2.12    1.05
  -6   5 -21    1.12    0.85
   6   5 -21    0.29    0.96
   6   5 -22   35.09    1.82
   6   5  23    4.71    0.85
   6   5 -23    2.65    0.79
   6   5  24    6.06    0.81
   6   5 -24    4.30    0.78
   6   5  25    1.06    0.64
   6   5 -25   -0.16    0.59
   6   5  26    1.45    0.53
   6   5 -26    1.29    0.52
   6   5 -27    2.74    0.41
   6  -6   0   18.96    1.07
  -6   6   0   17.80    1.19
  -6   6   1  203.19    9.02
  -6   6  -1  197.43    8.96
   6   6  -1  197.16    7.70
   6  -6   1  194.00    7.69
   6  -6  -1  195.23    7.70
  -6   6  -1  196.46    7.78
  -6   6   1  202.59    7.79
  -6   6  -2   19.19    1.19
   6   6  -2   18.59    1.08
   6   6   2   18.87    0.97
  -6   6   2   18.63    2.24
  -6   6  -2   17.71    2.20
   6   6  -2   16.40    1.00
   6   6   2   19.05    1.03
   6  -6   2   18.23    1.04
   6  -6   3   96.57    3.87
  -6   6   3   89.36    5.05
  -6   6  -3   99.27    5.15
   6   6   3   93.64    3.88
  -6   6  -3  102.13    4.00
   6   6  -3   96.49    3.92
   6   6   3   95.37    3.83
   6   6  -3   94.25    3.89
  -6   6   4   36.06    2.89
  -6   6  -4   33.42    2.85
   6   6   4   37.31    1.64
  -6   6  -4   34.77    1.77
   6   6  -4   36.51    1.71
   6   6   4   34.64    1.59
   6   6  -4   36.41    1.69
  -6   6  -5  143.46    7.05
   6   6   5  143.37    5.80
   6   6   5  144.89    5.76
   6   6  -5  150.61    5.87
   6   6  -5  149.03    5.84
  -6   6   5  156.32    7.18
  -6   6   6   82.62    4.85
  -6   6  -6   89.55    4.86
   6   6   6   83.64    3.51
   6   6  -6   88.79    3.60
   6   6  -6   89.25    3.58
  -6   6  -6   91.07    4.90
   6   6   6   84.79    3.48
   6   6   7   36.84    1.67
  -6   6   7   34.49    3.02
  -6   6  -7   41.80    3.12
   6   6  -7   38.91    1.83
   6   6  -7   37.17    1.79
   6   6   7   36.63    1.79
  -6   6  -7   44.45    3.17
   6   6   8  264.97   10.48
  -6   6   8  244.83   11.80
  -6   6  -8  256.35   11.86
   6   6  -8  270.04   10.58
  -6   6  -8  273.51   11.91
   6   6  -8  275.92   10.61
  -6   6  -8  271.78   10.64
  -6   6  -8  269.04   10.55
   6   6   8  284.14   10.63
  -6   6  -9  199.81    7.77
  -6   6  -9  200.20    8.77
  -6   6   9  205.00    8.73
   6   6   9  191.32    7.72
   6   6  -9  198.08    7.82
   6  -6   9  184.60    8.94
   6   6  -9  197.69    7.84
   6   6   9  205.03    7.88
  -6   6  -9  196.99    9.20
  -6   6 -10   -0.68    1.99
  -6   6  10   -0.43    1.83
   6   6 -10    0.53    0.75
   6   6 -10    0.84    0.85
   6  -6  10    1.13    1.74
  -6   6 -10    1.51    0.72
   6   6  10    1.42    0.90
  -6   6 -10   -0.18    1.99
   6   6 -11  217.69    8.56
  -6   6 -11  210.97    8.47
   6   6 -11  217.65    8.58
   6   6  11  225.29    8.65
   6  -6  11  202.04    9.73
  -6   6 -11  214.78    9.37
  -6   6  11  218.77    9.32
  -6   6 -11  207.98    9.98
   6   6 -12   73.17    3.13
  -6   6 -12   73.49    4.62
   6   6  12   75.35    3.21
   6  -6  12   66.43    4.34
  -6   6  12   68.87    3.90
  -6   6 -12   67.23    2.98
   6   6  13    5.04    1.05
  -6   6 -13    5.16    2.15
   6   6 -13    5.36    0.99
   6  -6  13    5.53    2.02
   6   6 -14   65.67    3.03
  -6   6 -14   70.24    4.55
   6   6  14   68.30    3.09
   6  -6  14   68.18    4.29
  -6   6 -14   66.58    3.03
   6   6 -15   23.36    1.49
   6   6  15   22.35    1.52
  -6   6 -15   18.32    2.76
  -6   6 -15   19.63    1.50
   6  -6  15   19.36    2.56
  -6   6 -16    1.95    1.08
  -6   6 -16    7.52    2.23
   6   6 -16    5.91    1.14
   6   6 -16    6.63    1.12
   6   6  16    4.93    1.06
   6  -6  16    3.67    1.96
  -6   6 -17   30.04    1.79
   6   6 -17   34.74    1.84
   6   6 -17   32.12    1.84
   6   6  17   32.49    1.85
  -6   6 -18    5.76    1.02
   6   6 -18    7.45    1.08
   6   6  18    4.35    1.06
   6   6 -18    6.67    1.13
  -6   6 -19  121.21    4.98
   6   6 -19  128.64    5.08
   6   6 -19  122.59    5.09
   6   6  19  118.58    5.06
  -6   6 -20    1.66    0.87
   6   6 -20    0.59    0.92
   6   6  20    1.95    0.88
   6   6 -20   -0.40    0.92
  -6   6 -21   69.38    2.90
   6   6 -21   67.66    2.96
   6   6  21   64.76    2.97
   6   6 -21   70.38    3.01
   6   6 -22    4.70    0.87
   6   6  22    4.08    0.80
   6   6 -22    4.30    0.81
   6   6 -23   33.32    1.66
   6   6 -23   33.72    1.62
   6   6 -24    4.30    0.62
   6   6 -25    8.86    0.65
   6   6 -26   14.35    0.72
  -6   7   0    0.59    2.37
  -6   7   0    0.59    0.76
  -6   7   0    0.71    1.76
   6   7   1    2.20    0.69
  -6   7  -1    3.30    2.46
  -6   7   1    2.38    0.86
  -6   7  -1    1.01    0.80
  -6   7   1    1.24    1.72
  -6   7  -1    1.07    1.81
   6   7  -2    2.23    0.65
   6   7   2    1.98    0.68
  -6   7  -2    2.39    0.83
  -6   7   2    2.05    0.79
  -6   7   2    2.31    1.77
  -6   7  -2    0.36    1.73
   6   7  -3    1.28    0.64
   6   7   3    0.50    0.63
  -6   7   3   -1.95    2.28
   6   7   3    1.21    0.61
  -6   7  -3   -0.15    2.39
  -6   7  -3    1.95    0.85
  -6   7   3    0.69    0.76
  -6   7   3    0.18    1.74
  -6   7  -3    1.95    1.81
   6   7  -4    0.89    0.68
  -6   7   4    0.18    1.84
  -6   7  -4   -0.53    1.83
   6   7   4    0.67    0.63
  -6   7  -4    2.05    2.40
  -6   7   4    0.27    2.20
   6   7   4    0.61    0.60
  -6   7  -4    0.50    0.85
  -6   7   4    0.33    0.78
  -6   7   5   33.02    1.69
  -6   7   5   33.40    3.13
  -6   7  -5   27.96    3.16
  -6   7   5   34.62    3.08
  -6   7  -5   28.26    2.86
   6   7   5   33.56    1.61
  -6   7  -5   34.82    1.82
   6   7  -5   32.55    1.69
   6   7   5   34.85    1.57
   6   7  -5   33.06    1.65
  -6   7  -6    0.36    1.83
  -6   7   6    1.51    1.89
   6   7   6    1.07    0.63
  -6   7  -6    0.72    0.90
  -6   7   6    0.51    0.75
   6   7  -6    0.56    0.73
  -6   7  -6    1.95    2.31
  -6   7   6    0.64    2.14
   6   7   6    1.28    0.62
   6   7  -6    0.87    0.74
  -6   7  -7    9.42    0.99
   6   7  -7   10.18    0.93
  -6   7   7    9.62    0.92
   6   7   7    9.19    0.79
   6   7  -7    8.82    0.94
   6   7   7    8.81    0.81
  -6   7  -7    9.74    2.54
  -6   7   7   10.40    2.32
  -6   7  -7    3.98    1.90
  -6   7   7    9.80    2.14
  -6   7   8   53.79    2.40
  -6   7  -8   55.13    2.43
   6   7  -8   54.13    2.43
  -6   7  -8   58.69    3.81
  -6   7   8   55.44    3.61
   6   7   8   53.97    2.31
  -6   7   8   44.14    3.70
  -6   7  -8   47.05    3.66
  -6   7  -8   55.34    3.85
   6   7  -8   51.22    2.42
   6   7   8   54.00    2.39
  -6   7  -9    9.73    2.23
   6  -7   9    8.04    2.14
  -6   7   9    8.71    0.89
  -6   7  -9    6.74    0.94
  -6   7  -9    6.57    2.19
  -6   7   9    8.96    2.16
   6   7   9    9.35    0.93
   6   7  -9    8.40    0.94
   6   7  -9    8.35    1.01
  -6   7  -9    6.12    2.03
   6   7   9    8.24    0.80
  -6   7  10   17.87    1.11
  -6   7 -10   13.00    2.47
  -6   7 -10   17.27    1.19
  -6   7 -10   16.83    2.49
  -6   7  10   19.32    2.41
   6   7  10   19.61    1.25
   6   7 -10   16.84    1.23
   6  -7  10   14.30    2.36
   6   7 -10   17.63    1.29
  -6   7 -10   21.45    2.55
   6   7  10   16.59    1.07
  -6   7  11   13.98    1.00
   6  -7  11   14.74    2.30
   6   7  11   17.41    1.23
   6   7 -11   17.77    1.23
  -6   7 -11   19.31    2.73
  -6   7  11   11.10    2.09
   6   7  11   16.07    1.03
  -6   7 -11   13.87    2.40
  -6   7 -11   14.51    1.14
   6   7  12   10.88    1.13
   6  -7  12    9.20    2.16
  -6   7 -12   10.81    1.00
   6   7  12   11.31    0.91
   6   7 -12   12.39    1.14
  -6   7 -12   10.01    2.31
   6   7 -13    0.83    0.88
  -6   7 -13    2.34    0.78
  -6   7 -13    0.20    2.01
  -6   7 -13    0.53    1.18
   6   7  13    2.95    0.97
   6  -7  13    3.29    1.89
   6   7  13    1.98    0.74
   6   7 -14   22.85    1.40
   6   7  14   22.25    1.44
  -6   7 -14   20.60    1.52
   6   7  14   18.92    1.21
   6   7  15   12.35    1.16
  -6   7 -15   12.00    1.25
   6   7 -15   12.41    1.25
   6   7  15   10.02    0.92
   6   7 -15   11.62    1.18
   6   7 -16    6.45    1.06
   6   7  16    8.55    1.05
   6   7 -16    8.21    1.15
  -6   7 -16    6.18    1.09
   6   7  16    5.69    0.77
  -6   7 -17   33.95    1.78
   6   7 -17   35.78    1.85
   6   7 -17   31.07    1.80
   6   7  17   31.94    1.77
   6   7  18    6.74    0.95
   6   7 -18    7.58    1.03
   6   7 -18    7.47    1.04
  -6   7 -18    8.85    1.03
   6   7  19    0.83    0.79
   6   7 -19    0.57    0.88
   6   7 -19    1.63    0.87
  -6   7 -19    2.20    0.86
   6   7  20    2.07    0.72
   6   7 -20    1.49    0.80
   6   7 -20    2.78    0.80
   6   7  21    0.61    0.62
   6   7 -21    1.25    0.75
   6   7 -21    0.32    0.68
   6   7  22   20.99    1.15
   6   7 -22   23.66    1.22
   6   7 -22   22.32    1.17
   6   7  23    1.95    0.53
   6   7 -23    1.62    0.57
   6   7 -23    1.58    0.51
   6   7 -24    1.34    0.46
   6   7  24    2.00    0.43
   6   7 -25    0.25    0.33
  -6   8   0    0.83    0.87
  -6   8   0    2.52    2.48
   6   8   0    0.29    0.76
  -6   8   0   -0.19    1.89
  -6   8   1  133.38    5.41
  -6   8  -1  132.81    6.84
   6   8   1  134.09    5.40
   6   8  -1  136.84    5.42
  -6   8   1  121.13    6.77
  -6   8  -1  121.06    6.78
  -6   8  -1  135.60    5.47
  -6   8   1  133.10    5.46
  -6   8  -2    0.41    0.89
  -6   8   2    1.52    0.87
  -6   8   2    0.57    0.68
  -6   8  -2    1.59    2.74
   6   8  -2   -0.21    0.77
   6   8   2    0.17    0.71
  -6   8   2   -3.31    2.01
  -6   8   3  113.18    4.75
   6   8   3  116.67    4.74
  -6   8   3  113.42    6.28
  -6   8  -3  116.23    4.84
  -6   8   3  120.05    4.80
  -6   8  -3  122.15    6.34
  -6   8   3  120.08    6.18
   6   8  -4    5.16    0.80
  -6   8   4    4.83    0.86
   6   8   4    4.71    0.81
  -6   8   4    7.36    2.13
  -6   8  -4    9.51    2.73
  -6   8   4    4.68    2.37
   6   8   5  102.28    4.07
  -6   8   5   96.54    4.15
   6   8   5   97.97    4.11
  -6   8   5   92.72    5.63
  -6   8  -5  111.33    5.75
  -6   8   5  100.83    5.44
   6   8  -5  103.11    4.14
   6   8  -6   65.94    2.94
  -6   8   6   65.85    2.94
  -6   8  -6   69.43    2.99
   6   8   6   68.48    2.92
  -6   8   6   66.41    4.49
   6   8   6   69.93    2.87
  -6   8  -6   68.70    4.41
  -6   8   6   75.42    4.32
  -6   8   7   15.22    2.46
   6   8  -7   14.60    1.07
   6   8   7   15.44    0.99
  -6   8  -7   14.22    1.20
  -6   8   7   14.60    1.05
  -6   8   7   13.90    2.38
  -6   8  -7   17.00    2.71
  -6   8  -8   18.32    2.57
  -6   8   8   12.19    2.33
  -6   8   8   15.00    1.03
  -6   8  -8   16.01    1.17
   6   8  -8   15.26    1.15
   6  -8   8   15.53    2.35
   6   8   8   16.21    1.02
   6   8  -9   23.44    1.38
  -6   8  -9   20.96    1.39
   6  -8   9   21.37    2.63
   6   8   9   22.42    1.23
   6   8 -10   48.72    2.32
   6   8  10   52.16    2.23
  -6   8 -10   48.98    2.31
   6   8  11   17.22    1.11
   6   8  11   17.11    1.07
  -6   8 -11   16.73    1.19
   6   8 -11   17.22    1.20
   6   8  12    5.23    0.84
  -6   8 -12    3.90    0.84
   6   8 -12    5.68    0.94
   6   8  12    3.74    0.75
  -6   8 -13   54.33    2.50
   6   8 -13   60.78    2.61
   6   8  13   53.96    2.44
   6   8  13   61.45    2.57
   6   8 -14    1.52    0.99
   6   8  14    0.89    0.76
   6   8 -14    1.19    0.84
   6   8 -15   76.53    3.16
  -6   8 -15   70.70    3.12
   6   8  15   70.02    3.07
   6   8 -15   69.20    3.09
   6   8 -16   31.38    1.65
  -6   8 -16   31.22    1.64
   6   8  16   28.78    1.54
   6   8 -16   29.83    1.62
   6   8 -17  121.93    4.77
  -6   8 -17  116.98    4.74
   6   8  17  111.47    4.72
   6   8 -17  117.90    4.77
   6   8 -18    1.23    0.78
   6   8 -18    2.44    0.75
   6   8  18    1.79    0.65
  -6   8 -18    4.10    0.81
   6   8 -19    4.04    0.75
   6   8  19    4.65    0.64
  -6   8 -19    5.82    0.77
   6   8  20    8.66    0.69
   6   8 -20    9.44    0.80
   6   8  21    3.76    0.47
   6   8 -21    3.97    0.60
   6   8 -22    6.10    0.55
   6   8 -23   43.76    1.80
  -6   9   0   -0.22    0.71
   6   9   0    1.13    0.81
  -6   9   1    1.73    0.74
   6   9   1    1.03    0.78
   6   9  -1    1.46    0.79
  -6   9  -1    1.68    0.78
  -6   9   2   14.12    1.06
  -6   9  -2   14.24    1.11
   6   9  -2   15.05    1.14
   6   9   2   16.04    1.10
  -6   9   3    0.78    0.71
   6   9  -3    0.69    0.83
   6   9   3    0.08    0.78
  -6   9  -4   14.20    1.23
  -6   9   4   13.94    1.03
   6   9  -4   14.23    1.10
   6   9   4   14.35    1.05
   6   9  -5   30.49    1.65
  -6   9  -5   31.07    1.70
   6   9  -6    0.21    0.84
  -6   9  -6    0.50    0.92
  -6   9  -7   -0.68    0.89
  -6   9  -8    0.11    0.84
  -6   9  -8   -1.02    1.04
   6   9  -8   -0.03    0.74
  -6   9  -9    1.26    0.85
  -6   9  -9   -0.82    1.04
   6   9  -9    0.77    0.78
  -6   9 -10    0.84    0.82
  -6   9 -10   -0.24    1.02
   6   9 -10    1.19    0.79
  -6   9 -11   15.61    1.14
  -6   9 -11   17.13    1.30
   6   9 -11   18.61    1.18
  -6   9 -12    0.23    0.73
   6   9 -12    0.97    0.78
   6   9 -13    0.08    0.75
  -6   9 -13    0.15    0.88
   6   9 -14    1.69    0.76
   6   9 -15    1.92    0.75
   6   9 -16   12.03    0.92
   6   9 -17    0.54    0.62
   6   9 -18    3.11    0.59
   6   9 -19    2.38    0.53
   6   9 -20   10.88    0.65
   6   9 -20   11.62    0.64
   6   9 -21    5.09    0.38
   6  10   0   18.04    1.14
  -6  10   0   16.71    1.12
  -6  10  -1   46.12    2.17
  -6  10   1   46.44    2.07
  -6  10  -1   42.31    2.07
   6  10   1   44.47    2.07
   6  10  -1   46.72    2.09
  -6  10  -2    1.39    0.85
   6  10  -2    1.15    0.74
   6  10   2    3.34    0.74
  -6  10   2    1.97    0.69
  -6  10  -2    1.86    0.72
  -6  10  -2    1.31    0.86
  -6  10  -3   56.24    2.64
   6  10  -3   63.39    2.63
  -6  10  -3   59.32    2.63
  -6  10   3   59.05    2.59
  -6  10  -3   62.83    2.69
  -6  10  -4   23.61    1.46
   6  10  -4   26.13    1.40
  -6  10  -4   27.14    1.42
  -6  10  -4   26.17    1.50
  -6  10  -5   36.62    1.96
  -6  10  -5   41.32    1.93
  -6  10  -5   42.57    1.98
   6  10  -5   42.50    1.94
  -6  10  -6    0.67    0.83
  -6  10  -6    2.20    0.73
   6  10  -6    0.99    0.75
  -6  10  -6   -0.15    0.86
  -6  10  -7   13.60    1.07
   6  10  -7   13.88    1.03
  -6  10  -7   12.38    1.09
  -6  10  -8   72.46    3.01
   6  10  -8   72.58    3.03
  -6  10  -8   67.89    3.02
  -6  10  -9   38.05    1.77
  -6  10  -9   35.86    1.80
  -6  10 -10   22.21    1.23
  -6  10 -10   22.46    1.30
  -6  10 -11   35.84    1.70
  -6  10 -11   37.75    1.75
  -6  10 -12   18.74    1.13
  -6  10 -13   13.45    0.94
   6  10 -13   13.65    0.93
  -6  10 -14    4.32    0.65
   6  10 -14    0.83    0.59
  -6  10 -15    6.01    0.63
   6  10 -15    4.59    0.61
   6  10 -16    2.55    0.49
   6  10 -17   37.57    1.59
   6  10 -18    2.87    0.33
  -6  11   0   -0.68    0.71
  -6  11   0    0.36    0.53
  -6  11   1    6.15    0.81
  -6  11  -1    6.08    0.80
  -6  11  -1    6.22    0.66
   6  11  -2    2.47    0.60
  -6  11   2    1.82    0.73
  -6  11  -2    2.28    0.72
  -6  11  -2    2.20    0.57
   6  11  -3   -0.34    0.59
  -6  11   3    1.18    0.72
  -6  11  -3    0.20    0.69
  -6  11  -3    0.90    0.55
   6  11  -4    2.01    0.61
  -6  11   4    1.41    0.71
  -6  11  -4    1.25    0.69
  -6  11  -4    1.60    0.58
   6  11  -5    0.94    0.61
  -6  11  -5    1.73    0.68
  -6  11  -5    0.53    0.54
   6  11  -6    1.93    0.60
  -6  11  -6    1.04    0.63
  -6  11  -6    1.50    0.56
   6  11  -7    1.53    0.60
  -6  11  -7    1.43    0.60
  -6  11  -7    1.25    0.54
   6  11  -8    0.85    0.55
  -6  11  -8    0.85    0.56
  -6  11  -8    0.84    0.51
  -6  11  -9    0.20    0.48
  -6  11 -10    1.66    0.47
  -6  11 -11   10.06    0.64
  -6  11 -12    1.89    0.40
   6  11 -12    1.65    0.45
   6  11 -13   -0.06    0.35
   6  11 -14    2.09    0.33
   7   0   0   -0.15    0.65
   7   0   1   -0.02    0.46
   7   0   1   -0.34    0.65
   7   0   2   54.02    2.30
  -7   0  -2   51.03    2.55
   7   0   2   53.75    2.22
   7   0   3    0.07    0.45
  -7   0  -3    0.26    0.69
   7   0   3   -0.22    0.63
   7   0  -3   -0.21    0.67
   7   0   3    0.32    0.87
   7   0   4  191.94    7.42
   7   0  -4  190.17    7.44
   7   0   4  189.74    7.40
   7   0   4  182.58    7.88
   7   0   5   -0.45    0.90
   7   0   5    0.24    0.61
   7   0  -5   -0.04    0.66
   7   0   5    0.15    0.47
   7   0  -5    0.05    0.52
   7   0  -6   73.49    2.83
   7   0   6   71.25    3.43
   7   0  -6   64.44    2.85
   7   0   6   65.72    2.83
   7   0   6   69.46    2.81
   7   0   7    1.31    1.07
   7   0  -7    1.20    0.59
   7   0  -7    0.16    0.67
   7   0   7    0.56    0.62
   7   0   8    2.90    1.19
   7   0  -8    1.70    0.63
   7   0   9   -0.51    1.16
   7   0  -9    0.63    0.64
   7   0  10  469.24   17.92
   7   0 -10  447.37   17.93
   7   0 -10  484.01   17.97
   7   0  10  483.42   18.81
   7   0  11    0.95    0.66
   7   0  11    0.35    1.37
   7   0  11   -0.02    0.54
   7   0 -11    0.17    0.55
   7   0 -11   -0.26    0.71
   7   0 -12   -0.26    0.55
   7   0 -12   -0.94    0.77
   7   0  12    0.07    0.67
   7   0  12    1.72    1.40
   7   0  13    0.65    0.76
   7   0 -13   -0.32    0.84
   7   0  13    1.30    1.54
   7   0 -14   40.91    1.94
   7   0  14   37.48    1.93
   7   0  14   35.27    2.80
   7   0 -15   -0.55    0.94
   7   0  15    0.86    0.85
   7   0  15    1.30    1.58
   7   0 -16    0.52    0.98
   7   0  16    1.81    1.78
   7   0  16    1.90    0.80
   7   0 -17    0.18    1.04
   7   0  17    0.62    1.68
   7   0 -17    1.93    1.73
   7   0 -18    4.18    1.10
   7   0  18    8.05    1.99
   7   0 -18    5.80    1.94
   7   0 -19    0.34    1.07
   7   0  19    4.05    1.94
   7   0 -19    0.94    1.76
   7   0 -20    1.43    1.81
   7   0 -20   -0.67    1.09
   7   0 -21    0.33    1.08
   7   0 -22   -0.09    1.05
   7   0 -23    0.57    1.00
   7   0 -24   41.30    2.02
   7   0 -25    0.29    0.85
   7   0 -26    1.75    0.76
   7   0 -27    1.38    0.66
   7   0 -28   13.42    0.83
   7   0  29    0.42    0.37
   7   0  30    4.90    0.35
   7   1   0    3.55    0.68
   7   1   0    3.28    0.50
  -7   1   0    2.60    0.92
   7  -1   0    1.51    0.69
  -7   1  -1  265.31   10.73
   7   1   1  245.73   10.48
  -7   1   1  285.92   10.80
   7   1   1  278.65   10.24
   7  -1   1  251.63   10.28
   7   1   2    6.79    0.90
   7   1   2    8.37    0.59
  -7   1   2    7.24    1.09
   7  -1   2    6.84    0.78
  -7   1   3  181.24    7.04
  -7   1  -3  151.40    6.85
   7   1   3  151.10    6.74
   7   1   3  165.33    6.40
   7  -1  -3  165.00    6.46
   7  -1   3  165.89    6.44
   7   1   4    0.90    0.80
  -7   1   4    1.32    1.00
   7   1   4    0.93    0.61
   7   1  -4    0.58    0.64
   7  -1   4    1.27    0.65
   7  -1  -4    1.16    0.69
  -7   1  -4    2.10    0.82
   7   1   4    1.41    0.47
   7  -1   5   33.96    1.61
   7  -1  -5   39.08    1.63
   7   1  -5   38.29    1.63
   7  -1   5   35.42    1.66
   7  -1  -5   34.29    1.69
  -7   1  -5   35.69    2.06
   7   1  -5   34.48    1.68
   7   1   5   37.22    1.66
   7   1   5   34.81    2.08
  -7   1   5   41.37    2.34
  -7   1  -6    2.50    0.94
   7  -1   6    2.30    0.55
   7  -1   6    3.22    1.16
   7   1   6    2.17    0.93
   7  -1   6    3.08    0.67
   7  -1  -6    4.22    0.74
   7  -1  -6    3.45    0.60
   7   1  -6    3.72    0.60
   7   1  -6    2.65    0.65
   7   1   6    2.07    0.62
   7  -1  -7  209.42    8.25
   7  -1   7  214.74    8.24
  -7   1  -7  194.18    8.70
   7  -1   7  217.70    9.00
   7   1   7  214.99    8.82
   7  -1  -7  215.10    8.24
   7   1  -7  216.00    8.24
   7   1   7  211.06    8.23
   7   1  -7  207.27    8.25
  -7   1  -7  210.04    8.22
   7  -1  -8    1.98    0.63
   7   1  -8    3.01    0.62
   7   1   8    1.45    1.03
   7  -1   8    2.45    1.28
   7   1  -8    1.88    0.63
   7   1   8    2.80    0.60
   7  -1  -8    2.16    0.67
   7  -1   8    2.17    0.65
  -7   1  -8    1.51    0.95
  -7   1  -8    2.27    0.48
   7   1   9   33.36    2.26
   7  -1   9   32.83    2.40
   7  -1   9   37.22    1.62
   7  -1  -9   33.77    1.62
  -7   1  -9   34.89    1.53
   7   1  -9   31.37    1.58
   7   1   9   34.03    1.57
   7  -1  -9   36.07    1.63
   7   1  -9   35.11    1.61
   7  -1  10    3.60    1.43
   7  -1 -10    3.09    0.73
   7   1 -10    2.14    0.70
   7   1  10    2.38    0.57
   7   1 -10    2.06    0.62
   7   1  10    0.98    1.16
  -7   1 -10    3.00    0.51
   7  -1 -10    3.25    0.68
   7  -1  10    2.57    0.64
   7  -1 -11   19.97    1.16
   7   1 -11   18.91    1.13
   7   1  11   19.83    1.02
   7   1 -11   17.76    1.03
  -7   1 -11   18.17    1.00
   7   1  11   18.49    1.82
   7  -1  11   15.28    1.97
   7   1  11   20.61    1.23
   7   1 -12   83.11    3.45
   7   1  12   83.90    3.64
   7   1  12   92.85    4.48
   7  -1  12   97.39    4.66
   7   1 -12   92.13    3.57
   7  -1 -12   81.31    3.54
   7   1 -13  190.68    8.18
   7   1  13  186.30    7.37
   7   1  13  191.17    8.23
   7  -1  13  189.21    8.39
   7   1 -13  182.51    7.28
   7  -1 -13  180.41    7.27
   7   1 -14   12.76    1.81
   7  -1 -14   10.93    1.09
   7  -1  14    9.18    1.87
   7   1 -14   11.14    1.09
   7   1  14   12.14    1.84
   7   1  14   11.85    1.04
   7   1 -15  112.50    5.45
   7   1  15  104.24    4.49
   7  -1  15  109.50    5.59
   7   1  15  116.64    5.55
   7   1 -15  108.38    4.44
   7  -1 -15  105.19    4.41
   7   1  16    7.50    1.87
   7  -1  16    9.63    2.06
   7  -1 -16    8.30    1.07
   7   1  16   10.45    1.01
   7   1 -16   10.02    1.89
   7   1 -17  223.43    9.51
   7   1  17  223.32    8.45
   7  -1  17  221.31    9.69
   7  -1 -17  198.14    8.34
   7  -1  18   18.93    2.43
   7   1 -18   18.31    2.29
   7  -1 -18   13.07    1.27
   7   1  18   17.09    1.29
   7  -1  19  104.92    5.54
   7   1 -19   91.97    5.28
   7  -1 -19   99.73    4.24
   7   1  19  103.91    4.30
   7  -1  20   45.34    3.46
   7   1  20   46.58    2.25
   7  -1 -20   44.59    2.24
   7  -1 -20   43.43    3.33
   7   1 -20   44.05    3.29
   7  -1 -21  143.38    5.82
   7   1  21  143.64    5.85
   7  -1 -22   21.93    1.48
   7  -1 -23   26.03    1.56
   7  -1 -24   42.11    2.03
   7   1 -24   40.79    1.99
   7  -1 -25    4.89    0.90
   7   1 -25    2.75    0.85
   7  -1 -26    3.02    0.77
   7   1 -26    3.38    0.75
   7  -1 -27    9.14    0.80
   7   1 -27    9.00    0.79
   7  -1 -28    0.39    0.51
   7   1 -28    0.53    0.51
   7   1  29    2.18    0.39
   7  -1  29    3.34    0.40
   7   2   0    1.21    0.65
   7  -2   0    0.09    0.73
   7   2   0    0.37    0.42
  -7   2   0    0.58    0.96
   7   2   1   40.77    2.00
   7  -2   1   43.30    2.04
  -7   2  -1   45.10    2.55
   7  -2   1   46.36    1.96
   7   2  -1   47.18    1.90
   7   2   1   45.87    1.90
  -7   2   1   44.24    2.57
   7   2   2   25.28    1.32
   7  -2   2   23.20    1.38
  -7   2  -2   26.42    1.86
   7   2   2   25.42    1.19
   7   2  -2   26.37    1.20
   7  -2   2   28.02    1.28
  -7   2   2   28.69    1.94
   7   2   3   36.74    1.72
   7   2  -3   35.15    1.74
   7  -2   3   38.12    1.77
   7  -2  -3   40.14    1.80
  -7   2  -3   34.04    2.22
  -7   2   3   37.13    2.34
   7  -2   3   39.09    1.69
   7   2   3   37.84    1.62
  -7   2  -4  385.59   15.56
   7  -2   4  376.48   15.00
   7  -2  -4  372.99   15.01
   7  -2   4  398.25   14.99
  -7   2   4  408.65   15.75
   7   2  -4  395.88   15.01
   7   2   4  395.67   14.99
   7   2   5    0.69    0.77
   7  -2   5    0.15    0.55
   7   2  -5    0.46    0.66
   7  -2  -5    1.14    0.75
   7   2   5    0.23    0.61
   7  -2   5    0.16    0.69
  -7   2   5    0.31    1.12
  -7   2  -5   -0.08    0.97
  -7   2   6   62.04    3.40
   7   2   6   51.86    2.88
   7  -2  -6   62.79    2.51
   7   2  -6   60.70    2.49
   7  -2   6   59.75    2.52
  -7   2  -6   59.79    2.50
   7   2  -6   60.39    2.55
   7   2   6   62.86    2.53
   7  -2   6   58.91    2.55
   7  -2  -6   57.68    2.56
  -7   2  -6   56.47    3.10
   7  -2   7   94.50    3.74
   7  -2  -7   94.41    3.76
  -7   2  -7   79.75    4.30
   7  -2  -7  101.11    3.73
   7   2  -7   92.35    3.70
   7   2  -7   85.07    4.08
  -7   2  -7   89.34    3.71
   7   2  -7   90.54    3.74
   7   2   7   94.20    3.72
   7  -2   7   83.32    4.47
   7   2   7   79.26    4.13
   7  -2  -8   25.07    1.29
   7  -2   8   23.22    1.26
  -7   2  -8   21.59    1.85
   7  -2  -8   24.31    1.23
   7   2  -8   23.38    1.22
   7   2  -8   21.10    1.64
   7   2   8   25.37    1.30
   7   2  -8   23.98    1.24
   7   2   8   22.60    1.19
   7  -2   8   25.01    2.03
  -7   2  -8   22.93    1.17
   7   2   8   22.34    1.75
   7  -2  -9   27.85    1.45
   7  -2   9   31.03    1.44
  -7   2  -9   28.39    2.15
   7  -2  -9   29.27    1.44
   7   2  -9   29.89    1.43
   7   2  -9   25.63    1.95
   7   2   9   30.15    1.53
   7   2  -9   28.64    1.42
   7   2   9   30.05    1.41
   7  -2   9   28.70    2.32
  -7   2  -9   29.42    1.39
   7   2   9   27.64    2.00
   7  -2 -10   10.48    0.86
   7  -2  10   11.75    0.84
  -7   2 -10    8.08    1.46
   7   2  10   11.41    0.93
   7  -2  10    8.46    1.72
   7   2 -10    9.74    1.41
   7  -2 -10   10.26    0.89
   7   2 -10    9.22    0.85
   7   2  10    9.42    0.77
   7   2 -10   10.77    0.82
   7   2  10    8.51    1.41
  -7   2 -10   11.43    0.80
   7  -2 -11    4.25    0.72
   7  -2  11    3.99    0.71
   7  -2  11    2.63    1.57
   7   2 -11    4.92    1.33
  -7   2 -11    3.56    0.63
   7   2  11    3.00    1.26
   7   2  11    4.38    0.63
   7   2 -11    3.28    0.64
   7  -2 -11    4.79    0.79
   7   2 -11    3.16    0.76
   7  -2  12   10.68    1.88
   7  -2 -12   10.36    0.98
   7   2 -12   12.74    0.99
   7   2 -12   11.85    0.83
   7  -2 -12   12.82    0.91
   7   2 -12   14.66    1.67
   7   2 -13    7.28    1.60
   7  -2  13    5.75    1.76
   7  -2 -13    6.84    0.90
   7   2 -13    5.09    0.88
   7   2 -14    0.12    1.40
   7   2  14    2.97    0.90
   7  -2  14    1.38    1.74
   7  -2 -14    2.28    0.89
   7   2 -14    2.76    0.93
   7  -2  15   58.32    3.83
   7   2 -15   57.47    3.53
   7   2 -15   57.36    2.60
   7  -2 -15   54.75    2.56
   7   2  15   60.26    2.68
   7   2 -16    0.55    1.52
   7   2  16    0.83    0.94
   7   2 -16   -1.48    1.00
   7  -2 -16    1.56    0.93
  -7   2 -16    0.65    0.74
   7  -2  16    2.79    1.91
   7   2 -17   55.33    2.64
   7  -2 -17   56.44    2.61
   7  -2  17   63.14    3.95
   7   2  17   57.89    2.72
   7   2 -17   63.29    3.71
   7   2 -18    1.60    1.67
   7  -2  18    3.76    1.92
   7   2 -18    0.31    1.07
   7  -2 -18    1.13    1.01
   7   2  18    2.57    0.94
   7  -2 -19   57.97    2.75
   7   2 -19   59.11    2.78
   7  -2  19   64.84    4.09
   7   2 -19   53.85    3.72
   7   2  19   64.58    2.81
   7  -2  20    1.19    1.78
   7   2  20    2.46    0.99
   7  -2 -20   -0.11    1.02
   7   2 -20    0.48    1.05
   7   2  21    0.40    0.91
   7  -2 -21    1.70    1.01
   7   2 -21    0.48    1.00
   7   2  22   10.88    1.06
   7  -2 -22    8.91    1.13
   7   2 -22    8.29    1.11
   7   2  23   52.83    2.44
   7  -2 -23   53.70    2.42
   7   2 -23   52.65    2.40
   7  -2 -24    3.09    0.88
   7   2 -24    5.04    0.89
   7  -2 -25    9.21    0.92
   7   2 -25    9.04    0.89
   7  -2 -26    7.70    0.81
   7   2 -26    7.34    0.76
   7  -2 -27   11.12    0.81
   7   2 -27   12.83    0.80
   7   2  28   12.00    0.71
   7  -2  28   13.46    0.73
   7   2 -29    6.72    0.47
   7   2  29    5.85    0.42
   7  -2  29    5.85    0.41
  -7   3   0    3.78    1.21
   7   3   0    3.27    0.76
   7   3   0    3.34    0.44
   7   3   1  127.40    5.11
  -7   3   1  123.16    5.81
   7   3  -1  124.85    4.99
   7  -3   1  135.86    5.09
  -7   3  -1  122.03    5.80
   7  -3   2   15.17    0.91
  -7   3  -2   11.47    1.50
  -7   3   2   11.94    1.57
   7   3   2   14.76    1.00
   7   3   3  157.98    6.41
   7   3  -3  159.11    6.43
   7  -3   3  167.25    6.39
  -7   3  -3  162.25    7.15
  -7   3   3  171.57    7.23
   7  -3   4    2.27    0.59
  -7   3  -4    3.53    1.20
   7   3   4    2.43    0.70
   7   3  -4    2.63    0.72
  -7   3  -4    2.75    1.18
  -7   3   4    2.51    1.20
   7  -3   5  157.72    6.28
  -7   3   5  156.54    7.14
  -7   3  -5  150.23    7.00
   7   3   5  163.33    6.29
   7   3  -5  160.36    6.32
   7  -3   6  136.38    5.51
  -7   3   6  145.39    6.50
   7   3  -6  144.52    5.54
   7   3   6  141.15    5.51
  -7   3  -6  135.37    5.51
  -7   3  -6  130.99    6.26
   7   3   7  118.32    4.91
   7  -3   7  120.91    4.93
  -7   3  -7  125.34    4.93
   7   3   7  131.55    5.00
   7   3  -7  124.98    4.93
   7   3   7  126.76    4.90
   7  -3  -7  118.41    4.94
   7  -3   7  121.78    4.93
  -7   3   7  125.31    5.91
  -7   3  -7  114.10    5.68
  -7   3  -8   89.36    4.61
   7  -3   8   92.39    3.80
   7  -3  -8   90.84    3.82
   7   3  -8   91.53    3.80
   7   3   8   92.67    3.77
   7   3   8   98.59    3.90
   7  -3   8   90.03    4.74
   7  -3  -8   96.32    3.78
   7   3  -8   92.18    3.75
  -7   3  -8   93.01    3.79
  -7   3  -9   85.03    4.74
   7  -3   9   98.37    3.91
   7  -3  -9   96.54    3.93
   7   3  -9   94.23    3.90
   7   3   9   94.66    3.88
   7   3   9  100.42    4.03
   7  -3   9   96.79    4.93
   7  -3  -9   97.68    3.90
   7   3  -9   95.16    3.88
  -7   3  -9   96.89    3.93
  -7   3 -10  113.67    5.84
   7  -3  10  115.44    5.91
   7  -3 -10  127.55    4.91
   7   3 -10  122.18    4.89
  -7   3 -10  123.26    4.93
   7  -3  10  127.56    4.90
   7  -3 -10  121.98    4.91
   7   3 -10  116.23    4.87
   7   3  10  120.32    4.86
   7   3  10  125.73    5.04
   7  -3  11  279.87   11.75
   7  -3  11  271.87   10.54
   7  -3 -11  251.19   10.54
   7  -3 -11  283.60   10.59
   7   3 -11  270.19   10.57
  -7   3 -11  262.00   11.60
   7   3  11  279.17   10.72
  -7   3 -11  285.49   10.62
   7   3  12   91.86    3.91
   7  -3 -12   93.42    3.78
   7   3 -12   92.60    3.76
   7  -3  12   94.74    5.01
  -7   3 -12   81.79    4.77
   7  -3 -12   90.30    3.73
   7  -3  13  146.11    7.38
   7   3  13  157.03    6.35
  -7   3 -13  158.94    7.41
   7   3 -13  157.00    7.02
   7  -3 -13  156.82    6.21
   7   3 -13  155.86    6.21
   7  -3 -14    5.12    0.93
   7   3 -14    8.59    0.98
   7   3 -14    5.75    1.57
   7  -3  14    7.02    2.03
   7   3 -15  104.59    5.22
   7  -3 -15  103.62    4.26
   7   3 -15  102.84    4.28
   7  -3  15  103.57    5.60
   7  -3 -16    3.28    0.96
   7   3 -16    2.98    0.99
  -7   3 -16    2.54    0.87
   7  -3  16    1.55    1.88
   7  -3  17   69.33    4.42
   7   3  17   77.58    3.22
  -7   3 -17   73.64    3.01
   7  -3 -17   65.76    3.02
   7   3 -17   64.32    3.04
   7   3  18   62.28    2.75
  -7   3 -18   59.77    2.56
   7  -3 -18   55.32    2.60
   7   3 -18   54.82    2.65
   7   3  19   40.72    2.07
  -7   3 -19   40.30    1.86
   7  -3 -19   36.37    1.94
   7   3 -19   38.79    1.98
   7  -3 -20   23.27    1.49
   7   3 -20   25.40    1.52
   7   3  20   27.55    1.64
   7  -3 -21   37.25    1.95
   7   3 -21   40.42    1.96
   7   3  21   40.92    2.03
   7  -3 -22    1.81    0.93
   7   3 -22    1.58    0.88
   7   3  22    2.14    0.90
   7  -3 -23   10.55    1.01
   7   3  23   11.17    1.04
   7   3 -23   10.27    0.98
   7   3  24   13.09    1.04
   7  -3 -24   13.60    1.01
   7   3 -24   13.52    0.98
   7  -3 -25   17.09    1.03
   7   3 -25   16.37    0.99
   7  -3 -26   19.74    1.04
   7   3 -26   19.41    1.01
   7  -3  27   23.03    1.07
   7   3  27   20.98    1.06
   7   3 -28   49.31    1.85
   7   3 -28   49.16    1.87
   7   3 -29    1.68    0.32
  -7   4   0   -1.07    1.26
   7   4   0    0.73    0.74
   7  -4   0   -0.39    0.63
  -7   4  -1   40.24    2.72
   7   4   1   38.57    1.90
   7  -4   1   42.59    1.85
  -7   4   1   40.11    2.70
  -7   4  -2  125.90    5.81
  -7   4   2  115.14    5.71
   7  -4   2  119.75    4.84
   7   4   2  123.53    4.89
  -7   4   3    7.10    1.45
  -7   4  -3    5.89    1.47
   7  -4   3    5.59    0.69
   7   4   3    4.79    0.79
   7   4  -3    4.79    0.83
  -7   4  -4   19.63    2.00
   7   4  -4   22.32    1.31
   7   4   4   22.83    1.27
  -7   4  -4   20.71    2.01
   7  -4   4   21.61    1.19
  -7   4  -4   24.05    1.24
   7   4  -4   22.06    1.14
  -7   4   4   20.83    2.01
   7   4  -5    0.53    0.56
  -7   4  -5   -0.25    1.29
  -7   4   5    0.65    1.31
  -7   4  -5    0.12    1.30
   7   4   5    0.93    0.69
   7   4  -5    0.14    0.77
   7  -4   5    0.19    0.59
  -7   4  -5    0.45    0.64
   7   4   5    0.38    0.54
  -7   4   6   30.71    2.58
   7  -4   6   31.71    1.53
   7   4   6   32.43    1.52
  -7   4  -6   36.22    1.64
   7  -4   6   34.33    1.59
   7   4   6   33.87    1.62
  -7   4  -6   31.02    2.47
   7   4   7    1.19    0.67
   7   4   7    0.63    0.49
   7  -4   7    0.30    0.48
  -7   4   7    1.28    1.45
  -7   4  -7    0.42    0.66
  -7   4  -7   -0.13    1.34
   7   4   8   29.23    1.45
   7  -4   8   27.23    1.45
  -7   4  -8   34.47    1.59
  -7   4  -8   34.18    2.60
  -7   4   8   32.03    2.59
   7   4   8   33.98    1.62
   7  -4   9    0.05    0.56
   7   4   9    0.15    0.57
  -7   4  -9    0.77    0.75
   7   4   9   -0.41    0.69
  -7   4  -9   -0.14    1.51
   7   4  10    7.70    0.78
   7  -4  10    9.39    0.80
   7   4  10   12.57    1.05
  -7   4 -10    8.23    1.87
  -7   4 -10    8.95    0.92
   7  -4 -10   10.78    1.00
   7  -4  10   10.00    0.97
   7  -4 -10   11.23    0.88
   7  -4 -11    2.18    0.73
   7   4 -11    2.02    0.70
  -7   4 -11    2.62    0.81
   7   4  11    1.49    0.83
  -7   4 -11    4.39    1.81
   7  -4  11    1.66    0.79
   7  -4 -11    1.07    0.82
   7   4  12    0.48    0.92
   7  -4 -12    0.71    0.78
   7  -4 -12    1.21    0.79
   7   4 -12    1.23    0.73
  -7   4 -12    1.31    1.81
   7   4  13    5.91    0.98
   7  -4 -13    6.06    0.82
   7  -4 -13    5.54    0.85
   7   4 -13    7.17    0.88
  -7   4 -13    5.63    2.00
   7   4  14    3.23    0.96
   7  -4 -14    4.64    0.90
   7   4 -14    4.27    0.85
  -7   4 -14    4.94    1.93
   7   4  15   10.67    1.21
   7  -4 -15   11.36    1.04
   7   4 -15   12.33    1.07
  -7   4 -15    9.21    2.24
   7  -4 -16   48.53    2.19
   7   4 -16   43.34    2.18
  -7   4 -16   43.78    3.62
   7   4  16   48.81    2.41
  -7   4 -16   50.41    2.26
  -7   4 -17   87.88    5.37
   7  -4 -17   98.67    3.97
   7   4 -17   86.87    3.96
  -7   4 -17  104.06    4.02
   7  -4  18   32.17    2.95
   7  -4 -18   28.14    1.50
   7   4 -18   25.98    1.53
  -7   4 -18   27.66    1.52
   7  -4 -19    3.39    0.90
   7   4 -19    2.89    0.93
  -7   4 -19    3.51    0.88
  -7   4 -20   12.02    1.02
   7  -4 -20   11.40    1.04
   7   4 -20   13.90    1.09
   7   4  20   10.45    1.20
   7   4  21    3.15    0.96
   7   4 -21    1.41    0.83
   7  -4 -21    2.76    0.84
  -7   4 -21    4.35    0.78
   7   4  22    5.19    0.94
   7  -4 -22    5.02    0.82
   7   4 -22    4.94    0.80
   7   4  23    1.92    0.79
   7  -4 -23    0.18    0.69
   7   4 -23    2.30    0.67
   7   4  24    1.58    0.70
   7  -4  24    0.66    0.51
   7  -4 -24   -0.07    0.60
   7   4 -24    1.48    0.73
   7   4 -25    0.37    0.62
   7  -4  25   -0.14    0.43
   7   4 -26    0.78    0.54
   7   4 -26    1.22    0.54
   7  -4  26    0.50    0.34
   7   4 -27    2.04    0.47
   7   4 -27    0.61    0.43
   7   4 -28    0.83    0.34
   7   4 -28    0.83    0.30
  -7   5   0  174.05    8.15
   7  -5   0  179.92    7.06
  -7   5  -1   24.82    2.39
  -7   5   1   24.28    2.40
   7   5  -1   26.50    1.28
   7  -5   1   25.07    1.33
   7  -5  -1   26.74    1.36
   7   5  -2   36.87    1.69
  -7   5   2   31.87    2.70
   7  -5   2   38.12    1.73
  -7   5  -2   36.98    2.76
  -7   5  -3   56.74    3.62
   7  -5   3   56.32    2.48
   7   5  -3   61.22    2.49
  -7   5  -3   58.06    2.55
  -7   5   3   52.40    3.49
   7  -5   4  264.28   10.53
  -7   5  -4  255.56   11.64
   7   5  -4  270.41   10.55
  -7   5  -4  286.31   10.61
  -7   5   4  262.64   11.65
   7   5   5   70.18    2.87
  -7   5  -5   64.16    3.97
   7  -5   5   63.11    2.84
  -7   5  -5   70.71    2.94
  -7   5   5   59.34    3.88
   7   5  -5   70.83    2.87
   7   5   6  202.59    8.04
   7   5  -6  200.41    7.99
  -7   5  -6  214.14    9.23
   7   5  -6  205.04    8.03
  -7   5  -6  208.17    8.08
  -7   5   6  199.95    9.20
  -7   5  -6  206.29    9.22
   7   5   7  188.75    7.58
   7   5  -7  187.05    7.52
  -7   5  -7  186.76    8.69
   7   5  -7  195.40    7.55
  -7   5  -7  200.75    7.61
  -7   5   7  171.56    8.64
  -7   5  -7  186.48    8.73
   7   5  -8   34.50    1.65
  -7   5  -8   33.88    2.84
   7   5  -8   33.28    1.70
  -7   5  -8   36.19    1.79
  -7   5   8   33.28    2.81
   7   5   8   34.72    1.74
   7  -5   9  129.44    6.75
  -7   5  -9  128.61    6.79
   7   5  -9  141.93    5.62
  -7   5  -9  138.70    5.64
   7   5   9  144.45    5.67
   7   5  -9  136.65    5.58
   7  -5  10   84.81    4.82
  -7   5 -10   79.65    4.80
   7   5 -10   84.05    3.54
  -7   5 -10   79.33    3.52
   7   5  10   89.06    3.60
   7   5 -10   80.98    3.48
   7  -5  11  174.55    6.99
   7  -5 -11  174.68    7.01
  -7   5 -11  171.53    8.41
   7   5 -11  182.74    7.09
   7  -5  11  173.18    8.35
   7   5  11  179.94    7.15
   7  -5  12  135.43    6.74
  -7   5 -12  140.12    6.85
   7   5  12  126.00    5.26
   7   5  12  138.93    5.46
   7  -5  12  132.23    5.26
   7  -5 -12  129.15    5.27
   7   5 -12  132.87    5.40
  -7   5 -13   81.08    5.07
   7  -5 -13   84.39    3.57
   7   5  13   88.94    3.81
   7  -5  13   91.73    5.08
   7   5  13   87.73    3.59
   7   5  14   20.28    1.41
   7  -5  14   20.08    2.66
  -7   5 -14   14.57    2.58
   7   5  14   17.13    1.09
   7   5  15   21.79    1.27
  -7   5 -15   24.77    2.85
   7   5  15   26.06    1.59
   7  -5  15   19.35    2.64
  -7   5 -15   22.29    1.48
   7   5  16   13.51    1.01
  -7   5 -16   15.27    2.51
   7   5  16   17.04    1.36
   7  -5  16   16.31    2.43
  -7   5 -16   17.04    1.28
   7   5  17   25.52    1.41
   7   5  17   29.92    1.70
  -7   5 -17   27.13    1.59
   7   5  18   29.57    1.62
  -7   5 -18   26.99    1.52
   7   5  19    2.34    0.97
  -7   5 -19    0.83    0.88
  -7   5 -20   38.45    1.88
   7   5 -20   40.87    2.04
  -7   5 -21   19.43    1.18
   7   5 -21   18.50    1.28
   7   5 -22   54.53    2.46
   7   5 -22   56.08    2.48
   7   5 -23    8.08    0.83
   7   5 -23    6.71    0.85
   7   5 -24   40.96    1.82
   7   5 -24   39.53    1.82
   7   5 -25   23.96    1.16
   7   5 -25   23.27    1.17
   7   5 -26    4.67    0.50
   7   5 -26    4.31    0.49
   7   5 -27    5.37    0.38
   7   5 -27    4.96    0.41
   7  -6   0   -0.30    0.68
  -7   6   0   -0.65    0.74
  -7   6   0   -1.83    1.70
   7  -6   1    1.89    0.71
   7  -6  -1    1.18    0.73
  -7   6   1    1.65    1.64
  -7   6  -1    1.16    1.67
  -7   6   1    1.77    0.79
  -7   6  -1    1.57    0.81
   7  -6   2    7.43    0.80
   7  -6  -2    7.55    0.83
   7   6   2    8.08    0.72
  -7   6   2   10.07    1.97
  -7   6  -2    7.66    1.87
  -7   6  -2    8.33    0.97
   7  -6  -3    1.36    0.74
   7  -6   3    2.23    0.68
  -7   6   3    4.69    1.76
  -7   6  -3    2.68    1.73
   7   6   3    2.12    0.58
   7   6  -3    2.00    0.69
   7   6  -4   12.51    0.96
   7   6  -4   11.95    0.85
  -7   6   5   26.53    2.64
  -7   6  -5   26.50    2.67
   7   6  -5   23.62    1.29
   7   6  -5   26.43    1.35
   7   6  -6   75.13    3.15
   7   6  -6   73.87    3.11
  -7   6   6   71.08    4.47
  -7   6  -6   70.77    4.43
  -7   6  -6   74.40    3.23
  -7   6  -7   17.52    2.45
  -7   6   7   20.53    2.53
   7   6  -7   16.03    1.14
   7   6   7   16.07    1.06
  -7   6  -7   17.75    1.30
   7   6  -7   17.42    1.08
   7   6   8   53.96    2.39
  -7   6   8   42.70    3.59
   7   6  -8   51.15    2.34
  -7   6  -8   56.98    3.80
   7   6  -8   52.23    2.40
  -7   6  -8   50.69    2.47
  -7   6  -8   54.66    2.33
  -7   6  -8   55.31    3.81
  -7   6  -9   19.67    2.63
  -7   6  -9   22.56    2.66
   7  -6   9   20.68    2.61
   7   6   9   21.65    1.33
   7   6  -9   21.99    1.33
  -7   6  -9   20.79    1.22
   7   6  -9   20.68    1.26
   7   6  10   30.91    1.57
   7   6 -10   24.61    1.46
   7  -6  10   27.59    2.85
  -7   6 -10   24.48    2.82
   7   6 -10   27.18    1.55
  -7   6  10   26.52    2.58
  -7   6 -10   26.67    2.73
  -7   6 -10   24.49    2.88
   7   6  11   15.21    1.19
  -7   6 -11   16.38    2.51
  -7   6  11    9.78    2.07
   7   6 -11   11.70    1.10
  -7   6 -11   11.85    2.40
   7   6 -11   13.05    1.10
   7  -6  11   12.31    2.37
   7  -6  12  102.89    6.02
  -7   6 -12  119.90    6.34
   7   6 -12  117.76    4.77
   7  -6  12  109.70    4.63
   7  -6 -12  116.58    4.65
  -7   6 -12  115.14    6.25
   7   6  12  119.65    4.82
   7   6 -12  112.02    4.71
   7   6 -13   11.00    1.18
   7   6  13   11.40    1.16
  -7   6 -13   13.33    2.44
   7   6 -13   12.10    1.13
   7  -6  13    8.31    2.27
   7  -6 -13   11.43    1.01
   7   6  14   17.68    1.33
   7   6 -14   16.18    1.26
  -7   6 -14   13.72    1.34
  -7   6 -14   14.55    2.56
   7   6 -14   17.21    1.32
  -7   6 -15   24.58    1.56
   7   6  15   23.94    1.57
   7   6 -15   24.05    1.50
  -7   6 -16   15.42    1.32
   7   6  16   18.24    1.34
   7   6 -16   17.84    1.29
  -7   6 -17   -0.06    0.95
   7   6 -17    1.23    0.94
   7   6  17    0.29    0.89
   7   6 -18   35.00    1.77
   7   6  18   32.04    1.75
  -7   6 -18   30.50    1.69
   7   6  19    0.88    0.83
   7   6 -19    0.49    0.90
   7   6 -19    0.31    0.86
  -7   6 -19    0.69    0.85
   7   6  20    0.40    0.75
   7   6 -20   -1.04    0.83
   7   6 -20    0.14    0.81
   7   6  21    0.59    0.68
   7   6 -21    0.83    0.77
   7   6 -21    0.41    0.73
  -7   6 -21    2.39    0.71
   7   6  22    0.78    0.64
   7   6 -22    2.12    0.67
   7   6 -22    1.47    0.67
   7   6 -23    0.06    0.58
   7   6 -23   -0.04    0.57
   7   6 -24    1.75    0.50
   7   6 -24    1.03    0.49
   7   6 -25    0.01    0.36
   7   6 -25    0.81    0.37
   7   7   0  388.48   14.97
  -7   7   0  389.02   15.04
  -7   7   0  358.03   16.33
   7   7   1   29.20    1.49
  -7   7   1   29.19    1.63
  -7   7  -1   29.77    1.65
  -7   7   1   24.99    2.81
  -7   7  -1   30.67    2.99
   7   7   2  351.11   13.66
  -7   7   2  359.48   13.75
  -7   7  -2  358.03   13.77
  -7   7   2  324.36   15.04
  -7   7  -2  326.33   15.06
   7   7  -3    1.67    0.62
   7   7   3    1.39    0.64
  -7   7   3    0.98    0.85
  -7   7  -3    1.38    0.94
  -7   7   3   -0.19    1.86
  -7   7  -3    0.19    1.94
   7  -7  -4  132.16    5.45
  -7   7  -4  126.80    6.88
  -7   7   4  136.40    6.98
  -7   7  -4  148.28    7.06
  -7   7   4  144.42    6.86
   7   7   4  137.97    5.45
  -7   7  -4  144.88    5.61
  -7   7   4  138.86    5.56
   7   7  -4  132.27    5.45
  -7   7  -5    0.30    2.46
  -7   7   5    0.68    2.21
  -7   7  -5    1.89    1.87
  -7   7   5    0.77    1.91
   7   7  -5    0.35    0.65
   7   7   5   -0.02    0.59
  -7   7   5   -0.39    0.84
  -7   7  -5   -0.60    0.92
   7  -7  -5    0.82    0.74
  -7   7   6   93.74    3.94
   7   7  -6   89.57    3.84
   7   7   6   93.52    3.81
  -7   7  -6  105.23    5.39
  -7   7   6   97.23    5.16
  -7   7   6   88.44    5.37
  -7   7  -6   90.03    5.33
   7   7  -6   96.79    3.90
  -7   7  -7  153.54    7.23
  -7   7   7  143.23    7.00
   7   7  -7  144.07    5.86
  -7   7   7  129.51    7.29
   7   7  -7  148.38    5.91
  -7   7  -7  148.54    5.88
  -7   7  -7  147.02    7.44
  -7   7   7  147.61    5.92
   7   7  -8  109.51    4.52
  -7   7   8  109.82    4.56
   7   7  -8  115.11    4.56
  -7   7  -8  109.39    4.52
   7  -7   8  102.78    5.81
  -7   7  -8  109.31    6.07
  -7   7  -8  113.93    5.83
  -7   7   8  113.01    5.68
  -7   7   9   31.85    2.84
  -7   7  -9   30.70    2.97
   7   7   9   32.16    1.59
   7   7  -9   31.22    1.63
  -7   7   9   31.38    1.63
  -7   7  -9   31.10    1.61
   7   7  -9   32.73    1.71
  -7   7  -9   28.78    3.01
   7  -7   9   24.36    2.85
   7   7  10   71.57    2.99
   7   7 -10   69.41    2.99
  -7   7  10   63.73    2.96
  -7   7 -10   72.34    2.96
   7   7 -10   71.24    3.05
  -7   7 -10   64.57    4.08
  -7   7  10   63.40    3.95
   7  -7  10   65.81    4.33
  -7   7 -10   70.58    4.54
  -7   7 -11   27.82    3.04
  -7   7  11   23.63    1.40
   7  -7  11   27.96    2.91
   7   7  11   27.59    1.52
   7   7 -11   28.80    1.51
   7   7 -11   28.95    1.58
   7   7 -12   17.86    1.31
   7   7  12   19.37    1.25
   7  -7  12   18.92    1.21
   7  -7 -12   16.95    1.21
   7   7 -12   17.70    1.21
  -7   7  12   14.63    1.05
   7   7  13    4.34    0.91
   7  -7 -13    5.66    0.84
   7   7 -13    2.99    0.89
   7   7 -13    4.20    0.97
   7   7 -14   88.04    3.81
  -7   7 -14   91.34    3.86
   7   7  14   96.57    3.87
   7   7 -14   86.08    3.84
   7   7  15    2.29    0.87
   7   7 -15    2.06    0.89
  -7   7 -16  109.11    4.56
   7   7  16  114.17    4.58
   7   7 -16  109.06    4.56
  -7   7 -17   10.33    1.04
   7   7 -17    9.73    1.01
   7   7  17   10.96    0.97
  -7   7 -18   82.08    3.39
   7   7 -18   77.27    3.41
   7   7  18   83.98    3.41
   7   7 -18   80.44    3.43
  -7   7 -19    0.95    0.76
   7   7 -19    1.55    0.73
   7   7  19   -0.39    0.65
   7   7 -19   -0.28    0.76
  -7   7 -20   50.66    2.14
   7   7  20   45.59    2.12
   7   7 -20   50.15    2.18
   7   7 -20   50.10    2.17
   7   7 -21    1.28    0.59
   7   7 -21    2.11    0.63
   7   7 -22   30.69    1.37
   7   7 -22   28.95    1.37
   7   7 -23    0.14    0.40
   7   7 -24    8.98    0.50
  -7   8   0   -1.00    0.91
  -7   8   0    1.16    1.96
  -7   8   0   -2.23    2.70
   7   8   0   -0.28    0.71
  -7   8   1    5.27    0.98
  -7   8  -1    6.67    1.02
  -7   8   1    2.35    1.98
  -7   8  -1    5.94    2.04
   7   8  -1    6.49    0.84
   7   8   1    6.22    0.80
  -7   8  -2   30.76    1.64
  -7   8   2   26.83    1.57
  -7   8   2   20.28    2.72
  -7   8  -2   25.98    2.82
  -7   8  -2   21.69    3.14
  -7   8   2   22.93    3.13
   7   8   2   27.69    1.44
   7   8  -2   28.28    1.50
  -7   8  -3    2.08    0.96
  -7   8   3    2.59    0.87
  -7   8  -3    1.74    1.81
  -7   8   3    0.60    1.95
  -7   8  -3    0.79    2.43
  -7   8   3    1.91    2.35
   7   8   3    3.19    0.72
   7   8  -3    0.90    0.77
  -7   8  -4   55.07    4.10
  -7   8   4   62.31    4.20
  -7   8   4   62.46    2.75
  -7   8  -4   65.58    4.34
  -7   8   4   57.55    4.09
   7   8   4   61.68    2.65
  -7   8   5   35.65    3.34
  -7   8  -5   31.84    3.20
   7   8   5   38.70    1.82
  -7   8  -5   43.96    3.57
  -7   8   5   39.40    1.93
  -7   8  -5   41.52    1.96
  -7   8  -6    1.79    0.87
   7   8  -6    1.53    0.70
  -7   8   6    1.41    0.82
  -7   8  -7    0.22    0.85
   7   8  -7    0.62    0.70
  -7   8   7    0.69    0.74
  -7   8  -8   18.55    1.21
   7   8  -8   17.62    1.14
  -7   8   8   17.22    1.13
  -7   8  -9   21.78    1.30
   7   8  -9   22.82    1.29
  -7   8   9   21.44    1.22
  -7   8 -10    1.24    0.76
   7   8 -10   -0.05    0.73
  -7   8 -11    2.12    0.75
   7   8 -11    2.22    0.75
   7   8 -12    5.99    0.86
   7   8 -13    4.85    0.80
  -7   8 -13    2.44    1.03
   7   8 -14    4.41    0.80
  -7   8 -14    3.97    1.01
   7   8 -15    3.91    0.79
  -7   8 -15    2.77    0.92
   7   8 -16    0.54    0.71
  -7   8 -16    0.74    0.82
   7   8 -17   34.95    1.68
  -7   8 -17   35.25    1.70
   7   8 -18    2.64    0.66
  -7   8 -18    3.05    0.70
   7   8 -19    0.74    0.56
  -7   8 -19    2.50    0.62
   7   8 -20    0.64    0.48
   7   8 -21    1.74    0.42
   7   9   0   45.59    2.08
   7   9   1    1.82    0.72
   7   9  -1    0.76    0.72
   7   9  -2  234.48    9.03
   7   9   2  231.91    9.01
  -7   9  -2  223.80    9.03
  -7   9  -3    2.32    0.72
   7   9  -3    0.73    0.76
   7   9   3    0.70    0.66
  -7   9  -3    0.66    0.91
  -7   9  -4  122.43    5.06
   7   9  -4  126.07    5.06
  -7   9  -4  126.52    5.09
   7   9  -5   53.68    2.39
  -7   9  -5   52.22    2.42
   7   9  -6   21.81    1.28
  -7   9  -6   20.77    1.30
  -7   9  -7   36.40    1.78
   7   9  -7   35.13    1.77
  -7   9  -8   67.99    2.90
  -7   9  -8   67.52    3.00
  -7   9  -9   54.21    2.35
  -7   9  -9   51.95    2.46
  -7   9 -10   44.62    2.01
  -7   9 -10   45.30    2.16
   7   9 -11    5.18    0.71
  -7   9 -11    3.50    0.68
   7  -9  11    4.36    0.77
  -7   9 -12   52.68    2.46
   7   9 -12   56.93    2.39
   7   9 -13    2.39    0.66
   7   9 -14   96.18    3.89
   7   9 -15   -0.11    0.56
  -7   9 -16   62.30    2.59
   7   9 -16   61.17    2.56
  -7   9 -17    3.56    0.59
   7   9 -18   15.86    0.86
   7   9 -19    7.05    0.50
  -7  10   0    1.35    0.83
   7  10   0    0.45    0.62
  -7  10  -1    7.64    0.94
   7  10   1    8.66    0.77
   7  10  -1    8.52    0.79
  -7  10  -2   16.44    1.13
  -7  10  -2   16.14    0.97
   7  10  -2   17.74    1.02
   7  10  -3   63.11    2.59
  -7  10  -3   64.01    2.66
  -7  10  -3   62.72    2.58
  -7  10  -4    4.76    0.67
  -7  10  -4    4.23    0.82
  -7  10  -4    3.50    0.86
   7  10  -4    5.45    0.73
  -7  10  -5   18.37    1.15
  -7  10  -5   19.09    1.06
   7  10  -5   19.56    1.09
  -7  10  -6    0.88    0.61
  -7  10  -6    0.44    0.80
   7  10  -6    0.69    0.66
  -7  10  -6    0.28    0.71
  -7  10  -7   13.87    0.90
  -7  10  -7   12.09    1.04
   7  10  -7   13.57    0.94
  -7  10  -7   13.46    0.95
  -7  10  -8   10.21    0.79
   7  10  -8   10.04    0.83
  -7  10  -8    8.56    0.90
  -7  10  -8    8.27    0.80
  -7  10  -9    2.13    0.61
  -7  10  -9    2.17    0.56
   7  10  -9    0.86    0.62
   7 -10  -9    1.85    0.71
   7 -10   9    1.06    0.69
  -7  10  -9    1.70    0.73
  -7  10 -10    6.76    0.68
   7  10 -10    6.76    0.73
  -7  10 -10    6.15    0.79
  -7  10 -11    1.11    0.51
   7  10 -11    1.40    0.61
  -7  10 -11    0.93    0.65
   7  10 -12    0.85    0.57
  -7  10 -12    1.76    0.61
  -7  10 -13    0.79    0.56
  -7  10 -14    5.05    0.48
  -7  11   0    5.43    0.69
  -7  11  -1   14.47    0.92
  -7  11   1   13.86    0.92
  -7  11  -2   37.48    1.65
  -7  11   2   35.21    1.65
  -7  11  -3   16.91    0.96
  -7  11   3   15.68    0.97
  -7  11   4   51.94    2.30
  -7  11  -4   54.88    2.28
   7  11  -4   55.69    2.26
  -7  11   5   29.39    1.44
  -7  11  -5   30.36    1.41
   7  11  -5   31.80    1.39
  -7  11   6    9.86    0.77
   7  11  -6   13.12    0.73
  -7  11   7   16.83    0.94
   7  11  -7   17.35    0.90
   7  11  -8   42.57    1.80
   7  11  -9   37.32    1.59
   7  11 -10   16.61    0.83
   7  11 -11   59.86    2.41
   8   0   0  258.21    9.57
   8   0   0  231.92    9.59
   8   0   1    0.28    0.57
   8   0  -1   -0.48    0.57
   8   0   1    0.20    0.79
   8   0   2    7.87    0.70
   8   0   2    6.46    0.65
   8   0  -2    6.53    0.61
   8   0   2    8.72    1.12
   8   0   2    6.79    0.88
   8   0   3    0.26    0.77
   8   0  -3    0.75    0.84
   8   0   3   -0.02    0.56
   8   0   3    0.12    0.51
   8   0  -3    0.30    0.46
   8   0   3    0.68    0.95
   8   0   4  180.19    7.16
   8   0  -4  164.25    7.11
   8   0   4  189.31    7.13
   8   0   4  189.50    7.16
   8   0  -4  193.13    7.19
   8   0   4  172.43    7.65
   8   0   5    1.89    1.08
   8   0   5    0.20    0.56
   8   0   5    0.13    0.56
   8   0   6   53.18    3.04
   8   0   6   58.64    2.50
   8   0   7    0.49    0.58
   8   0   7    1.27    1.16
   8   0  -8  188.85    7.32
   8   0   8  175.14    8.06
   8   0  -9    0.76    0.75
   8   0   9   -0.67    1.24
   8   0  -9    1.20    0.72
   8   0   9    1.16    0.68
   8   0  10  306.55   13.11
   8   0 -10  312.49   12.21
   8   0  10  312.66   12.20
   8   0 -10  323.50   12.24
   8   0  11   -0.62    1.41
   8   0  11    0.72    0.65
   8   0 -11    0.06    0.65
   8   0 -11    1.01    0.83
   8   0 -12   95.19    3.78
   8   0 -12   88.03    3.67
   8   0  12   86.91    4.71
   8   0 -13    1.60    0.94
   8   0  13    0.55    1.62
   8   0 -14    8.94    1.09
   8   0  14    6.05    1.77
   8   0 -15    0.49    1.01
   8   0  15    0.45    1.66
   8   0 -16   10.78    1.93
   8   0 -16   13.27    1.25
   8   0  16   12.46    2.11
   8   0 -17   -0.29    1.60
   8   0  17    1.71    1.80
   8   0 -17   -0.43    1.07
   8   0  18  142.23    6.73
   8   0 -18  136.04    6.58
   8   0 -18  131.83    5.49
   8   0 -19   -0.67    1.07
   8   0 -20   28.21    1.70
   8   0 -21    0.06    1.06
   8   0 -22   14.39    1.24
   8   0 -23    0.81    0.93
   8   0 -24   14.21    1.09
   8   0 -25    0.04    0.71
   8   0 -26   24.40    1.23
   8   0  27    0.42    0.43
   8   0  28   33.81    1.45
   8   0  29    0.30    0.24
   8   1   0   -0.48    0.73
   8  -1   0    0.54    0.48
   8  -1   0    0.88    0.80
   8   1   0    0.30    0.53
   8   1  -1    0.21    0.48
   8  -1  -1    0.06    0.47
   8   1   1    0.94    0.51
   8  -1   1    0.44    0.50
   8   1   1    0.90    0.52
   8   1  -1    0.64    0.54
   8   1   1    0.02    0.72
   8  -1   1    0.47    0.79
   8   1   2  100.08    3.88
   8   1  -2   98.37    3.81
   8   1   2   97.36    3.81
   8  -1   2   97.17    3.89
   8   1  -2   89.04    3.80
   8  -1   2   90.24    3.82
   8   1   2   95.58    3.84
   8  -1  -2   88.97    3.81
  -8   1  -2   98.17    4.40
   8   1   3    5.45    0.96
   8  -1   3   12.56    0.95
   8  -1  -3   11.42    0.99
   8   1   3    7.88    0.69
   8   1  -3    7.85    0.88
   8   1   3    7.09    0.83
   8   1   3    7.44    0.67
   8  -1   3    6.77    0.66
   8  -1  -3    7.71    0.66
   8   1  -3    5.83    0.62
  -8   1  -3    5.92    1.08
   8  -1   4    8.22    0.70
   8   1  -4    7.37    0.63
   8   1   4    8.21    0.72
   8  -1  -4    8.17    0.65
  -8   1  -4    8.28    1.22
   8  -1   4    8.06    0.90
   8  -1  -4    6.95    0.95
   8   1   4    7.03    0.84
   8   1  -4    6.60    0.87
   8   1   4    7.50    1.09
   8   1   4    8.00    0.70
  -8   1  -5    9.85    1.22
   8   1   5    9.88    1.20
   8  -1   5    9.44    1.41
   8   1  -5   10.72    0.96
   8   1   5   11.08    0.92
   8  -1   5   10.08    0.95
   8  -1  -5    9.97    0.98
   8   1   5   10.16    0.78
   8  -1   5   10.61    0.79
   8  -1   6  117.13    5.70
   8   1  -6  128.16    5.02
   8   1   6  128.06    5.00
   8   1   6  113.94    5.48
   8  -1  -6  131.06    5.04
   8  -1   6  128.59    5.01
   8   1   6  120.09    5.02
   8  -1   6  119.23    5.02
   8   1   7   33.33    1.67
   8  -1   7   32.82    1.67
   8  -1   7   34.83    2.45
   8   1   7   31.72    2.18
   8   1  -7   33.25    1.69
   8   1   7   36.02    1.67
  -8   1  -7   35.73    1.59
   8  -1  -7   37.58    1.75
   8  -1   7   38.24    1.71
   8   1   8   16.18    1.08
   8  -1   8   16.81    1.10
   8  -1   8   15.97    1.87
   8  -1   8   17.82    1.15
   8  -1  -8   19.28    1.21
   8  -1  -8   19.73    1.12
   8   1  -8   19.34    1.10
  -8   1  -8   18.71    0.99
   8   1  -8   18.80    1.14
   8   1   8   19.35    1.10
   8   1   8   15.73    1.63
   8  -1  -9    1.37    0.81
   8  -1   9    1.90    0.76
   8   1   9    2.07    1.17
   8   1   9    1.74    0.65
   8   1  -9    1.61    0.71
   8  -1   9    0.12    1.38
   8  -1  -9    1.87    0.77
   8   1  -9    1.15    0.76
  -8   1  -9    1.37    0.54
   8   1  10    7.18    1.41
   8  -1  10    9.04    1.74
   8   1  10    7.08    0.78
   8   1 -10    7.60    0.83
   8  -1 -10    7.89    0.93
   8   1 -10    6.87    0.93
  -8   1 -10    7.98    0.70
   8   1 -11   23.75    2.09
   8   1 -11   25.05    1.35
   8   1  11   25.49    1.33
   8  -1 -11   27.31    1.48
   8   1 -11   28.51    1.49
   8   1  11   25.44    2.18
   8  -1  11   27.17    2.44
   8   1 -12   32.07    2.39
   8   1 -12   30.87    1.50
   8  -1 -12   30.22    1.52
   8  -1 -12   32.11    1.66
   8   1 -12   31.56    1.64
   8   1  12   31.40    2.46
   8  -1  12   31.46    2.67
   8   1 -13   17.81    1.95
   8   1  13   16.20    1.96
   8  -1 -13   14.69    1.21
   8   1 -13   14.78    1.25
   8  -1  13   16.20    2.17
   8  -1  14    4.15    1.78
   8   1  14    4.59    1.61
   8  -1 -14    3.93    1.00
   8   1 -14    2.01    1.50
   8  -1  15   -0.16    1.73
   8   1  15    1.09    1.55
   8  -1 -15    0.85    0.98
   8   1 -15    0.26    1.46
   8   1 -16   47.32    3.25
   8  -1 -16   47.70    2.34
   8  -1  17   25.17    2.68
   8   1 -17   30.18    2.58
   8  -1 -17   26.29    1.61
   8   1 -18    9.45    1.87
   8  -1 -18   11.46    1.20
   8  -1  18   13.10    2.16
   8  -1 -19   30.65    1.77
   8  -1 -20   12.61    1.27
   8  -1 -21   37.92    1.95
   8  -1 -22   22.51    1.44
   8   1 -22   23.81    1.45
   8  -1 -23    2.97    0.93
   8   1 -23    5.19    0.95
   8  -1 -24    1.21    0.82
   8   1 -24    0.27    0.79
   8  -1 -25   47.53    2.10
   8   1 -25   47.93    2.09
   8  -1 -26   18.34    1.00
   8   1 -26   18.11    0.99
   8  -1  26   17.39    0.99
   8   1  27   27.11    1.27
   8  -1  27   28.96    1.29
   8   1  28   24.30    1.09
   8  -1  28   24.90    1.10
   8  -2   0   89.39    3.48
   8   2   0   86.22    3.39
  -8   2   0   95.92    4.24
   8  -2   0   74.11    3.52
   8  -2   0   81.73    3.43
   8   2   0   84.88    3.43
   8   2   0   82.46    3.52
   8  -2   1    4.18    0.55
   8   2   1    5.34    0.57
   8   2   1    4.92    0.58
   8  -2   1    4.79    0.72
   8   2  -1    4.31    0.57
  -8   2   1    5.54    1.28
  -8   2  -1    2.60    1.12
   8   2   1    3.79    0.82
   8  -2  -1    3.92    0.57
   8   2  -1    4.17    0.56
   8  -2   1    4.34    0.93
   8   2  -2  186.79    7.64
   8  -2  -2  188.24    7.65
   8  -2   2  189.78    7.66
   8   2   2  193.26    7.67
   8  -2   2  212.34    7.69
   8   2   2  196.72    7.62
   8   2  -2  198.16    7.61
  -8   2   2  208.28    8.45
   8  -2   2  190.70    7.72
  -8   2  -2  192.24    8.35
   8   2   2  203.34    7.71
   8  -2   3    2.93    0.90
   8  -2  -3    1.92    0.94
  -8   2   3    0.96    1.19
  -8   2  -3    0.96    1.11
   8  -2   3    1.83    0.55
   8   2   3    1.87    0.56
   8   2   3    1.55    0.78
   8   2  -3    2.22    0.82
   8  -2  -3    1.94    0.53
   8   2  -3    2.01    0.50
   8  -2   3    1.10    0.65
   8   2  -3    2.19    0.54
  -8   2   4  220.62    8.96
   8  -2   4  208.24    8.05
   8  -2  -4  207.68    8.10
   8  -2   4  214.04    8.09
   8   2   4  197.45    8.05
   8  -2   4  197.33    8.05
   8   2  -4  209.62    8.09
   8   2   4  218.54    8.08
  -8   2  -4  198.19    8.72
   8   2  -4  195.59    7.99
  -8   2   5   12.73    1.72
  -8   2  -5   14.76    1.58
   8  -2   5   15.16    0.94
   8   2   5   13.88    0.93
   8  -2   5   17.09    1.02
   8  -2  -5   15.17    1.17
   8  -2   5   16.66    1.14
   8   2  -5   16.10    1.10
   8   2   5   14.85    1.05
   8  -2   6  148.88    5.61
   8  -2  -6  140.54    5.62
  -8   2  -6  134.87    6.21
   8  -2   6  143.99    5.59
  -8   2  -6  143.65    5.57
   8   2  -6  137.34    5.60
   8   2   6  138.62    5.58
   8  -2   6  137.02    5.60
   8   2   6  134.38    5.59
   8  -2   6  132.81    6.39
   8   2   7    0.98    0.61
   8  -2   7    2.06    0.65
   8  -2   7    2.76    1.38
   8  -2   7    1.85    0.83
   8  -2  -7    1.52    0.87
   8   2   7    1.58    0.70
   8   2  -7    1.08    0.74
  -8   2  -7    0.84    0.58
  -8   2  -7    1.56    1.09
   8  -2   8   16.52    1.10
   8   2   8   17.94    1.09
   8  -2   8   18.26    1.98
   8   2  -8   20.08    1.16
   8   2   8   17.87    1.09
  -8   2  -8   14.85    1.70
  -8   2  -8   19.11    1.06
   8  -2   8   17.87    1.16
   8  -2  -8   17.37    1.18
  -8   2  -9   35.56    2.53
   8  -2   9   42.61    2.94
   8   2   9   38.80    1.87
   8  -2   9   37.47    1.88
   8  -2  -9   40.26    1.86
   8   2  -9   41.84    1.84
  -8   2  -9   39.84    1.81
   8   2  -9   40.46    1.85
   8   2   9   37.12    1.79
   8  -2   9   39.74    1.87
   8  -2  -9   41.05    1.88
   8  -2  10   51.07    3.33
   8   2  10   49.73    2.20
   8   2 -10   50.60    2.23
   8   2  10   50.19    2.35
   8  -2 -10   49.88    2.27
   8   2 -10   52.18    2.25
  -8   2 -10   53.72    2.24
   8  -2 -10   48.91    2.25
   8  -2  10   50.90    2.24
  -8   2 -10   43.74    3.00
   8  -2  11   41.56    3.01
   8   2 -11   39.34    1.79
   8   2  11   38.28    1.77
   8   2  11   38.51    1.96
  -8   2 -11   35.83    1.78
  -8   2 -11   33.27    2.60
   8  -2 -11   38.76    1.84
   8  -2  11   41.06    1.82
   8  -2 -11   39.70    1.88
   8   2 -11   38.03    1.86
   8   2 -12   46.62    2.14
   8  -2  12   51.24    3.45
   8  -2 -12   49.33    2.27
   8   2 -12   52.83    2.28
   8  -2  13   53.18    3.60
   8  -2 -13   51.69    2.39
   8   2 -13   52.83    2.41
   8  -2  14  166.18    8.25
   8  -2 -14  180.34    7.05
   8   2 -14  175.78    7.06
   8  -2  15    3.33    1.85
   8  -2 -15    0.77    0.96
   8   2 -15    2.12    1.05
   8   2  15    2.14    0.91
   8  -2 -16   34.77    1.88
   8   2 -16   35.01    1.90
   8   2  16   38.33    1.97
   8  -2  16   36.57    3.10
   8  -2 -17   29.73    1.73
   8   2 -17   29.77    1.79
   8  -2  17   33.79    3.01
   8   2  17   35.25    1.85
   8  -2  18   25.87    2.73
   8  -2 -18   24.88    1.58
   8   2 -18   28.74    1.64
   8   2  18   25.44    1.60
   8  -2 -19    1.28    1.01
   8   2 -19    1.69    1.04
   8  -2 -20    8.45    1.11
   8   2 -20    7.70    1.12
   8  -2 -21    6.93    1.05
   8   2 -21    6.91    1.07
   8  -2 -22   14.38    1.19
   8   2 -22   15.93    1.19
   8  -2 -23    2.46    0.84
   8   2 -23    0.73    0.78
   8  -2 -24   96.65    3.96
   8   2 -24   98.57    3.95
   8  -2 -25   27.94    1.33
   8   2 -25   24.97    1.30
   8   2  25   27.00    1.30
   8  -2  25   27.40    1.32
   8   2  26    3.76    0.53
   8  -2  26    4.43    0.54
   8   2  27   11.78    0.68
   8  -2  27   12.43    0.70
   8  -2  28   12.44    0.63
   8   2  28   12.52    0.63
   8  -3   0    0.46    0.96
   8   3   0    0.79    0.81
   8   3   0    0.02    0.45
   8  -3   0   -0.38    0.68
   8   3   0   -0.09    0.50
   8  -3   0    0.02    0.45
  -8   3   0    1.38    1.30
  -8   3   1   13.68    1.64
  -8   3  -1   12.39    1.64
   8  -3   1   12.81    0.82
   8   3  -1   11.69    0.82
   8   3   1   12.92    0.83
   8  -3  -1   11.66    0.80
   8  -3   1   12.88    1.22
   8  -3   1   14.02    0.97
   8   3  -1   13.58    0.78
   8   3   1   16.55    1.09
   8   3   2    3.61    0.56
   8  -3   2    3.91    0.55
   8  -3   2    3.84    0.99
   8   3   2    2.62    0.82
   8   3  -2    3.15    0.51
   8  -3   2    3.62    0.73
   8  -3  -2    3.01    0.52
   8   3  -2    3.93    0.57
  -8   3   2    3.86    1.35
  -8   3  -2    3.17    1.36
  -8   3  -3   63.33    3.66
   8   3   3   65.02    2.83
   8  -3   3   65.05    2.84
  -8   3   3   65.64    3.74
   8  -3   3   74.97    3.00
   8  -3  -3   70.09    3.02
   8   3   3   73.37    2.93
   8   3  -3   69.57    2.95
   8   3  -3   65.85    2.76
   8  -3   3   69.64    2.89
   8   3   4    0.55    0.78
   8  -3   4    0.67    0.91
   8  -3  -4    0.65    0.97
   8   3  -4    1.23    0.81
   8   3  -4   -0.05    0.45
   8  -3   4    1.28    0.72
   8  -3   4    0.79    0.52
   8   3   4    0.91    0.50
  -8   3   4    2.02    1.30
  -8   3  -4    0.23    1.17
  -8   3   5  125.22    5.94
   8  -3   5  117.33    4.91
   8   3   5  116.73    4.91
  -8   3  -5  118.37    5.77
   8  -3   5  125.88    4.93
  -8   3  -5  126.39    4.94
   8  -3  -5  117.32    4.98
   8  -3   5  123.11    4.97
   8   3  -5  125.79    4.97
   8   3   5  127.99    4.94
  -8   3  -6    0.61    1.28
  -8   3   6    1.25    1.48
  -8   3  -6    0.41    0.66
   8  -3   6    0.14    0.68
   8  -3  -6    0.64    0.93
   8   3  -6    0.62    0.80
   8   3   6    0.48    0.76
   8  -3   6    2.28    0.89
  -8   3  -6    0.57    1.24
   8   3   6    0.30    0.58
   8  -3   6    0.34    0.59
  -8   3  -7    1.05    0.69
   8  -3   7    0.65    0.62
   8   3   7   -0.39    0.59
   8  -3  -7    0.79    0.92
   8  -3   7    0.81    0.86
   8   3  -7    1.19    0.78
   8   3   7    0.04    0.73
  -8   3  -7    0.59    1.32
   8  -3   7    1.33    1.53
  -8   3  -8   29.52    2.42
   8   3  -8   33.56    1.68
   8   3   8   34.88    1.63
   8  -3   8   37.05    2.74
   8   3   8   33.97    1.72
   8  -3   8   35.04    1.69
   8  -3  -8   31.35    1.71
  -8   3  -8   36.35    1.65
   8  -3   8   32.81    1.66
   8   3   8   30.54    1.62
   8   3  -9    7.49    0.86
  -8   3  -9    6.89    1.62
   8   3   9    8.17    0.88
   8   3   9    8.29    0.82
  -8   3  -9    6.71    0.82
   8   3   9    5.90    0.79
   8  -3   9    6.36    0.80
   8  -3   9    8.82    1.84
   8  -3  -9    6.64    0.96
   8  -3   9    6.41    0.90
   8  -3  10    1.89    0.72
   8   3  10    1.98    0.68
   8   3  10    2.16    0.83
  -8   3 -10    2.55    0.72
   8  -3  10    1.36    1.69
   8   3  10    1.83    0.71
   8   3 -10    2.00    0.77
   8  -3 -10    2.01    0.85
   8  -3  10    2.62    0.85
  -8   3 -10    2.27    1.44
  -8   3 -11   14.91    1.99
   8   3  11   14.55    1.20
  -8   3 -11   14.16    1.05
   8  -3 -11   15.38    1.09
   8   3 -11   16.13    1.07
   8  -3  11   12.72    2.15
   8  -3 -11   15.18    1.11
   8  -3  11   15.46    1.08
   8  -3  11   12.73    1.07
   8   3  11   12.14    1.03
   8  -3  12    1.78    1.82
   8   3  12    0.70    0.90
  -8   3 -12   -0.57    1.49
   8  -3 -12    0.77    0.84
   8   3 -12    1.54    0.81
   8  -3 -12    0.89    0.82
   8  -3  12    0.36    0.79
   8  -3 -13    9.65    0.93
   8  -3 -13   10.13    1.05
   8   3 -13   10.41    1.01
  -8   3 -13   11.53    1.97
   8   3  13    9.71    1.07
   8  -3  13   10.04    2.17
   8  -3 -14   11.05    1.07
   8   3 -14    9.89    1.08
  -8   3 -14   11.37    2.01
   8   3  14   11.45    1.13
   8  -3  14    7.55    2.10
   8  -3  15   -1.93    1.93
  -8   3 -15    1.54    1.66
   8  -3 -15    0.39    0.88
   8   3 -15    1.49    0.97
   8  -3  16  119.76    6.00
   8  -3 -16  105.60    4.51
   8   3 -16  108.01    4.54
  -8   3 -16  113.65    4.49
   8  -3 -17   18.67    1.32
   8   3 -17   18.45    1.40
   8  -3  17   19.90    2.59
  -8   3 -17   20.81    1.25
  -8   3 -18   36.63    1.74
   8  -3 -18   35.72    1.85
   8   3 -18   34.47    1.88
   8   3  18   37.52    1.97
   8   3  19    0.26    0.94
   8  -3 -19    0.28    0.93
   8   3 -19   -1.11    0.96
   8   3  20    2.47    0.97
   8  -3 -20    1.22    0.90
   8   3 -20    0.33    0.92
   8  -3 -21   23.04    1.40
   8   3 -21   25.04    1.40
   8  -3 -22    0.42    0.79
   8   3 -22    1.63    0.75
   8  -3 -23   14.26    0.97
   8   3 -23   13.87    0.95
   8   3  23   12.78    0.89
   8  -3  23   12.00    0.90
   8  -3  24    3.70    0.61
   8   3  24    2.17    0.54
   8  -3  25    1.60    0.47
   8   3  25    1.39    0.46
   8   3  26   16.87    0.90
   8  -3  26   19.58    0.93
   8   3 -27    0.48    0.38
   8  -3  27    0.17    0.25
   8   3 -27    0.03    0.38
   8   3 -28    4.20    0.34
   8  -4   0   98.42    3.94
  -8   4   0   95.35    4.92
   8   4   0   96.52    3.87
   8  -4   0   90.35    3.86
   8   4   0  101.95    4.01
   8  -4   1   64.64    2.68
   8  -4  -1   66.98    2.69
  -8   4   1   65.35    3.68
  -8   4  -1   61.74    3.67
   8  -4   1   58.26    2.57
   8   4   1   61.15    2.58
   8  -4  -1   58.45    2.57
   8   4  -1   61.74    2.58
   8   4   1   63.74    2.74
   8  -4   2  181.90    7.11
  -8   4  -2  171.87    8.08
  -8   4   2  177.97    8.11
   8   4   2  189.25    7.16
   8   4   2  184.18    7.07
   8  -4   2  170.49    7.06
   8   4  -3   89.24    3.75
   8  -4   3   87.65    3.76
   8   4   3   88.38    3.76
  -8   4   3   90.48    4.86
  -8   4  -3   92.38    4.83
   8   4  -3  101.21    3.93
   8   4   3  102.75    3.89
   8  -4   3   99.39    3.85
   8   4  -4   68.92    2.76
   8   4   4   62.68    2.74
   8  -4   4   60.13    2.74
  -8   4   4   64.09    3.84
  -8   4  -4   64.44    3.82
  -8   4  -4   70.34    2.86
   8   4  -4   69.23    2.90
   8   4   4   67.27    2.86
   8  -4   4   65.83    2.82
   8   4  -5   25.93    1.32
  -8   4  -5   27.09    2.42
   8  -4   5   25.05    1.31
   8   4   5   26.13    1.33
  -8   4   5   25.11    2.37
  -8   4  -5   29.44    1.46
   8  -4   5   28.42    1.43
   8   4  -5   27.02    1.53
   8   4   5   26.32    1.48
   8  -4   6   33.19    1.68
   8   4   6   36.59    1.71
  -8   4  -6   30.29    2.65
  -8   4  -6   39.82    1.83
  -8   4   6   32.69    2.80
   8  -4   6   38.89    1.91
   8  -4  -6   39.90    1.92
   8   4  -6   39.12    1.74
   8   4  -7  114.95    4.65
   8   4   7  111.60    4.62
   8  -4   7  112.38    4.63
  -8   4  -7  115.62    4.70
  -8   4  -7  119.37    5.80
  -8   4   7  106.74    5.77
   8  -4   7  117.73    4.69
   8  -4  -7  122.06    4.73
  -8   4  -7  103.80    5.64
   8  -4   8  223.64   10.02
  -8   4  -8  214.75    9.95
   8   4   8  216.65    8.80
   8  -4   8  216.35    8.81
  -8   4  -8  216.20    9.86
  -8   4  -8  234.19    8.87
   8   4   8  236.81    8.90
   8  -4   8  227.44    8.82
   8  -4  -8  225.85    8.84
   8   4   9   18.79    1.11
   8  -4   9   19.05    1.12
   8  -4   9   18.36    2.41
  -8   4  -9   15.76    2.13
   8  -4   9   17.89    1.28
   8  -4  -9   18.61    1.34
   8   4   9   20.86    1.30
  -8   4  -9   19.22    1.23
   8  -4  10  195.29    9.18
  -8   4 -10  198.05    9.10
   8  -4 -10  201.50    7.93
   8  -4  10  206.08    7.91
   8   4  10  206.52    8.04
  -8   4 -10  203.85    7.98
   8  -4  10  200.36    7.95
   8   4  10  191.26    7.93
   8  -4  11   30.38    2.92
  -8   4 -11   31.79    2.75
   8  -4  11   30.31    1.60
   8   4  11   30.74    1.58
  -8   4 -11   30.06    1.65
   8   4  11   34.78    1.76
   8  -4 -11   30.94    1.64
   8  -4  11   30.65    1.62
   8  -4 -12   13.49    1.09
   8  -4  12   13.92    1.07
   8  -4  12   13.98    1.06
   8   4  12   14.31    1.05
   8  -4  12   16.86    2.52
   8   4  12   15.90    1.26
  -8   4 -12   10.77    2.09
   8  -4  13    3.07    0.78
   8   4  13    2.54    0.76
   8   4  13    3.37    1.00
   8  -4  13    2.48    2.00
   8  -4 -13    2.84    0.82
  -8   4 -13    4.48    1.84
   8  -4  14    3.52    0.81
   8   4  14    4.34    0.84
   8  -4  14    2.89    1.99
   8   4  14    4.68    1.06
  -8   4 -15   -0.68    1.80
   8  -4  15    4.42    0.82
   8   4  15    2.76    0.83
   8  -4  15    0.18    1.97
   8   4  15    3.86    1.01
   8   4  16    7.86    1.14
   8  -4  16    3.44    2.02
   8  -4  16    7.77    0.90
   8   4  16    7.58    0.94
  -8   4 -16    7.77    1.05
  -8   4 -16    6.90    1.93
   8   4  17   20.69    1.29
   8  -4  17   20.69    1.27
  -8   4 -17   20.66    1.34
   8   4  17   19.66    1.47
  -8   4 -18   24.45    1.38
   8  -4  18   23.10    1.33
   8   4  18   22.56    1.36
  -8   4 -19  123.08    4.68
   8   4  19  108.96    4.71
   8  -4  19  114.42    4.70
  -8   4 -20   20.86    1.14
   8  -4  20   17.27    1.11
   8   4  20   18.52    1.13
   8  -4  21   47.25    2.07
   8   4  21   45.89    2.06
   8   4  22   22.71    1.18
   8  -4  22   23.63    1.18
   8  -4  23   22.14    1.11
   8   4 -24   31.92    1.48
   8  -4  24   27.66    1.35
   8   4 -25    7.30    0.62
   8   4 -25    7.33    0.63
   8  -4  25    5.53    0.43
   8   4 -26   22.54    1.05
   8   4 -26   23.87    1.07
   8   4 -27    1.53    0.31
   8  -5   0   -0.88    0.74
  -8   5   0    0.77    1.67
   8  -5  -1    7.96    0.92
   8  -5   1    8.25    0.90
  -8   5   1    8.13    1.84
  -8   5  -1    8.48    1.88
   8   5  -2   28.22    1.40
  -8   5  -2   30.73    1.62
  -8   5   2   29.30    2.59
  -8   5  -2   30.52    2.66
   8  -5  -2   28.69    1.54
   8  -5   2   28.96    1.49
   8   5  -3   45.26    2.02
   8  -5   3   44.15    2.08
  -8   5  -3   49.75    2.20
  -8   5   3   46.02    3.28
  -8   5  -3   41.59    3.17
   8  -5   4    1.11    0.74
  -8   5  -4    0.63    1.64
  -8   5   4   -0.16    1.55
   8   5  -4    1.27    0.60
  -8   5  -4    1.81    0.85
  -8   5  -5   74.43    4.18
  -8   5   5   61.62    4.07
  -8   5  -5   65.50    2.93
   8   5  -5   67.36    2.83
   8   5  -6    0.45    0.67
  -8   5  -6    1.15    1.79
  -8   5   6   -1.17    1.67
  -8   5  -6    1.38    0.86
   8   5  -7    5.12    0.81
  -8   5  -7    4.53    1.81
  -8   5   7    5.15    1.80
  -8   5  -7    6.10    0.93
   8   5   8   28.01    1.47
  -8   5  -8   26.49    1.51
   8   5  -8   25.26    1.32
  -8   5  -8   23.45    2.64
   8   5  -8   25.53    1.42
   8  -5  -8   24.17    1.60
   8  -5   8   24.38    1.55
  -8   5  -8   28.25    2.71
   8   5  -9    2.24    0.82
  -8   5  -9    2.44    0.87
   8   5   9    1.46    0.56
   8   5  -9    2.75    0.67
   8   5   9    1.77    0.80
   8  -5  -9    0.45    1.00
   8  -5   9    2.38    0.96
  -8   5  -9    1.24    1.83
  -8   5  -9    1.01    1.79
   8   5 -10    4.68    0.90
  -8   5 -10    6.05    0.99
   8   5  10    6.31    0.93
   8   5  10    7.05    0.71
  -8   5 -10    4.81    1.95
  -8   5 -10    6.03    2.04
   8   5 -10    7.15    0.81
   8  -5  10    6.73    1.01
   8  -5 -10    7.04    1.08
   8   5 -11    0.68    0.88
   8  -5 -11    1.46    0.94
   8  -5  11    1.80    0.88
  -8   5 -11    2.43    1.92
   8   5  11    1.57    0.61
   8   5 -11    1.24    0.76
  -8   5 -11    0.18    1.84
   8   5  11   -0.04    0.87
   8   5 -12   36.99    1.84
   8   5  12   33.86    1.69
   8  -5  12   35.16    1.76
   8  -5 -12   35.65    1.78
   8   5 -12   35.81    1.80
   8   5  12   39.25    1.97
  -8   5 -12   31.34    3.01
   8   5 -13   53.56    2.45
   8   5 -13   52.64    2.38
   8   5  13   48.96    2.28
  -8   5 -13   48.43    3.72
   8   5  13   54.69    2.50
   8  -5 -13   50.79    2.29
   8   5 -14    7.83    1.09
  -8   5 -14    5.05    1.99
   8   5 -14    6.67    0.94
   8   5  14    6.14    0.77
   8   5  14    7.55    1.10
   8   5  15   35.64    1.83
  -8   5 -15   35.90    1.80
   8   5  15   31.74    1.61
   8  -5  15   29.74    1.58
   8   5 -15   33.62    1.76
   8   5 -15   32.70    1.85
   8   5 -16    8.08    1.01
   8   5  16   10.09    1.11
  -8   5 -16    7.03    1.07
   8   5  16    7.06    0.76
   8  -5  16    7.19    0.77
   8   5 -16    8.46    1.11
   8   5 -17   37.49    1.92
   8   5  17   40.61    1.98
  -8   5 -17   37.20    1.89
   8   5 -17   42.64    2.02
   8  -5  17   34.17    1.72
   8   5 -18   18.22    1.35
   8   5  18   17.21    1.29
  -8   5 -18   16.54    1.23
   8   5 -18   18.80    1.27
   8   5  19    9.06    0.99
  -8   5 -19    7.17    0.91
   8   5 -19    7.80    0.97
   8   5  20    2.41    0.81
   8   5 -20    1.88    0.78
  -8   5 -20    1.48    0.74
  -8   5 -21   14.42    0.93
   8   5 -21   13.86    1.02
   8   5 -22   10.72    0.86
   8   5 -23    1.48    0.57
   8   5 -23    1.56    0.61
   8   5 -24    2.82    0.51
   8   5 -24    2.66    0.54
   8   5 -25    6.20    0.52
   8   5 -25    6.52    0.49
   8   5 -26    1.24    0.29
  -8   6   0    1.90    1.79
   8  -6   0    3.30    0.82
  -8   6   0    2.37    0.93
  -8   6  -1  292.61   12.58
  -8   6   1  279.54   12.46
   8   6   1  278.07   11.10
   8  -6  -1  283.72   11.15
   8  -6   1  287.18   11.15
  -8   6   1  303.15   11.26
  -8   6   2    6.42    1.95
  -8   6  -2    6.49    2.09
  -8   6   2    9.67    1.04
   8  -6  -2    6.29    0.91
   8  -6   2    7.17    0.88
  -8   6   3  168.80    8.40
  -8   6  -3  168.30    8.42
   8  -6   3  180.01    7.06
   8  -6  -3  180.12    7.08
   8   6  -4  246.84    9.65
  -8   6  -4  240.39   11.05
  -8   6   4  235.48   11.03
   8  -6  -4  249.34    9.67
   8   6  -5   20.41    1.25
  -8   6   5   19.10    2.49
  -8   6  -5   21.26    1.44
   8   6  -6   34.49    1.67
  -8   6   6   32.09    3.02
  -8   6  -6   33.90    1.85
  -8   6  -7   45.11    2.26
   8   6  -7   47.94    2.13
  -8   6   7   39.49    3.36
  -8   6  -7   47.29    3.62
   8   6  -7   45.41    2.03
   8   6  -8   21.54    1.31
   8   6  -8   21.35    1.20
  -8   6  -8   23.00    1.48
   8  -6   8   20.97    2.73
  -8   6  -8   19.75    2.62
   8   6  -9    9.98    0.97
  -8   6  -9    9.87    2.26
   8  -6  -9   11.00    1.22
   8  -6   9    8.74    1.14
   8   6  -9    8.18    0.85
   8  -6   9    8.96    2.25
   8  -6  10   56.53    3.99
  -8   6 -10   58.90    4.20
   8   6 -10   59.87    2.64
   8   6  10   64.55    2.65
   8  -6 -10   55.36    2.65
   8  -6  10   56.81    2.62
  -8   6 -10   59.09    3.79
  -8   6  10   56.31    3.63
   8   6 -10   56.09    2.54
   8   6  11   18.11    1.23
  -8   6 -11   16.93    2.59
   8  -6  11   17.76    1.24
   8  -6 -11   17.68    1.27
   8  -6  11   17.35    2.54
   8   6 -11   16.37    1.12
   8   6 -11   16.08    1.21
   8   6 -12    3.56    0.95
   8  -6 -12    4.77    0.92
   8  -6  12    4.44    0.89
   8   6 -12    3.09    0.79
   8   6  12    4.51    0.92
   8   6 -13  129.69    5.42
   8  -6 -13  134.16    5.34
   8   6  13  139.02    5.51
   8   6 -13  135.01    5.49
   8   6 -14   18.42    1.24
   8   6  14   19.18    1.31
   8   6 -14   17.56    1.31
  -8   6 -14   18.47    1.38
   8   6 -15   67.69    3.04
  -8   6 -15   66.32    3.07
   8   6  15   74.27    3.11
   8   6 -15   71.90    3.08
   8   6  16   18.91    1.26
   8   6 -16   18.01    1.30
  -8   6 -16   14.86    1.28
   8   6 -16   17.05    1.20
   8   6  17   59.73    2.72
   8   6 -17   62.61    2.74
  -8   6 -17   59.45    2.69
   8   6 -17   62.63    2.70
   8   6 -18    3.80    0.80
  -8   6 -18    2.96    0.84
   8   6  18    3.20    0.80
   8   6 -18    3.51    0.89
   8   6 -19   40.62    1.88
  -8   6 -19   39.65    1.86
   8   6 -20   17.80    1.09
  -8   6 -20   19.18    1.09
   8   6 -21   29.57    1.42
   8   6 -22    1.40    0.49
   8   6 -23   27.33    1.27
   8   6 -23   30.91    1.31
   8   6 -24    0.57    0.30
   8   6 -24    0.20    0.33
  -8   7   0    0.95    0.90
   8   7   0    0.37    0.64
  -8   7   0    0.37    1.78
   8  -7   0    1.42    0.74
  -8   7   1   18.57    1.33
  -8   7  -1   17.55    1.35
   8   7   1   16.91    1.04
   8   7  -1   16.12    1.07
  -8   7   1   17.08    2.36
  -8   7  -1   14.55    2.35
   8  -7  -1   18.96    1.13
  -8   7   2    1.34    0.93
  -8   7  -2    1.28    0.93
   8   7   2    0.46    0.61
  -8   7   2   -0.57    1.82
  -8   7  -2    0.76    1.83
   8  -7  -2    1.04    0.75
  -8   7  -3    8.20    2.19
  -8   7   3    4.93    1.92
  -8   7   3    7.13    0.99
  -8   7  -3    6.00    1.05
   8  -7  -3    7.40    0.85
  -8   7  -4    2.12    1.91
  -8   7   4    0.95    1.88
   8  -7  -4    1.29    0.76
  -8   7   4    0.78    0.92
  -8   7  -5   11.46    2.25
  -8   7   5    9.77    2.13
  -8   7  -5    8.93    2.63
  -8   7   5    8.22    2.43
   8  -7  -5    7.64    0.90
  -8   7   5    8.16    1.00
  -8   7   6    4.72    0.93
  -8   7  -6    3.72    2.04
  -8   7   6    2.11    1.79
  -8   7  -6    5.69    2.51
  -8   7   6    2.76    2.23
  -8   7  -6    5.58    0.84
   8  -7  -6    4.50    0.85
   8  -7  -7   74.14    3.12
  -8   7  -7   73.16    3.10
  -8   7  -7   82.60    4.62
  -8   7   7   68.38    4.30
  -8   7  -7   71.01    4.64
   8   7  -7   72.63    3.05
   8  -7   7   71.25    4.50
  -8   7   7   74.53    3.19
  -8   7   8   16.61    1.22
   8  -7  -8   18.49    1.19
   8   7  -8   16.05    1.05
   8   7  -9    3.08    0.83
   8   7  -9    1.31    0.66
  -8   7   9    2.24    0.81
   8  -7 -10    0.41    0.98
   8  -7  10    1.10    0.95
  -8   7  10   -0.76    0.75
   8   7 -10    1.28    0.82
   8   7 -10    1.33    0.69
  -8   7  11   37.45    1.91
   8  -7 -11   42.61    2.01
   8  -7  11   44.08    1.99
   8   7 -11   43.10    2.01
   8   7 -11   40.28    1.91
   8   7 -12    5.99    0.94
  -8   7  12    5.70    0.74
   8  -7 -12    4.43    0.87
   8   7 -12    4.45    0.78
   8   7 -13    4.94    0.95
   8   7 -13    4.43    0.77
  -8   7 -14    2.26    0.99
   8   7 -14    4.31    0.90
   8   7 -14    3.63    0.78
  -8   7 -15    7.08    1.03
   8   7 -15    7.89    0.96
   8   7 -15    7.81    0.87
  -8   7 -16    1.95    0.86
   8   7 -16    0.99    0.78
   8   7 -16    1.86    0.70
  -8   7 -17    1.25    0.77
   8   7 -17    0.31    0.75
   8   7 -17    0.18    0.66
   8   7 -18    5.40    0.72
  -8   7 -18    6.97    0.80
   8   7 -19    8.21    0.73
  -8   7 -19    9.98    0.81
   8   7 -20    1.07    0.53
   8   8   0  122.85    4.96
  -8   8   0  124.45    5.09
   8   8  -1   70.53    3.10
   8   8   1   73.58    3.09
  -8   8   1   77.17    3.25
  -8   8  -1   77.10    3.26
   8   8  -2   30.55    1.53
   8   8   2   29.86    1.47
  -8   8  -2   31.05    1.71
  -8   8   2   29.34    1.68
   8   8  -3   58.53    2.53
   8   8   3   57.05    2.45
  -8   8  -3   57.63    2.68
  -8   8   3   57.79    2.63
  -8   8   4    2.67    0.86
   8   8  -4    1.03    0.72
  -8   8  -4    2.63    0.86
  -8   8  -5  117.62    4.85
  -8   8   5  121.93    4.90
  -8   8  -6   10.95    0.97
  -8   8   6    9.96    1.00
  -8   8   7  122.20    5.08
  -8   8  -7  128.84    5.06
  -8   8   8   29.32    1.58
  -8   8  -8   33.88    1.58
  -8   8   9   49.79    2.30
   8  -8  -9   56.39    2.45
   8  -8   9   53.52    2.40
   8  -8  10    2.39    0.90
   8  -8 -10    3.39    0.93
  -8   8 -11   89.98    3.90
   8  -8 -11   93.23    3.80
   8  -8  11   94.11    3.79
  -8   8 -12   47.40    2.24
  -8   8 -13   64.90    2.85
  -8   8 -14    0.34    0.82
  -8   8 -15   50.69    2.25
  -8   8 -16    2.30    0.71
  -8   8 -17   22.41    1.18
  -8   8 -18    0.91    0.55
   8   9   0   -0.28    0.59
   8   9  -1   14.73    0.96
   8   9  -2    1.58    0.63
  -8   9  -2    1.64    0.80
   8   9  -3   10.89    0.85
  -8   9  -3   10.11    0.97
   8   9  -4    2.33    0.66
  -8   9  -4    2.14    0.78
   8   9  -5   17.86    1.09
  -8   9  -5   18.81    1.14
  -8   9  -6   57.85    2.48
   8   9  -6   57.41    2.49
  -8   9  -7   15.90    1.03
   8   9  -7   16.30    1.02
  -8   9  -8    1.41    0.65
   8  -9  -8    2.11    0.89
   8  -9   8    0.85    0.83
   8   9  -8    0.28    0.67
  -8   9  -8    0.63    0.90
   8  -9   9    1.26    0.78
   8  -9  -9    0.54    0.81
   8   9  -9   -0.69    0.67
  -8   9  -9   -0.89    0.89
   8  -9  10    2.16    0.71
   8   9 -10    1.27    0.65
   8   9 -11    2.75    0.69
   8   9 -12    6.52    0.74
   8   9 -13    0.28    0.59
   8   9 -14   15.77    0.94
  -8   9 -15    0.86    0.56
   8   9 -15    0.47    0.50
   8   9 -16    1.89    0.46
   8   9 -17    5.41    0.48
  -8  10   0   14.61    1.01
  -8  10  -1   68.50    2.87
  -8  10   1   68.28    2.89
  -8  10  -2    5.01    0.79
  -8  10  -2    6.63    0.76
  -8  10  -3    9.65    0.81
  -8  10  -3    7.58    0.86
   8  10  -3   10.00    0.72
  -8  10  -4    1.19    0.63
   8  10  -4    1.32    0.53
  -8  10  -4    0.73    0.71
  -8  10  -5   46.92    2.06
   8  10  -5   47.60    2.05
  -8  10  -5   43.63    2.11
   8 -10  -5   51.25    2.17
   8 -10   5   52.23    2.15
  -8  10  -6    4.33    0.62
   8 -10  -6    3.77    0.80
   8 -10   6    3.26    0.77
   8  10  -6    4.05    0.58
  -8  10  -6    2.10    0.73
   8 -10   7   51.54    2.16
   8 -10  -7   52.53    2.18
   8  10  -7   49.54    2.12
  -8  10  -7   46.88    2.17
   8 -10   8   50.65    2.09
   8 -10  -8   49.35    2.11
  -8  10  -8   48.46    2.14
   8  10  -8   49.09    2.10
  -8  10  -9   37.43    1.75
   8  10  -9   41.56    1.73
  -8  10 -10   55.50    2.39
   8  10 -10   59.49    2.38
   8  10 -11   24.69    1.16
   8  10 -12   45.37    1.89
   8  10 -13   35.10    1.48
   8  10 -14   21.37    0.95
   9   0   0    0.05    0.54
   9   0   0    0.32    0.63
   9   0  -1   -0.15    0.56
   9   0   1   -0.18    0.53
   9   0   1    0.69    0.68
   9   0  -1    0.58    0.67
   9   0   2    2.72    1.00
   9   0  -2    3.58    0.62
   9   0   2    2.87    0.65
   9   0  -2    2.19    0.70
   9   0   2    3.39    0.72
   9   0   3   -0.17    1.00
   9   0  -3    0.88    0.55
   9   0   3    0.47    0.58
   9   0   3    0.80    0.66
   9   0   4   30.16    1.53
   9   0   4   29.77    2.06
   9   0   4   30.81    1.52
   9   0   5   -0.38    0.61
   9   0   5    0.19    1.08
   9   0   6   18.29    1.79
   9   0   6   19.63    1.20
   9   0   7   -0.74    1.29
   9   0  -7   -0.26    0.85
   9   0   7    0.46    0.79
   9   0   7    0.47    0.71
   9   0  -8   46.13    2.16
   9   0   8   47.75    2.14
   9   0   8   42.47    2.84
   9   0   8   48.11    2.20
   9   0   9   -1.53    1.42
   9   0  -9    0.34    0.80
   9   0   9    0.82    0.76
   9   0   9   -0.23    0.78
   9   0  10    7.62    0.88
   9   0 -10    7.55    0.92
   9   0  10    8.68    0.97
   9   0 -11   -0.07    0.76
   9   0  11   -0.02    0.76
   9   0  11   -0.26    1.48
   9   0  11   -0.04    0.81
   9   0  12   20.64    1.38
   9   0 -12   25.26    1.44
   9   0 -12   23.20    1.27
   9   0  12   20.25    1.24
   9   0  12   16.92    2.15
   9   0 -13    1.65    0.96
   9   0 -13    0.04    0.68
   9   0  13   -0.14    1.55
   9   0  14  121.35    6.17
   9   0 -14  126.98    5.15
   9   0  15   -0.29    1.55
   9   0 -15    2.53    1.08
   9   0  16   60.86    4.06
   9   0 -16   73.51    3.13
   9   0 -17   -0.75    1.10
   9   0 -18   28.26    1.68
   9   0 -19    0.11    1.03
   9   0 -20   -0.21    0.99
   9   0 -21   -0.85    0.93
   9   0 -22    1.90    0.88
   9   0  22    1.63    0.75
   9   0  23   -0.05    0.66
   9   0  24    2.00    0.60
   9   0  25    1.15    0.52
   9   0  26   17.45    0.89
   9   0  27    0.03    0.30
   9   1   0   26.62    1.51
   9  -1   0   25.50    1.41
   9   1   0   27.12    1.36
   9   1   0   26.69    1.36
   9  -1   0   26.30    1.35
   9  -1   0   25.98    1.57
   9   1   1   65.22    3.08
   9  -1  -1   70.94    3.01
   9   1  -1   73.46    2.98
   9   1   1   75.50    2.99
   9   1   1   74.96    3.01
   9   1  -1   67.17    2.98
   9  -1  -1   69.62    2.99
   9  -1   1   70.33    2.99
   9  -1   1   71.05    3.13
   9  -1  -2    0.30    0.55
   9   1  -2   -0.50    0.55
   9  -1  -2    0.67    0.73
   9   1   2    0.40    0.66
   9   1  -2    0.57    0.64
   9   1   2    0.89    0.84
   9   1   2    0.40    0.60
   9  -1   2    0.24    0.59
   9  -1   2    0.82    0.97
   9   1   3  218.70    8.52
   9   1  -3  214.82    8.51
   9  -1   3  194.50    9.14
   9   1   3  215.41    8.56
   9  -1  -3  206.07    8.53
   9   1  -3  204.93    8.53
   9  -1   3  210.44    8.55
   9  -1  -3  233.87    8.63
   9  -1   3  237.04    8.62
   9   1  -3  226.78    8.61
   9   1   3  229.96    8.58
   9  -1   4    8.87    1.51
   9   1   4    9.48    0.82
   9  -1   4    9.23    0.82
   9  -1   4   10.81    1.11
   9  -1  -4   11.03    1.18
   9   1  -4    9.28    1.04
   9   1   4    9.05    0.98
   9   1  -4    9.10    0.83
   9  -1   5  182.34    6.92
   9  -1  -5  189.06    6.95
   9   1   5  166.53    6.90
   9  -1   5  163.90    6.90
   9  -1   5  153.03    7.55
   9   1  -5  176.14    6.93
   9   1   5  173.98    6.90
   9  -1   6   75.70    4.22
  -9   1  -6   86.95    3.42
   9   1   6   77.24    3.47
   9  -1   6   78.61    3.48
   9  -1   6   82.04    3.50
   9  -1  -6   82.96    3.54
   9   1  -6   84.46    3.50
   9   1   6   88.10    3.48
   9  -1   7   87.08    4.82
   9   1   7   92.34    4.06
   9  -1   7   97.49    4.09
  -9   1  -7   99.79    3.98
   9  -1   7  102.54    4.06
   9  -1  -7   99.30    4.08
   9   1  -7   98.25    4.06
   9   1   7   98.89    4.03
   9  -1   8   -0.07    0.71
   9   1   8    1.02    0.71
   9   1  -8    1.26    0.83
   9   1   8    0.43    0.77
  -9   1  -8    1.19    0.59
   9  -1   8    0.13    1.41
  -9   1  -9  102.37    4.08
   9   1  -9  100.82    4.15
   9   1   9   99.64    4.12
   9  -1   9  101.36    4.22
   9   1   9   99.49    4.21
   9  -1   9  100.41    5.12
   9   1 -10  193.77    7.67
   9   1  10  200.19    7.66
   9  -1 -10  195.92    7.68
   9  -1  10  193.12    7.66
   9  -1  10  195.61    7.78
   9   1  10  188.78    7.76
   9  -1  10  188.84    8.73
   9   1 -11  256.07   10.11
   9   1  11  263.12   10.11
   9  -1 -11  252.55   10.12
   9  -1  11  264.79   10.12
   9  -1  11  234.94   11.15
   9  -1  11  265.42   10.25
   9   1  11  262.60   10.24
   9  -1 -12  159.58    6.20
   9  -1 -12  153.12    6.13
   9  -1  12  151.23    6.12
   9   1 -12  155.26    6.12
   9   1  12  155.42    6.11
   9  -1  12  143.49    7.26
   9  -1  12  158.30    6.27
   9   1  12  154.06    6.27
   9  -1 -13  137.09    5.65
   9  -1 -13  137.59    5.55
   9   1 -13  140.14    5.55
   9   1  13  144.45    5.75
   9  -1  13  144.11    5.74
   9  -1  13  138.31    6.81
   9  -1  14   56.06    3.75
   9  -1 -14   58.68    2.66
   9  -1  15  139.94    6.71
   9  -1 -15  132.78    5.46
   9  -1  16    2.06    1.80
   9  -1 -16    4.58    1.04
   9  -1 -17   98.56    4.14
   9  -1 -18   18.23    1.35
   9  -1 -19   56.12    2.57
   9  -1 -20    2.37    0.99
   9   1 -20    1.91    1.00
   9  -1  21   61.21    2.73
   9  -1 -21   62.93    2.72
   9   1 -21   61.63    2.72
   9  -1  22    6.05    0.82
   9  -1 -22    6.28    0.89
   9   1 -22    4.43    0.88
   9  -1  23    4.33    0.71
   9  -1  24    5.70    0.67
   9   1  24    4.42    0.64
   9  -1  25   43.55    1.83
   9   1  25   40.80    1.82
   9   1  26    5.29    0.50
   9  -1  26    5.47    0.50
   9  -1  27   38.11    1.54
   9   1  27   36.24    1.53
   9   2   0   -0.05    0.60
   9  -2   0   -0.15    0.59
   9   2   0    0.23    0.90
   9  -2   0    1.23    1.03
   9   2   0    0.61    0.60
   9  -2   0    0.44    0.74
   9  -2  -1    0.46    0.60
   9   2  -1    0.86    0.59
   9  -2   1    0.82    0.59
   9   2   1    0.49    0.62
   9   2   1    0.89    0.93
   9  -2   1   -0.24    1.04
   9  -2  -1    0.66    0.78
   9   2  -1    0.48    0.58
   9  -2   1    1.35    0.79
   9   2   1    0.84    0.62
   9   2   2   20.19    1.39
   9  -2   2   22.76    1.23
   9   2   2   21.12    1.21
   9   2  -2   21.03    1.20
   9  -2  -2   20.89    1.21
   9  -2   2   23.32    1.48
   9   2   2   23.50    1.20
   9   2  -2   25.47    1.20
   9  -2   2   22.86    1.30
   9  -2   3    0.47    0.75
   9   2  -3    1.47    0.61
   9  -2   3    1.30    0.99
   9  -2  -3    1.29    1.02
   9   2  -3    1.36    0.60
   9  -2  -3    1.02    0.60
   9   2  -3    0.41    0.91
   9   2   3    1.32    0.87
   9   2   3    1.51    0.63
   9  -2   3    0.99    0.61
   9   2  -4    7.24    0.75
   9  -2   4    9.02    0.92
   9  -2   4    7.43    1.11
   9  -2  -4    7.78    1.14
   9   2   4    6.09    0.97
   9   2  -4    7.12    1.02
   9  -2   4    6.92    0.74
   9   2   4    8.08    0.77
   9  -2   5    6.34    1.60
   9  -2   5    6.90    0.91
   9   2  -5    6.87    0.73
   9  -2   5    5.81    1.04
   9  -2  -5    6.10    1.09
   9   2   5    6.77    0.78
   9  -2   5    6.25    0.78
   9   2   5    7.09    0.97
   9   2  -5    5.51    1.01
   9   2  -6    1.57    0.64
   9   2   6    2.15    0.83
   9   2  -6    1.59    0.88
   9   2   6    2.67    0.68
   9  -2   6    3.43    0.73
   9  -2   6    2.04    0.94
   9  -2  -6    3.20    1.04
  -9   2  -6    2.66    0.67
   9   2  -7   38.71    1.87
   9   2   7   36.18    1.81
  -9   2  -7   37.54    1.76
   9  -2   7   36.52    1.81
   9   2   7   37.05    1.80
   9  -2   7   34.01    2.73
   9  -2   7   35.91    1.86
   9  -2  -7   37.97    1.91
   9   2   8   32.97    1.71
   9  -2   8   34.25    1.74
   9  -2  -8   34.66    1.81
   9  -2   8   34.53    1.78
   9  -2   8   31.68    2.69
  -9   2  -8   33.61    1.67
   9   2  -8   36.90    1.77
   9   2   8   35.20    1.73
   9  -2   9    0.72    1.64
   9   2  -9    1.95    0.86
   9   2   9    0.68    0.80
   9  -2   9    1.13    0.80
   9   2   9    0.92    0.75
   9  -2  -9    0.02    0.94
   9  -2   9    1.06    0.90
  -9   2  -9    0.81    0.67
   9  -2 -10   34.39    1.71
   9  -2  10   32.77    1.68
   9   2 -10   31.29    1.63
   9   2  10   32.38    1.61
   9  -2  10   29.64    2.73
   9  -2  10   34.49    1.75
   9   2  10   30.33    1.69
  -9   2 -10   32.40    1.61
   9  -2  11    0.24    0.78
   9   2  11    2.12    0.80
   9  -2  11    2.80    1.82
  -9   2 -11    0.18    0.68
   9   2 -11    1.33    0.76
   9   2  11    1.80    0.75
   9   2 -12   23.16    1.26
   9   2  12   23.17    1.24
   9  -2  12   21.40    1.41
   9   2  12   22.82    1.43
   9  -2  13    3.77    1.89
   9  -2  13    5.74    0.95
   9   2  13    6.09    0.97
   9  -2 -13    7.59    0.83
   9  -2  14   31.57    2.97
   9  -2  14   33.22    1.81
   9   2  14   33.62    1.84
   9  -2  15    5.00    0.97
   9   2  15    4.30    1.01
   9  -2 -15    4.88    1.05
   9   2 -15    5.06    1.09
   9  -2  15    3.98    1.80
   9  -2  16   10.94    1.07
   9   2  16    9.77    1.12
   9  -2 -16    9.62    1.13
   9   2 -16   10.23    1.15
   9  -2  16   12.92    2.15
   9  -2 -17    1.87    0.99
   9   2 -17   -0.29    1.02
   9  -2  17    0.48    0.85
   9   2  17    0.63    0.93
   9  -2 -18    1.02    0.95
   9   2 -18    1.63    0.99
   9  -2  18    0.66    0.83
   9   2  18    1.07    0.88
   9  -2 -19   38.49    1.96
   9   2 -19   40.90    1.99
   9  -2  19   37.19    1.96
   9   2  19   41.40    2.00
   9  -2  20   -0.39    0.76
   9   2  20    0.06    0.81
   9  -2  21    0.22    0.72
   9   2  21    0.06    0.73
   9  -2  22    6.86    0.80
   9   2  22    7.50    0.79
   9  -2  23    5.23    0.72
   9   2  23    5.35    0.68
   9   2  24    0.32    0.50
   9  -2  24   -0.13    0.53
   9  -2  25    0.80    0.45
   9   2  25    0.41    0.43
   9   2  26    0.08    0.32
   9  -2  26    0.35    0.35
   9  -3   0  207.86    7.78
  -9   3   0  202.37    8.72
   9   3   0  202.26    7.82
   9  -3   0  189.09    7.72
   9   3   0  193.20    7.73
   9  -3   0  190.89    7.84
   9   3  -1  142.61    5.86
   9  -3  -1  155.48    6.00
   9  -3   1  155.18    5.99
  -9   3  -1  149.55    6.89
  -9   3   1  143.50    6.87
   9   3   1  157.87    6.04
   9  -3   1  140.97    5.93
   9  -3  -1  147.49    5.94
   9   3   1  150.59    5.95
   9   3  -1  149.73    5.93
   9  -3   1  154.58    6.09
   9   3  -2   27.93    1.31
   9  -3  -2   30.12    1.53
   9  -3   2   28.65    1.50
  -9   3   2   26.57    2.39
  -9   3  -2   32.46    2.40
   9   3   2   23.32    1.57
   9  -3  -2   27.01    1.40
   9   3   2   27.73    1.38
   9  -3   2   26.62    1.40
   9  -3   2   27.43    1.72
   9  -3   3   33.12    1.68
   9   3  -3   32.28    1.49
  -9   3  -3   33.11    2.50
  -9   3   3   33.21    2.57
   9   3  -3   32.25    1.77
   9   3   3   32.68    1.73
   9   3   3   33.79    1.59
   9  -3   3   31.77    1.56
   9  -3   3   33.29    1.88
   9  -3  -3   30.26    1.88
   9  -3   4   51.60    2.29
   9   3  -4   46.79    2.11
   9   3  -4   54.17    2.37
   9   3   4   50.20    2.31
   9  -3   4   51.72    2.41
   9  -3  -4   54.92    2.44
  -9   3  -4   43.36    3.10
   9   3   4   51.04    2.21
   9  -3   4   46.12    2.21
   9   3  -5    4.20    0.61
   9  -3   5    4.49    0.88
   9  -3   5    5.09    1.07
   9  -3  -5    3.80    1.13
  -9   3  -5    4.46    0.83
   9  -3   5    4.03    0.69
   9   3   5    3.72    0.69
  -9   3  -5    5.05    1.52
   9   3  -5    3.27    0.96
   9   3   5    3.99    0.92
   9   3   6  184.65    7.51
   9  -3   6  186.48    7.53
   9   3  -6  193.38    7.55
   9   3   6  191.66    7.52
  -9   3  -6  197.95    7.53
   9  -3   6  185.22    8.56
  -9   3  -6  174.92    8.43
   9   3  -6  187.32    7.45
   9  -3   6  190.43    7.54
   9  -3  -6  194.73    7.57
   9   3  -7  117.45    4.70
   9   3   7  118.35    4.66
   9  -3   7  109.56    5.73
  -9   3  -7  100.97    5.55
  -9   3  -7  114.13    4.67
   9   3   7  111.12    4.65
   9  -3   7  109.75    4.67
   9  -3   7  115.94    4.68
   9  -3  -7  118.37    4.71
   9   3  -8  139.50    5.59
   9   3   8  140.83    5.56
  -9   3  -8  121.35    6.48
   9  -3   8  135.24    6.71
  -9   3  -8  141.29    5.60
   9  -3   8  134.50    5.61
   9   3   8  138.94    5.60
   9  -3   8  141.31    5.59
   9  -3  -8  139.11    5.60
   9  -3   9   17.30    2.29
   9   3  -9   19.27    1.25
   9   3   9   19.99    1.21
  -9   3  -9   20.34    1.24
   9  -3  -9   18.85    1.32
   9  -3   9   19.61    1.29
   9  -3   9   19.80    1.23
   9   3   9   18.50    1.20
  -9   3  -9   17.93    2.14
  -9   3 -10   93.59    4.02
   9  -3  10   98.32    3.99
   9  -3 -10   97.13    4.00
   9  -3  10   95.27    4.03
   9   3  10   97.15    4.02
   9  -3  10   93.91    5.22
   9  -3  11    3.32    1.90
  -9   3 -11    4.20    0.83
   9  -3  11    3.39    0.89
   9   3  11    3.43    0.83
   9  -3 -11    4.09    0.97
   9  -3  11    4.60    0.92
   9  -3 -12   35.14    1.72
   9  -3  12   33.52    1.69
   9  -3  12   29.90    2.92
   9  -3  12   31.31    1.76
   9   3  12   35.04    1.77
   9  -3  13    5.72    2.04
   9  -3  13    6.86    0.97
   9   3  13    7.61    1.00
   9  -3  14   -0.52    1.88
   9  -3  14    2.13    0.84
   9   3  14    1.33    0.88
   9  -3  15    9.37    2.14
   9  -3  15    7.74    0.97
   9   3  15    9.93    1.02
  -9   3 -16   59.39    2.55
   9  -3  16   54.31    2.63
   9   3  16   60.75    2.70
   9  -3  17   23.44    1.44
   9   3  17   24.59    1.48
   9  -3  18   37.67    1.89
   9   3  18   39.80    1.96
   9   3  19   13.22    1.05
   9  -3  19   11.73    1.02
   9   3  20   58.08    2.61
   9  -3  20   61.31    2.61
   9  -3  21   95.48    3.91
   9   3  21   96.02    3.92
   9   3  22   21.59    1.16
   9  -3  22   22.56    1.18
   9  -3  23   94.76    3.83
   9   3  23   87.31    3.81
   9   3 -24   10.25    0.73
   9   3  24    7.96    0.59
   9  -3  24    9.84    0.62
   9  -3  25   34.84    1.46
   9   4   0    1.27    1.00
   9  -4   0    0.03    1.19
   9   4   0    0.34    0.59
   9  -4   0    0.72    0.57
   9  -4   0   -0.55    0.82
  -9   4   0    0.29    1.46
   9  -4   1   69.06    3.05
   9   4   1   67.30    2.93
  -9   4  -1   54.94    3.72
  -9   4   1   63.14    3.84
   9   4   1   65.75    2.76
   9  -4   1   61.86    2.74
   9  -4   1   67.97    2.85
   9  -4  -1   64.67    2.85
   9  -4   2    6.87    0.69
   9   4   2    6.34    0.70
  -9   4   2    6.48    1.76
  -9   4  -2    5.36    1.65
   9  -4  -2    5.93    0.96
   9  -4   2    6.66    0.95
   9   4   2    6.06    1.07
   9  -4   2    5.72    1.27
   9  -4   3   16.73    1.50
   9  -4  -3   15.09    1.52
   9   4   3   17.01    1.00
   9  -4   3   16.50    1.01
  -9   4   3   17.19    2.17
  -9   4  -3   15.90    2.11
   9  -4  -3   15.66    1.22
   9   4  -3   17.77    1.34
   9   4   3   15.05    1.28
  -9   4  -3   20.48    1.23
   9  -4   3   18.59    1.22
  -9   4  -4   12.05    1.96
  -9   4   4    9.43    1.91
  -9   4  -4   13.10    1.09
   9   4   4   11.91    0.85
   9  -4   4   11.21    0.86
   9  -4   4   11.97    1.04
   9  -4  -4   12.04    1.36
   9   4  -4   12.37    1.19
   9  -4   4   12.68    1.32
   9   4   4   12.80    1.15
   9  -4   5   62.39    2.81
   9   4   5   62.18    2.73
   9  -4   5   60.63    2.73
  -9   4  -5   68.80    2.86
  -9   4  -5   60.16    3.86
   9   4  -5   65.27    2.71
   9  -4  -5   66.60    2.97
   9  -4   5   69.27    2.96
  -9   4   5   65.72    4.02
   9   4   6   42.57    1.94
   9  -4   6   40.14    1.94
  -9   4  -6   47.77    2.08
  -9   4  -6   35.34    3.03
   9   4  -6   39.88    1.92
   9  -4   6   46.78    2.16
   9  -4  -6   46.22    2.20
  -9   4   6   42.17    3.26
   9   4  -7   34.38    1.72
   9  -4   7   37.31    1.92
   9  -4  -7   35.75    1.96
  -9   4  -7   39.82    1.89
   9   4   7   37.54    1.74
   9  -4   7   36.84    1.76
  -9   4  -7   31.93    2.84
   9  -4   7   39.72    3.08
   9  -4   8   18.53    2.46
   9   4  -8   20.36    1.19
   9  -4  -8   18.69    1.39
   9  -4   8   19.47    1.38
   9   4   8   20.08    1.17
   9  -4   8   20.12    1.19
  -9   4  -8   20.83    1.32
  -9   4  -8   17.26    2.32
   9   4  -9    2.66    0.75
   9  -4  -9    3.41    1.01
   9  -4   9    1.77    0.98
   9   4   9    1.65    0.71
   9  -4   9    2.48    0.72
   9  -4   9    2.69    1.82
  -9   4  -9    2.21    0.89
  -9   4  -9    3.21    1.72
   9   4 -10    1.49    0.79
   9  -4 -10    0.68    0.95
   9  -4  10    2.77    0.92
   9   4  10    1.96    0.73
   9  -4  10    2.19    0.72
   9  -4  10    1.91    1.96
  -9   4 -10    1.34    0.85
  -9   4 -10    1.49    1.70
   9  -4 -11    0.98    0.92
   9  -4  11    0.89    0.88
   9  -4  11    3.35    2.01
   9   4 -11    0.91    0.83
  -9   4 -11    1.18    1.77
   9   4  11    0.27    0.73
   9  -4  11   -0.09    0.73
   9   4 -12    0.37    0.69
   9   4  12   -0.37    0.76
   9  -4  12    0.34    0.73
   9   4 -12   -1.19    0.91
   9  -4  12   -1.07    1.96
   9  -4 -12    0.61    0.91
   9  -4  12   -0.09    0.86
  -9   4 -12   -0.17    1.67
   9  -4 -13    5.75    0.89
   9   4  13    5.58    0.87
   9  -4  13    5.69    0.85
  -9   4 -13    3.62    1.84
   9  -4  13    4.69    2.03
   9   4  14    0.97    0.79
   9  -4  14    0.65    0.75
  -9   4 -15    9.99    1.07
   9   4  15    9.83    0.96
   9  -4  15    9.62    0.93
   9  -4  16    8.29    0.86
  -9   4 -16    6.23    0.99
   9   4  16    8.88    0.92
  -9   4 -17   -0.26    0.82
   9   4  17    1.03    0.73
   9  -4  17    1.17    0.70
  -9   4 -18    4.12    0.78
   9   4  18    1.95    0.72
   9  -4  18    3.11    0.69
   9   4 -18    4.16    0.95
   9   4  19    3.47    0.66
   9  -4  19    1.93    0.64
   9   4 -19    3.63    0.79
   9   4 -19    2.92    0.89
   9   4  20    3.01    0.61
   9  -4  20    2.55    0.61
   9   4 -20    4.48    0.75
   9   4 -20    4.15    0.84
   9  -4  21    0.85    0.50
   9   4 -21    1.44    0.64
   9   4 -21    0.76    0.72
   9  -4  22    0.18    0.44
   9   4 -22   -0.33    0.63
   9  -4  23    1.13    0.37
   9   4 -23    1.87    0.57
   9  -5   0  183.05    7.24
   9  -5   0  184.45    7.38
  -9   5   0  170.49    8.39
  -9   5   1   45.83    3.47
  -9   5  -1   47.81    3.52
   9  -5   1   51.51    2.64
   9  -5  -1   51.09    2.38
   9  -5   1   53.07    2.39
  -9   5  -1   56.02    2.46
  -9   5   2  130.20    7.06
  -9   5  -2  143.06    7.17
   9  -5  -2  144.37    5.95
   9  -5   2  142.90    5.94
  -9   5  -2  161.86    6.06
   9  -5   2  154.54    6.10
   9   5   3   21.22    1.13
   9  -5   3   25.18    1.70
   9  -5  -3   21.92    1.69
   9  -5   3   21.36    1.32
   9  -5  -3   23.28    1.38
  -9   5   3   20.50    2.44
  -9   5  -3   22.96    1.43
   9   5  -4   78.34    3.34
  -9   5  -4   84.42    3.53
   9   5   4   80.25    3.33
   9  -5  -4   79.39    3.46
   9  -5   4   81.50    3.44
   9  -5   4   85.95    3.61
   9  -5  -4   88.55    3.64
  -9   5  -4   75.54    4.62
  -9   5   4   74.00    4.61
  -9   5  -5   -0.67    1.76
  -9   5   5    0.51    1.67
  -9   5  -5    2.79    0.94
   9   5   5    1.40    0.54
   9  -5  -5    0.52    1.22
   9  -5   5    1.26    1.17
   9   5  -5    1.91    0.65
   9   5  -6   46.22    2.10
   9   5   6   45.47    2.04
  -9   5  -6   48.15    2.27
   9  -5   6   50.44    2.34
   9  -5  -6   47.62    2.38
  -9   5   6   44.10    3.39
  -9   5  -6   43.57    3.39
  -9   5  -7   37.29    1.96
  -9   5  -7   31.15    3.07
   9  -5   7   40.34    3.22
   9   5  -7   38.28    1.80
   9   5   7   36.72    1.72
   9  -5  -7   39.28    2.05
   9  -5   7   38.64    1.99
   9  -5  -8    5.05    1.13
   9  -5   8    6.31    1.09
  -9   5  -8    5.00    0.96
  -9   5  -8    4.41    1.99
   9   5   8    5.29    0.67
   9  -5   8    6.48    2.03
   9   5  -8    5.32    0.79
   9  -5  -9    2.29    1.05
   9  -5   9    1.79    0.99
  -9   5  -9    3.40    0.93
  -9   5  -9    2.68    1.90
   9  -5   9    3.55    2.00
   9   5   9    3.08    0.61
   9   5  -9    1.34    0.75
   9  -5  10   17.14    2.55
   9  -5 -10   20.33    1.36
   9  -5  10   19.72    1.31
  -9   5 -10   20.86    2.56
   9   5  10   18.15    1.09
   9   5 -10   20.31    1.26
   9  -5 -11    7.76    1.04
   9  -5  11    9.22    1.01
   9   5 -11    8.33    0.97
  -9   5 -11    6.21    2.07
   9   5  11    8.04    0.76
   9  -5  11    6.91    2.14
   9  -5 -12   11.44    1.03
   9   5  12   10.50    0.84
   9  -5  12   10.10    0.84
   9  -5  12   10.83    1.01
   9   5 -12    9.69    1.04
   9   5 -12    9.52    0.87
   9   5 -13   15.84    1.21
   9   5 -13   16.62    1.07
   9  -5 -13   14.84    1.09
   9  -5  13   15.97    1.01
   9   5  13   15.93    1.00
   9   5 -14   46.42    2.10
   9   5  14   41.53    2.01
   9  -5  14   44.51    2.01
  -9   5 -15    1.56    0.97
   9   5 -15    2.37    0.93
   9  -5  15    2.86    0.62
   9   5 -15    2.48    0.76
  -9   5 -16  129.90    5.34
   9   5 -16  140.08    5.41
   9   5 -16  128.61    5.32
   9   5 -17    1.88    0.85
   9   5 -17    2.49    0.75
   9   5 -18   30.49    1.63
   9   5 -18   29.01    1.53
  -9   5 -18   32.69    1.55
   9   5 -19    2.43    0.79
  -9   5 -19    1.90    0.67
   9   5 -20   20.01    1.16
   9   5 -21    1.27    0.63
   9   5 -22   83.01    3.36
   9   5 -23    2.23    0.47
  -9   6   0    0.17    1.66
   9  -6   0    0.24    0.80
  -9   6   1   -1.05    1.70
  -9   6  -1    2.27    1.76
   9  -6  -1    1.96    0.84
   9  -6   1    0.97    0.80
   9  -6   2    0.67    0.78
   9  -6  -2    1.76    0.85
  -9   6   2    0.18    1.71
  -9   6  -2    0.35    1.70
  -9   6   2    0.68    0.98
   9  -6  -3    8.22    0.97
  -9   6  -3    7.87    2.00
  -9   6   3    7.10    1.97
  -9   6   3    8.96    1.13
  -9   6  -3   10.33    1.16
  -9   6  -4   48.94    2.25
   9  -6  -4   46.91    2.39
   9  -6   4   46.40    2.36
  -9   6  -4   36.74    3.30
  -9   6   4   37.14    3.28
   9  -6  -4   43.13    2.11
  -9   6  -5   -0.37    1.85
  -9   6   5   -2.34    1.77
   9  -6  -5    0.70    0.85
  -9   6  -5    0.29    0.98
   9  -6  -5    0.79    1.26
   9  -6   5    1.45    1.22
   9   6  -6    0.70    0.67
  -9   6  -6   -0.79    0.99
  -9   6  -6   -0.19    1.96
  -9   6   6   -1.80    1.78
   9  -6  -6   -0.37    0.84
   9  -6   6   -0.27    1.17
   9  -6  -6    0.69    1.23
  -9   6  -7   15.40    1.26
   9  -6  -7   15.01    1.19
  -9   6  -7   13.83    2.35
   9   6  -7   14.73    1.03
   9  -6   7   14.00    2.40
   9  -6  -7   13.11    1.39
   9  -6   7   17.70    1.39
   9   6  -8    4.02    0.77
   9  -6   8    1.59    2.00
   9  -6  -8    4.31    1.15
   9  -6   8    5.38    1.13
  -9   6  -8    5.12    1.02
   9  -6  -9    4.77    1.12
   9  -6   9    5.89    1.06
   9   6  -9    6.23    0.82
   9  -6 -10    2.98    0.98
   9  -6  10    1.54    0.93
   9   6 -10    3.34    0.79
   9   6 -11   32.56    1.64
   9  -6 -11   30.64    1.65
   9  -6  11   31.54    1.64
   9  -6 -12   10.19    0.99
   9   6 -12   12.46    1.06
   9   6 -13   -0.06    0.83
  -9   6 -14    4.61    1.03
   9   6 -14    7.09    0.90
  -9   6 -15    4.73    0.93
   9   6 -15    4.15    0.86
  -9   6 -16    1.07    0.85
   9   6 -16    1.21    0.80
  -9   6 -17    0.51    0.76
   9   6 -17    1.83    0.77
  -9   6 -18    3.55    0.71
   9   6 -18    3.78    0.73
  -9   6 -19    0.90    0.61
   9   6 -19    0.04    0.63
   9   6 -20    2.41    0.58
   9   6 -21    1.14    0.48
   9   6 -22    1.01    0.39
   9  -7   0    7.31    0.84
  -9   7   0    5.91    1.08
   9  -7  -1    0.52    0.73
   9   7  -1    0.96    0.57
  -9   7   1    1.66    0.97
  -9   7  -1    1.89    0.94
   9  -7  -2   25.77    1.42
   9   7  -2   25.96    1.34
  -9   7   2   29.72    1.62
  -9   7  -2   25.29    1.62
   9  -7  -3    4.90    0.82
   9   7  -3    2.95    0.67
  -9   7   3    4.20    0.96
  -9   7   4    3.76    0.97
   9  -7  -4    5.73    0.82
  -9   7   5   -0.20    0.88
   9  -7  -5    0.41    1.23
   9  -7   5   -0.77    1.18
   9  -7  -5    1.07    0.78
  -9   7   6   10.17    1.07
  -9   7  -6    9.64    1.15
   9  -7  -6   11.98    1.31
   9  -7   6   10.52    1.26
   9  -7  -6   10.62    0.95
  -9   7   7    5.02    0.90
   9  -7  -7    4.85    1.19
   9  -7   7    5.28    1.13
   9  -7  -7    6.10    0.85
  -9   7   8    6.71    0.90
   9  -7  -8    5.72    1.09
   9  -7   8    5.97    1.07
   9  -7  -8    5.12    0.84
   9  -7  -9   12.62    1.01
   9  -7  -9   12.45    1.19
   9  -7   9   13.33    1.16
  -9   7   9   11.62    1.00
   9  -7 -10  114.67    4.75
   9  -7 -10  126.68    4.79
   9  -7  10  120.49    4.76
  -9   7  10  110.55    4.77
  -9   7  11    2.86    0.72
   9   7 -11    2.02    0.75
   9  -7 -11    1.40    0.75
   9  -7 -11    2.45    0.85
   9  -7  11    1.46    0.81
   9  -7 -12   32.61    1.61
  -9   7  12   30.74    1.57
   9  -7 -13    3.33    0.74
  -9   7 -13    2.11    0.95
   9   7 -13    3.99    0.77
  -9   7 -14   10.39    1.04
   9   7 -14   10.44    0.91
  -9   7 -15    0.38    0.81
   9   7 -15    0.71    0.69
   9  -7 -16    9.12    0.77
  -9   7 -16   10.90    0.91
   9   7 -17    6.41    0.70
   9  -7 -17    4.91    0.59
  -9   7 -17    7.03    0.73
  -9   7 -18   47.20    2.01
  -9   8   0    1.08    0.88
  -9   8   1    5.43    0.96
  -9   8  -1    6.42    0.97
  -9   8   2    3.60    0.89
  -9   8  -2    1.06    0.90
  -9   8   3    4.10    0.89
   9  -8  -3    2.43    1.19
   9  -8   3    3.31    1.14
   9   8  -3    4.08    0.65
  -9   8  -3    5.00    0.80
   9  -8  -4   22.74    1.55
   9  -8   4   20.53    1.50
   9   8  -4   21.86    1.17
  -9   8  -4   20.64    1.21
  -9   8   4   22.28    1.33
   9  -8  -5    5.96    1.17
   9  -8   5    4.37    1.11
   9   8  -5    3.17    0.67
  -9   8   5    4.11    0.83
   9  -8  -6    8.64    1.12
   9  -8   6    6.02    1.07
   9   8  -6    7.26    0.76
  -9   8   6    7.71    0.87
   9  -8  -7    3.70    1.01
   9  -8   7    3.64    0.97
   9   8  -7    4.17    0.70
  -9   8   7    3.51    0.74
   9  -8  -8   73.31    2.94
   9  -8   8   72.04    2.90
   9  -8   9    1.09    0.82
   9  -8  -9    1.33    0.87
   9  -8  10   16.36    1.06
   9  -8 -10   16.42    1.08
  -9   8 -10   15.03    1.21
  -9   8 -11   -1.13    0.88
  -9   8 -12    0.61    0.82
  -9   8 -13    0.61    0.75
  -9   8 -14    5.09    0.76
  -9   8 -15    6.14    0.72
  -9   8 -16    2.84    0.58
   9  -9   0    9.87    1.10
  -9   9  -1   80.68    3.30
   9  -9   1   78.61    3.39
  -9   9  -2    2.59    0.69
   9  -9   2    3.43    0.94
  -9   9  -3   17.63    1.03
   9  -9  -3   15.92    1.24
   9  -9   3   16.19    1.23
  -9   9  -4   79.34    3.31
   9  -9  -4   84.29    3.44
   9  -9   4   81.85    3.42
   9  -9   5   27.80    1.47
   9  -9  -5   25.04    1.50
   9  -9  -6   13.27    1.08
   9  -9   6   12.08    1.03
   9  -9  -7   12.36    0.99
   9  -9   7   12.23    0.95
  -9   9  -7    9.78    0.99
   9   9  -7   10.83    0.77
   9  -9  -8    8.56    0.85
   9  -9   8    9.91    0.83
   9   9  -8    8.15    0.69
  -9   9  -8    7.01    0.90
  -9   9  -9   19.21    1.22
   9  -9   9   22.19    1.10
   9   9  -9   21.07    1.08
   9   9 -10    7.87    0.65
   9   9 -11    5.96    0.59
   9   9 -12    4.35    0.54
  -9   9 -13    2.41    0.55
   9   9 -13    1.47    0.42
   9   9 -14   16.79    0.84
   9   9 -15    0.52    0.31
  -9  10   0   -0.37    0.51
   9 -10   0    0.75    0.70
   9 -10   1   13.71    0.94
  -9  10   1   11.51    0.80
   9 -10   2   12.54    0.89
  -9  10   2   12.01    0.80
  -9  10   3    0.90    0.54
   9 -10  -3    0.30    0.67
   9 -10   3    1.07    0.65
   9 -10  -4   13.59    0.90
   9 -10   4   12.41    0.86
  -9  10   4   11.66    0.80
   9 -10   5    1.82    0.60
   9 -10  -5    2.17    0.63
  10   0   0  657.63   24.64
  10   0   0  652.49   24.67
  10   0   0  606.83   24.70
  10   0   1    0.03    0.80
  10   0  -1    0.88    0.81
  10   0   1    0.21    0.72
  10   0  -1    0.23    0.68
  10   0   1    1.06    1.02
  10   0   2   73.92    3.12
  10   0  -2   75.78    3.12
  10   0  -2   70.91    3.10
  10   0   2   73.64    3.12
  10   0   2   69.95    3.23
  10   0   3    0.18    0.79
  10   0  -3    0.89    0.77
  10   0   3   -0.27    0.71
  10   0  -3    0.59    1.05
  10   0   3    0.24    1.00
  10   0  -4   14.63    1.11
  10   0   4   15.31    1.13
  10   0  -4   18.19    1.38
  10   0   4   18.03    1.32
  10   0  -5    0.56    1.00
  10   0   5    0.97    0.95
  10   0   5   -0.74    0.74
  10   0  -5    0.50    0.77
  10   0   6    8.75    1.08
  10   0  -6   10.30    1.13
  10   0   6   10.27    0.98
  10   0  -7    0.23    0.98
  10   0   7    0.75    0.91
  10   0   7    0.88    0.83
  10   0   8   13.13    1.10
  10   0  -8   11.64    1.11
  10   0   8   12.62    1.09
  10   0   9   -0.32    0.82
  10   0  -9    0.77    0.89
  10   0   9   -0.35    0.82
  10   0 -10  116.55    4.74
  10   0  10  114.63    4.71
  10   0  10  117.88    4.85
  10   0  11    0.26    0.86
  10   0  11    0.45    0.81
  10   0 -11    0.59    0.85
  10   0 -12  142.35    5.76
  10   0  12  145.06    5.75
  10   0  12  147.07    5.93
  10   0  13    0.69    0.99
  10   0 -13    0.78    0.72
  10   0  14  127.19    5.28
  10   0  15   -0.19    0.99
  10   0  16   79.67    3.50
  10   0  17    1.68    0.93
  10   0  18  159.37    6.44
  10   0  19    0.06    0.82
  10   0  20  100.72    4.17
  10   0  21    0.13    0.68
  10   0  22   28.97    1.43
  10   0  23   -0.58    0.54
  10   0  24    6.68    0.58
  10   0  25    0.10    0.34
  10   0  26    3.36    0.31
  10  -1   0    0.72    1.16
  10   1   0    0.56    0.73
  10  -1   0   -0.11    0.82
  10   1   0   -0.45    1.01
  10   1   0    1.02    0.67
  10  -1   0   -0.09    0.68
  10   1   1   12.40    1.24
  10   1   1   12.43    0.97
  10  -1  -1   10.73    1.05
  10  -1   1   12.15    1.07
  10   1  -1   12.97    0.96
  10  -1   1   11.91    0.97
  10   1  -1   10.83    0.95
  10  -1  -1   10.32    0.94
  10   1   1   11.57    0.97
  10  -1   1    9.99    1.36
  10   1   2   16.61    1.11
  10  -1  -2   15.68    1.17
  10   1  -2   16.53    1.08
  10  -1   2   16.43    1.18
  10   1   2   15.35    1.33
  10  -1   2   16.81    1.44
  10   1  -2   18.09    1.12
  10  -1  -2   16.42    1.07
  10   1   2   15.62    1.12
  10  -1   2   17.18    1.12
  10  -1  -3    6.51    0.96
  10   1  -3    8.23    0.84
  10  -1   3    7.65    1.43
  10   1   3    7.98    0.89
  10  -1   3    8.19    0.87
  10   1  -3    8.61    1.17
  10   1   3    8.82    1.11
  10  -1  -4    2.12    0.84
[truncated: 73,282 more chars]
