# Supplementary material for: Crystal structure, Hirshfeld surface and energy framework analysis of bis­{3-(benzo­furan-6-yl)-5-[6-(1H-pyrazol-1-yl)pyridin-2-yl]-1H-1,2,4-triazol-1-ido}iron(II) methanol disolvate
Source: Acta Crystallogr E Crystallogr Commun. 2025 Oct 7;81(Pt 11):991–5. doi: 10.1107/S2056989025008655 (PMC12589848; doi:10.1107/S2056989025008655)
Supplement: Supplementary file 2 [file e-81-00991-Isup2.hkl]

data_I                                                                          
_shelx_title ' shs_1006_mase_auto_a.res in Pbcn'                                
_shelx_refln_list_code          4                                               
_shelx_F_calc_maximum      426.62                                               
_exptl_crystal_F_000      1600.00                                               
_reflns_d_resolution_high  0.7913                                               
                                                                                
loop_                                                                           
 _space_group_symop_operation_xyz                                               
 'x, y, z'                                                                      
 '-x+1/2, -y+1/2, z+1/2'                                                        
 '-x, y, -z+1/2'                                                                
 'x+1/2, -y+1/2, -z'                                                            
 '-x, -y, -z'                                                                   
 'x-1/2, y-1/2, -z-1/2'                                                         
 'x, -y, z-1/2'                                                                 
 '-x-1/2, y-1/2, z'                                                             
                                                                                
_cell_length_a    12.6475                                                       
_cell_length_b    10.5670                                                       
_cell_length_c    26.4991                                                       
_cell_angle_alpha  90.000                                                       
_cell_angle_beta   90.000                                                       
_cell_angle_gamma  90.000                                                       
                                                                                
_shelx_F_squared_multiplier     1.000                                           
                                                                                
loop_                                                                           
 _refln_index_h                                                                 
 _refln_index_k                                                                 
 _refln_index_l                                                                 
 _refln_F_squared_calc                                                          
 _refln_F_squared_meas                                                          
 _refln_F_squared_sigma                                                         
 _refln_observed_status                                                         
   2   0   0       3980.40       3944.11       152.09 o                         
   4   0   0       2074.13       2191.63        88.15 o                         
   6   0   0      38206.80      40721.14      1557.69 o                         
   8   0   0       5528.95       4836.13       258.63 o                         
  10   0   0      13437.94      12589.02       294.25 o                         
  12   0   0       5432.21       5257.72       146.28 o                         
  14   0   0       1067.83        905.06        42.89 o                         
   1   1   0       1189.95       1536.09        52.73 o                         
   3   1   0       4103.61       4299.64       169.01 o                         
   5   1   0      11116.03      11191.03       304.94 o                         
   7   1   0         44.57         59.10         7.72 o                         
   9   1   0        438.44        519.40        11.40 o                         
  11   1   0        101.19         79.05         7.94 o                         
  13   1   0         85.78         91.10        10.85 o                         
  15   1   0         28.68         26.36        12.59 o                         
   0   2   0       5087.54       5973.89       157.70 o                         
   2   2   0        141.13        124.94         8.07 o                         
   4   2   0       1268.75       1057.17        35.55 o                         
   6   2   0      13411.28      12231.05       627.25 o                         
   8   2   0       1865.45       1669.97        38.13 o                         
  10   2   0        931.57        817.84        16.84 o                         
  12   2   0        479.07        578.65        35.81 o                         
  14   2   0       1697.84       1823.66       105.95 o                         
   1   3   0       2080.61       2150.94        62.05 o                         
   3   3   0       1317.74       1518.10        48.34 o                         
   5   3   0        155.79        112.58        16.82 o                         
   7   3   0        105.71         66.29         7.15 o                         
   9   3   0       4061.48       3889.16        63.57 o                         
  11   3   0       1444.72       1377.68        46.52 o                         
  13   3   0       1483.42       1414.86        43.31 o                         
   0   4   0        587.81        705.03        21.86 o                         
   2   4   0       7202.03       7467.36       290.80 o                         
   4   4   0       3228.21       3205.50       137.53 o                         
   6   4   0      13817.77      14037.95       384.35 o                         
   8   4   0       2327.02       1902.06        35.81 o                         
  10   4   0        803.46        723.35        22.79 o                         
  12   4   0        464.25        476.29        20.56 o                         
  14   4   0        842.97        913.53        28.37 o                         
   1   5   0       3050.06       2996.26        82.29 o                         
   3   5   0       4581.02       4521.53       100.83 o                         
   5   5   0        822.32        700.72        25.70 o                         
   7   5   0       3772.20       3491.40       104.99 o                         
   9   5   0       3705.51       3547.24        86.58 o                         
  11   5   0        238.09        248.38        13.93 o                         
  13   5   0        280.80        316.58        21.05 o                         
   0   6   0        106.01        161.32        10.49 o                         
   2   6   0         99.09        113.26         6.85 o                         
   4   6   0       3429.89       3674.97        71.84 o                         
   6   6   0        315.50        363.19        15.65 o                         
   8   6   0         54.88         54.21        11.44 o                         
  10   6   0       7345.63       7058.18       194.14 o                         
  12   6   0         29.35         42.68        14.76 o                         
   1   7   0       6000.52       5786.27        87.44 o                         
   3   7   0        656.50        650.54        11.22 o                         
   5   7   0       1246.48       1169.28        46.74 o                         
   7   7   0       7368.05       7479.54       182.35 o                         
   9   7   0        112.13        134.78        13.77 o                         
  11   7   0       2184.63       2206.58        90.70 o                         
   0   8   0         56.43         52.68         9.91 o                         
   2   8   0       1275.67       1312.89        23.13 o                         
   4   8   0       1762.65       1663.53        31.14 o                         
   6   8   0          1.33         13.04        10.52 o                         
   8   8   0       2500.53       2432.54        69.89 o                         
  10   8   0        347.08        362.61        17.83 o                         
  12   8   0          1.79         14.95        10.82 o                         
   1   9   0       1335.96       1254.60        27.08 o                         
   3   9   0        518.93        481.63        20.39 o                         
   5   9   0       4790.22       4721.84        96.37 o                         
   7   9   0        843.21        897.00        40.92 o                         
   9   9   0        216.00        194.19        21.64 o                         
   0  10   0         24.08         29.46        13.38 o                         
   2  10   0        209.62        198.70         9.72 o                         
   4  10   0        484.16        519.98        17.42 o                         
   6  10   0        342.80        342.13        15.72 o                         
   8  10   0        247.10        287.46        19.87 o                         
   1  11   0        748.78        769.19        19.44 o                         
   3  11   0        219.44        221.58        11.99 o                         
   5  11   0         45.94         62.95        10.84 o                         
   7  11   0         80.89        106.84        13.58 o                         
   0  12   0       2248.63       2174.71        87.36 o                         
   2  12   0        279.81        247.77        18.00 o                         
   4  12   0         52.55         59.42        11.21 o                         
   1   1   1      22751.89      22841.43       871.02 o                         
   2   1   1      35899.72      34289.89       918.57 o                         
   3   1   1       7725.47       7797.90       172.74 o                         
   4   1   1       1173.66       1146.48        28.77 o                         
   5   1   1       4915.07       4744.92        93.12 o                         
   6   1   1        813.36        734.33        18.16 o                         
   7   1   1       5631.17       5235.73       133.81 o                         
   8   1   1          9.11          9.20         3.76 o                         
   9   1   1       1515.50       1398.71        19.78 o                         
  10   1   1        232.79        229.08         6.39 o                         
  11   1   1        606.97        569.55        10.59 o                         
  12   1   1       1631.64       1523.98        27.10 o                         
  13   1   1       2424.87       2295.48        81.16 o                         
  14   1   1         55.17         51.14        12.05 o                         
  15   1   1        410.22        409.64        22.04 o                         
   0   2   1        387.70        352.26        30.40 o                         
   1   2   1       5458.41       6024.01       164.58 o                         
   2   2   1       5691.07       5774.95       156.10 o                         
   3   2   1       2823.18       2751.84        79.58 o                         
   4   2   1        219.11        202.60        20.36 o                         
   5   2   1       2676.35       2434.95        57.88 o                         
   6   2   1       4570.31       4485.00        88.56 o                         
   7   2   1        867.36        882.86        15.51 o                         
   8   2   1         71.16         88.17         3.96 o                         
   9   2   1         14.85         13.31         4.19 o                         
  10   2   1       3586.10       3581.90        50.43 o                         
  11   2   1         58.12         61.51         9.37 o                         
  12   2   1        124.49        121.59        23.81 o                         
  13   2   1         27.12         21.46         8.38 o                         
  14   2   1        173.94        191.82        10.56 o                         
  15   2   1          6.14         45.84        11.81 o                         
   1   3   1       3846.98       4421.48       100.27 o                         
   2   3   1       2326.61       2447.44        40.96 o                         
   3   3   1       4468.60       4514.37       128.90 o                         
   4   3   1         64.15         88.76        12.30 o                         
   5   3   1       2316.86       2000.09        63.50 o                         
   6   3   1       3430.20       3396.92        80.30 o                         
   7   3   1       2839.42       2503.67        46.85 o                         
   8   3   1        199.68        259.21         6.45 o                         
   9   3   1       3084.57       2952.19        36.23 o                         
  10   3   1         16.33         16.70         6.74 o                         
  11   3   1       1892.00       1838.53        31.82 o                         
  12   3   1        184.90        203.88        11.05 o                         
  13   3   1        273.91        339.61        13.74 o                         
  14   3   1         63.53         79.14         7.51 o                         
   0   4   1        451.46        498.87        17.30 o                         
   1   4   1        178.69        165.05         6.89 o                         
   2   4   1       1304.59       1224.73        38.12 o                         
   3   4   1          1.01          0.89         5.85 o                         
   4   4   1        403.86        529.47        25.88 o                         
   5   4   1        170.37        141.64        10.91 o                         
   6   4   1        196.33        275.64        10.93 o                         
   7   4   1        867.22        797.90        21.45 o                         
   8   4   1       1365.62       1226.67        18.25 o                         
   9   4   1       1265.53       1279.97        23.68 o                         
  10   4   1        763.79        746.34        18.98 o                         
  11   4   1          9.23          2.98         9.83 o                         
  12   4   1        172.98        185.47        10.83 o                         
  13   4   1         47.08         61.22         9.41 o                         
  14   4   1        141.38        170.81         8.49 o                         
   1   5   1       1549.91       1569.78        30.06 o                         
   2   5   1          0.10          1.24         4.10 o                         
   3   5   1        108.29         93.58         3.93 o                         
   4   5   1       2161.57       2336.52        35.95 o                         
   5   5   1        119.35         94.87         9.24 o                         
   6   5   1        557.25        569.30        20.99 o                         
   7   5   1        553.09        509.06        13.69 o                         
   8   5   1        174.52        160.33        11.37 o                         
   9   5   1       1020.13       1021.12        24.41 o                         
  10   5   1         24.39         26.76         9.60 o                         
  11   5   1        123.19        162.06         9.67 o                         
  12   5   1          3.36         11.94         8.57 o                         
  13   5   1        402.71        444.69        17.67 o                         
  14   5   1          2.59         13.43         5.56 o                         
   0   6   1       2494.40       2233.99        44.13 o                         
   1   6   1        126.00        105.71         6.21 o                         
   2   6   1      10425.47      10154.81       113.47 o                         
   3   6   1        178.15        179.19         4.64 o                         
   4   6   1       1112.55        941.30        15.27 o                         
   5   6   1         99.03        120.08         5.60 o                         
   6   6   1       4111.62       3892.81        59.76 o                         
   7   6   1         16.69         30.81         7.08 o                         
   8   6   1       5781.00       5659.52        92.90 o                         
   9   6   1          7.73         23.07        12.24 o                         
  10   6   1        317.82        319.51        12.64 o                         
  11   6   1          0.13          0.71        10.19 o                         
  12   6   1       1807.65       2030.65        48.43 o                         
  13   6   1          4.03          3.74        11.81 o                         
   1   7   1       1030.86       1026.73        15.14 o                         
   2   7   1       2130.63       2218.82        24.19 o                         
   3   7   1        187.78        197.36         4.56 o                         
   4   7   1          0.13          8.18         4.03 o                         
   5   7   1         72.06         68.76         5.10 o                         
   6   7   1         38.05         36.07         8.15 o                         
   7   7   1        592.10        573.50        16.44 o                         
   8   7   1        353.13        343.11         9.77 o                         
   9   7   1          7.73         23.07         7.36 o                         
  10   7   1          9.31         35.72        14.18 o                         
  11   7   1        173.49        163.76        14.31 o                         
  12   7   1          1.73          6.30        15.15 o                         
   0   8   1       9038.59       8582.72       138.30 o                         
   1   8   1         34.96         37.09         5.20 o                         
   2   8   1       3527.66       3428.69        39.02 o                         
   3   8   1        128.61        132.98         5.75 o                         
   4   8   1       1274.85       1194.98        17.21 o                         
   5   8   1         13.71         11.54         5.90 o                         
   6   8   1       2575.77       2599.96        40.64 o                         
   7   8   1        121.77        118.82         8.54 o                         
   8   8   1       1411.28       1467.23        31.20 o                         
   9   8   1         96.31        117.29        13.43 o                         
  10   8   1        885.29        874.54        24.15 o                         
  11   8   1         22.03         25.52         9.88 o                         
  12   8   1        783.13        784.85        34.23 o                         
   1   9   1       1208.47       1183.80        16.12 o                         
   2   9   1         29.30         25.67         5.52 o                         
   3   9   1        482.35        495.85        17.81 o                         
   4   9   1        604.11        600.09        12.39 o                         
   5   9   1        193.75        192.47         9.23 o                         
   6   9   1         38.96         29.09         7.59 o                         
   7   9   1         12.98         25.38        10.43 o                         
   8   9   1        296.04        289.82        18.89 o                         
   9   9   1       1547.74       1567.85        46.52 o                         
  10   9   1         15.45         23.22        14.95 o                         
   0  10   1        318.70        326.25        12.37 o                         
   1  10   1         34.37         35.86         5.59 o                         
   2  10   1       1553.49       1603.24        23.09 o                         
   3  10   1         30.64         36.57         6.98 o                         
   4  10   1       2937.23       3096.26        50.98 o                         
   5  10   1        105.65        115.00         8.67 o                         
   6  10   1        844.70        890.31        18.42 o                         
   7  10   1        169.59        164.67         9.36 o                         
   8  10   1       1247.61       1345.61        40.07 o                         
   9  10   1        265.49        246.51        21.64 o                         
   1  11   1        773.62        784.30        13.89 o                         
   2  11   1          5.60          7.81         5.94 o                         
   3  11   1         92.28        100.54         8.86 o                         
   4  11   1        128.75        103.64         9.87 o                         
   5  11   1        145.05        151.42         9.22 o                         
   6  11   1        116.94        121.20         8.48 o                         
   7  11   1        277.33        278.83        12.80 o                         
   0  12   1        789.77        723.81        23.79 o                         
   1  12   1        263.83        265.47         8.81 o                         
   2  12   1        439.96        396.77        11.58 o                         
   3  12   1        112.31         97.16         6.99 o                         
   4  12   1         50.42         50.18         8.40 o                         
   5  12   1         61.89         61.19        11.21 o                         
   0   0   2      86566.48      89445.79      3406.58 o                         
   1   0   2       1777.15       1835.51        71.81 o                         
   2   0   2       9852.84       9629.87       369.70 o                         
   3   0   2         78.12         36.60         8.26 o                         
   4   0   2        267.09        317.18        12.85 o                         
   5   0   2      15028.26      15224.05       414.24 o                         
   6   0   2      25813.85      28001.27      1074.07 o                         
   7   0   2       1059.80       1044.92        26.63 o                         
   8   0   2        186.61        140.04         7.73 o                         
   9   0   2         83.53         60.73         6.24 o                         
  10   0   2       1576.18       1435.02        27.60 o                         
  11   0   2         94.51         95.65         9.30 o                         
  12   0   2        727.35        722.09        21.70 o                         
  13   0   2         70.35        117.66        23.02 o                         
  14   0   2       1988.40       1955.72        80.87 o                         
  15   0   2         15.38         38.17        12.40 o                         
   1   1   2       3232.89       3226.19       107.43 o                         
   2   1   2       7825.81       8000.88       217.03 o                         
   3   1   2       2287.50       2186.15        62.59 o                         
   4   1   2       2184.24       2080.52        42.26 o                         
   5   1   2       1609.15       1626.85        40.38 o                         
   6   1   2          6.42         24.02         6.55 o                         
   7   1   2        120.73        149.92         7.78 o                         
   8   1   2       1956.47       1870.22        25.75 o                         
   9   1   2          5.00          7.24         4.26 o                         
  10   1   2        393.46        325.34         7.22 o                         
  11   1   2        241.11        221.52         8.81 o                         
  12   1   2       1674.28       1717.18        33.70 o                         
  13   1   2         12.15         29.03         8.09 o                         
  14   1   2        163.78        145.33        11.44 o                         
  15   1   2         47.09         66.70        12.59 o                         
   0   2   2       4061.95       3632.22       151.30 o                         
   1   2   2        804.82        812.59        36.01 o                         
   2   2   2       4788.97       4624.28       179.64 o                         
   3   2   2        267.64        232.08         7.38 o                         
   4   2   2        948.09        815.03        18.83 o                         
   5   2   2        648.58        587.34        14.89 o                         
   6   2   2       2937.53       2922.14        53.35 o                         
   7   2   2        527.95        513.64        10.89 o                         
   8   2   2       4446.31       3866.60        46.17 o                         
   9   2   2        444.63        442.36         9.43 o                         
  10   2   2        125.86        113.93         6.58 o                         
  11   2   2         12.07         22.00         7.60 o                         
  12   2   2        309.00        310.09        10.98 o                         
  13   2   2        256.13        245.79        12.60 o                         
  14   2   2       1609.66       1593.83        50.66 o                         
  15   2   2         74.10        105.66        12.40 o                         
   1   3   2       1124.27       1231.81        37.91 o                         
   2   3   2       4924.81       5047.14        99.31 o                         
   3   3   2       1035.05        944.87        25.35 o                         
   4   3   2       1184.10       1286.84        43.82 o                         
   5   3   2        309.82        371.14        11.58 o                         
   6   3   2          9.38         17.86         6.13 o                         
   7   3   2        186.81        279.92        18.52 o                         
   8   3   2         59.44         69.08         4.14 o                         
   9   3   2        553.08        545.16        10.45 o                         
  10   3   2          7.22          8.51         6.80 o                         
  11   3   2        311.43        295.14        12.44 o                         
  12   3   2         51.51         57.50        10.89 o                         
  13   3   2        310.05        269.57        10.67 o                         
  14   3   2          5.43         20.32        10.38 o                         
   0   4   2       1988.98       2055.22        51.30 o                         
   1   4   2        622.54        656.58        14.72 o                         
   2   4   2        646.70        672.23        24.64 o                         
   3   4   2        979.23       1190.91        39.44 o                         
   4   4   2        149.40        222.57        26.07 o                         
   5   4   2        757.01        799.31        21.76 o                         
   6   4   2       1730.12       1557.76        34.90 o                         
   7   4   2       2418.63       2385.49        51.70 o                         
   8   4   2       3827.65       3538.52        59.36 o                         
   9   4   2        143.58        125.49         6.74 o                         
  10   4   2         44.59         57.20         6.50 o                         
  11   4   2        485.16        467.41        15.02 o                         
  12   4   2        441.57        544.28        15.93 o                         
  13   4   2        294.24        297.81        12.65 o                         
  14   4   2        444.55        424.71        12.93 o                         
   1   5   2       5040.53       4961.17        68.49 o                         
   2   5   2        414.95        380.78         9.12 o                         
   3   5   2       1443.43       1286.07        22.76 o                         
   4   5   2        599.47        628.60        12.15 o                         
   5   5   2       2297.07       1845.38        33.15 o                         
   6   5   2        593.61        622.46        17.73 o                         
   7   5   2        804.96        722.38        20.16 o                         
   8   5   2        523.40        574.73        13.73 o                         
   9   5   2       3054.91       2905.30        75.08 o                         
  10   5   2        349.19        346.37        13.11 o                         
  11   5   2        735.72        774.35        26.03 o                         
  12   5   2        486.93        505.01        16.37 o                         
  13   5   2        851.11        960.74        42.20 o                         
  14   5   2          0.60          7.64         7.57 o                         
   0   6   2         26.52         22.70         6.47 o                         
   1   6   2          5.45         10.52         5.16 o                         
   2   6   2       2826.28       2841.35        32.58 o                         
   3   6   2         16.92         18.64         3.42 o                         
   4   6   2       4182.86       4557.92        72.32 o                         
   5   6   2        633.17        628.26        11.39 o                         
   6   6   2        336.68        361.57         8.10 o                         
   7   6   2        142.11        156.36         7.69 o                         
   8   6   2        129.48        150.17        12.19 o                         
   9   6   2         10.93         16.64         9.02 o                         
  10   6   2       1691.31       1771.38        43.66 o                         
  11   6   2         94.34        107.25        12.71 o                         
  12   6   2         17.73         21.26         9.68 o                         
  13   6   2        653.02        682.90        22.61 o                         
   1   7   2      10996.61      10730.94       120.10 o                         
   2   7   2        887.70        859.66        11.15 o                         
   3   7   2       1094.98        929.04        12.27 o                         
   4   7   2        106.23        122.71         4.80 o                         
   5   7   2        863.67        833.48        12.98 o                         
   6   7   2         21.82         39.74         6.86 o                         
   7   7   2       6686.10       6804.49       141.84 o                         
   8   7   2          9.17         16.01         7.24 o                         
   9   7   2        550.21        524.53        17.09 o                         
  10   7   2          0.19         10.81         9.88 o                         
  11   7   2       1044.74       1078.89        34.64 o                         
  12   7   2         90.43        109.79        16.33 o                         
   0   8   2        487.53        460.68        12.01 o                         
   1   8   2          4.66          5.71         4.94 o                         
   2   8   2         41.51         42.63         4.82 o                         
   3   8   2       1922.70       2000.40        25.16 o                         
   4   8   2        860.54        825.23        12.34 o                         
   5   8   2          1.11          8.31         5.83 o                         
   6   8   2          0.92          5.24         8.23 o                         
   7   8   2        556.90        539.09        22.14 o                         
   8   8   2        551.70        594.18        15.62 o                         
   9   8   2         33.54         49.69        24.99 o                         
  10   8   2         83.04         81.10        12.79 o                         
  11   8   2         53.29         57.47        10.19 o                         
   1   9   2       2238.41       2189.38        28.28 o                         
   2   9   2        183.40        183.10         6.20 o                         
   3   9   2       3470.55       3375.64        41.91 o                         
   4   9   2         77.19         85.76         7.56 o                         
   5   9   2       2764.03       2744.37        43.82 o                         
   6   9   2        275.03        292.93        10.83 o                         
   7   9   2       4374.14       4528.38       102.50 o                         
   8   9   2         29.64         31.61         9.74 o                         
   9   9   2         64.93         57.84        10.94 o                         
  10   9   2         41.69         52.45         9.12 o                         
   0  10   2         64.52         79.62         9.74 o                         
   1  10   2         76.76         82.44         6.35 o                         
   2  10   2       1944.30       1963.34        29.25 o                         
   3  10   2        270.32        271.01         9.37 o                         
   4  10   2        410.95        422.98        11.01 o                         
   5  10   2        190.32        182.87         8.04 o                         
   6  10   2         31.26         38.93         6.10 o                         
   7  10   2        330.49        330.57        11.74 o                         
   8  10   2        114.29        117.33        15.94 o                         
   9  10   2        250.39        241.07        11.71 o                         
   1  11   2        311.56        322.99         8.49 o                         
   2  11   2        637.98        644.38        12.04 o                         
   3  11   2         43.71         55.06         7.41 o                         
   4  11   2        125.27        134.06        10.03 o                         
   5  11   2        710.00        756.42        16.04 o                         
   6  11   2         42.46         43.86         6.33 o                         
   7  11   2        673.89        715.80        22.96 o                         
   0  12   2         40.46         45.45        13.97 o                         
   1  12   2         75.00         82.93         7.40 o                         
   2  12   2       1061.46       1071.88        27.32 o                         
   3  12   2        396.31        391.73        12.87 o                         
   4  12   2         35.57         22.00         8.12 o                         
   5  12   2        387.58        380.15        13.82 o                         
   1   1   3      54123.96      52894.95      1192.56 o                         
   2   1   3        153.64        164.70         8.21 o                         
   3   1   3      18379.25      18481.08       502.66 o                         
   4   1   3        546.20        550.29        20.35 o                         
   5   1   3      16808.62      16295.91       309.14 o                         
   6   1   3        549.20        662.65        21.63 o                         
   7   1   3       3452.93       3223.52        69.35 o                         
   8   1   3        113.43        157.17        10.16 o                         
   9   1   3       4397.02       4297.00        67.07 o                         
  10   1   3        185.38        158.24         7.38 o                         
  11   1   3       4949.66       5061.81        79.29 o                         
  12   1   3        861.68        842.14        17.28 o                         
  13   1   3       1086.62       1077.77        22.49 o                         
  14   1   3        131.75        164.18         9.97 o                         
  15   1   3        693.57        754.17        23.65 o                         
   0   2   3        444.61        641.97        27.35 o                         
   1   2   3       3399.01       3543.22        99.13 o                         
   2   2   3       9096.34       8786.00       339.01 o                         
   3   2   3          4.93          5.32         6.84 o                         
   4   2   3        464.95        392.67        11.60 o                         
   5   2   3          4.80          8.27         5.57 o                         
   6   2   3        321.72        265.19         8.09 o                         
   7   2   3        659.48        738.65        12.67 o                         
   8   2   3         58.49         36.63         3.80 o                         
   9   2   3         10.69         22.24         4.43 o                         
  10   2   3        119.69        139.55         6.70 o                         
  11   2   3        335.33        340.91        10.02 o                         
  12   2   3         85.04         94.22         7.46 o                         
  13   2   3         51.67         58.64         7.31 o                         
  14   2   3        185.59        211.81        10.54 o                         
  15   2   3         10.78         26.98         7.65 o                         
   1   3   3       3849.13       4107.02       163.90 o                         
   2   3   3         36.51         41.74        12.00 o                         
   3   3   3        161.98        156.50        11.90 o                         
   4   3   3        335.33        340.87        24.99 o                         
   5   3   3      14086.73      13814.38       262.05 o                         
   6   3   3       1866.65       2031.79        38.49 o                         
   7   3   3       3365.55       3216.65        58.87 o                         
   8   3   3       1317.32       1350.10        21.48 o                         
   9   3   3        747.16        640.65        11.10 o                         
  10   3   3         40.09         45.41         5.68 o                         
  11   3   3       2611.10       2681.51        48.46 o                         
  12   3   3       1467.23       1398.26        30.69 o                         
  13   3   3        536.27        584.64        15.80 o                         
  14   3   3        319.67        311.29         9.78 o                         
   0   4   3       2787.26       2684.52        56.49 o                         
   1   4   3       6214.04       6731.30       108.97 o                         
   2   4   3        726.29        718.86        24.68 o                         
   3   4   3       1792.07       2075.47        75.67 o                         
   4   4   3       5646.58       5762.53       166.19 o                         
   5   4   3          1.00         16.57         7.29 o                         
   6   4   3       3076.18       2827.44        49.11 o                         
   7   4   3         98.27        106.48         7.97 o                         
   8   4   3       1951.88       1857.15        40.90 o                         
   9   4   3        341.36        337.51         7.74 o                         
  10   4   3        640.40        647.09        15.53 o                         
  11   4   3        143.94        122.29         9.00 o                         
  12   4   3       1248.73       1369.27        38.03 o                         
  13   4   3         60.26         91.38         7.52 o                         
  14   4   3        293.70        341.85        14.34 o                         
   1   5   3        230.97        207.24         8.29 o                         
   2   5   3         82.00         72.04         4.22 o                         
   3   5   3         40.62         51.22         4.63 o                         
   4   5   3        472.60        487.13        10.28 o                         
   5   5   3       1776.39       1763.63        31.67 o                         
   6   5   3          4.39         17.67         6.89 o                         
   7   5   3       1193.41       1134.39        24.67 o                         
   8   5   3        833.97        901.76        21.03 o                         
   9   5   3        413.75        440.37        10.94 o                         
  10   5   3         92.85         91.80         9.09 o                         
  11   5   3         59.86         84.17         9.32 o                         
  12   5   3        495.11        577.73        14.40 o                         
  13   5   3        129.17        188.29        12.03 o                         
  14   5   3          8.22         20.28         5.82 o                         
   0   6   3       4321.51       4310.44        87.58 o                         
   1   6   3       1370.39       1410.61        22.91 o                         
   2   6   3       2512.15       2473.19        30.01 o                         
   3   6   3        509.87        534.44        10.70 o                         
   4   6   3       1567.28       1416.72        22.79 o                         
   5   6   3          2.75          3.19         3.89 o                         
   6   6   3       1922.55       1891.08        28.64 o                         
   7   6   3         33.85         43.66         6.31 o                         
   8   6   3       3444.46       3452.63        75.29 o                         
   9   6   3        197.38        175.21        11.18 o                         
  10   6   3        432.75        437.93        18.63 o                         
  11   6   3        169.80        165.86        11.93 o                         
  12   6   3       1096.65       1213.14        30.94 o                         
  13   6   3          0.01        -10.03        11.61 o                         
   1   7   3          4.36         12.61         4.91 o                         
   2   7   3         12.01         21.18         4.00 o                         
   3   7   3        182.70        179.65         5.04 o                         
   4   7   3        225.88        209.11         5.55 o                         
   5   7   3         66.05         69.61         4.46 o                         
   6   7   3          8.18         17.50         6.19 o                         
   7   7   3         22.76         22.76         6.91 o                         
   8   7   3        149.84        136.54        10.10 o                         
   9   7   3         72.73         79.31         9.83 o                         
  10   7   3        146.84        192.16        10.84 o                         
  11   7   3         30.35         45.27         8.87 o                         
  12   7   3         30.13         51.51        12.74 o                         
   0   8   3       1370.80       1267.31        19.35 o                         
   1   8   3         37.23         51.03         5.10 o                         
   2   8   3       2950.29       2925.76        35.55 o                         
   3   8   3         76.58         80.10         6.80 o                         
   4   8   3       1001.47        949.03        13.47 o                         
   5   8   3         76.96         87.28         6.93 o                         
   6   8   3       2241.49       2306.17        39.25 o                         
   7   8   3         26.89         40.34         7.47 o                         
   8   8   3       1035.10       1136.16        25.26 o                         
   9   8   3         88.57         81.06         7.62 o                         
  10   8   3        156.73        200.88        11.88 o                         
  11   8   3          2.47         19.17         7.93 o                         
   1   9   3         68.63         69.61         6.11 o                         
   2   9   3       1316.31       1337.47        17.75 o                         
   3   9   3         36.20         50.43         5.36 o                         
   4   9   3        662.17        668.92        13.97 o                         
   5   9   3          6.17         12.25         7.12 o                         
   6   9   3          4.51         10.27         8.73 o                         
   7   9   3          7.62         22.53         7.35 o                         
   8   9   3        210.18        207.88        12.58 o                         
   9   9   3        351.04        329.58        13.11 o                         
  10   9   3        103.36        120.92        12.30 o                         
   0  10   3       2166.25       2219.51        41.25 o                         
   1  10   3         76.31         78.95         6.81 o                         
   2  10   3         85.80         82.46         7.61 o                         
   3  10   3       2487.44       2488.60        35.80 o                         
   4  10   3         65.56         79.63         7.32 o                         
   5  10   3          0.36          9.16         6.53 o                         
   6  10   3       1149.54       1185.56        23.35 o                         
   7  10   3       1156.45       1244.86        29.64 o                         
   8  10   3        151.83        183.44        12.74 o                         
   9  10   3          0.66         15.15         6.95 o                         
   1  11   3         39.42         48.56         6.13 o                         
   2  11   3       1524.46       1495.24        24.29 o                         
   3  11   3        154.89        146.90         9.65 o                         
   4  11   3         59.75         65.35         8.19 o                         
   5  11   3        197.64        198.47        10.21 o                         
   6  11   3          2.12          9.26         6.30 o                         
   7  11   3        303.88        321.19        13.43 o                         
   0  12   3       4039.53       3855.17       151.30 o                         
   1  12   3         49.30         45.89         6.93 o                         
   2  12   3        318.16        312.57        13.69 o                         
   3  12   3        680.91        632.99        21.43 o                         
   4  12   3         24.84         19.05         6.87 o                         
   5  12   3         11.80         10.23         6.61 o                         
   0   0   4      16936.38      19362.05       741.56 o                         
   1   0   4      13348.65      14217.55       545.01 o                         
   2   0   4       3673.20       3545.49       138.91 o                         
   3   0   4       7629.29       7427.22       289.03 o                         
   4   0   4       8309.19       7775.67       303.20 o                         
   5   0   4        485.06        651.65        34.43 o                         
   6   0   4       3279.17       3429.96        68.60 o                         
   7   0   4       3797.88       3715.61        74.05 o                         
   8   0   4       4078.16       3584.95        80.76 o                         
   9   0   4        532.71        596.92        18.80 o                         
  10   0   4        323.55        322.62        17.83 o                         
  11   0   4       1017.54        920.34        26.78 o                         
  12   0   4        145.40        161.33        10.61 o                         
  13   0   4        541.28        575.32        15.85 o                         
  14   0   4       2899.24       3211.53        90.08 o                         
  15   0   4          8.33         25.67         7.79 o                         
   1   1   4       1931.70       2004.41        40.75 o                         
   2   1   4      22682.46      23691.36       523.86 o                         
   3   1   4      14436.12      14770.70       402.35 o                         
   4   1   4          5.01         19.51         8.49 o                         
   5   1   4        121.48        141.99        60.70 o                         
   6   1   4         21.35         27.64         3.84 o                         
   7   1   4         13.73         23.49         4.62 o                         
   8   1   4        169.45        152.69         4.70 o                         
   9   1   4        202.58        188.34         6.80 o                         
  10   1   4         52.74         50.39         6.56 o                         
  11   1   4        469.32        440.98         9.40 o                         
  12   1   4       1311.67       1338.81        19.62 o                         
  13   1   4        289.41        258.50         8.61 o                         
  14   1   4         38.64         34.47         8.11 o                         
  15   1   4        277.38        351.00        24.10 o                         
   0   2   4      69378.47      74826.65      2016.97 o                         
   1   2   4      26428.50      28127.14       761.22 o                         
   2   2   4      25533.15      25354.80       756.36 o                         
   3   2   4       1221.69       1123.79        29.06 o                         
   4   2   4       1375.85       1393.78        35.39 o                         
   5   2   4        290.44        319.27        11.45 o                         
   6   2   4      14743.01      13747.53       178.23 o                         
   7   2   4       6955.67       7686.39       112.88 o                         
   8   2   4       4422.89       4070.95        51.03 o                         
   9   2   4        165.74        148.34         6.20 o                         
  10   2   4       2862.69       2753.93        39.03 o                         
  11   2   4        130.61        115.56         7.44 o                         
  12   2   4       2357.12       2647.87        40.70 o                         
  13   2   4         14.25         37.65         6.93 o                         
  14   2   4       1068.27       1087.46        30.88 o                         
   1   3   4       2166.53       2418.29       100.93 o                         
   2   3   4        119.15         75.33        10.72 o                         
   3   3   4       1542.30       1416.82        66.31 o                         
   4   3   4        428.03        436.30        34.48 o                         
   5   3   4       3151.40       3005.60        60.96 o                         
   6   3   4       1593.33       1595.33        31.10 o                         
   7   3   4         44.33         50.86         6.58 o                         
   8   3   4         15.87         14.80         4.26 o                         
   9   3   4       1031.39        990.75        20.58 o                         
  10   3   4        276.83        244.84         6.73 o                         
  11   3   4        767.88        803.15        14.34 o                         
  12   3   4         31.57         60.95         7.12 o                         
  13   3   4        383.14        352.85        11.96 o                         
  14   3   4         88.34         92.18         6.55 o                         
   0   4   4        114.57         96.33        12.06 o                         
   1   4   4        933.60        922.86        24.10 o                         
   2   4   4       2784.68       2855.91       201.28 o                         
   3   4   4       1547.34       1622.02        40.05 o                         
   4   4   4        478.08        825.44        42.70 o                         
   5   4   4       1071.76       1062.54        25.00 o                         
   6   4   4       1622.54       1428.28        25.84 o                         
   7   4   4        367.17        436.95         9.75 o                         
   8   4   4       1355.53       1301.32        19.45 o                         
   9   4   4        266.43        237.83         7.13 o                         
  10   4   4        266.50        257.01         8.40 o                         
  11   4   4       1002.19        981.24        30.96 o                         
  12   4   4        436.93        475.63        20.27 o                         
  13   4   4        835.32        911.00        19.97 o                         
  14   4   4        558.79        602.61        16.43 o                         
   1   5   4       3291.87       3264.40        41.71 o                         
   2   5   4        454.84        451.36        16.37 o                         
   3   5   4        785.20        660.06        17.70 o                         
   4   5   4       1673.33       1756.46        46.97 o                         
   5   5   4        737.21        649.14        16.33 o                         
   6   5   4        645.72        678.07        21.24 o                         
   7   5   4       5607.81       5290.08        96.43 o                         
   8   5   4         22.80         21.76         7.56 o                         
   9   5   4       1589.93       1604.90        26.75 o                         
  10   5   4          9.04         27.97        10.17 o                         
  11   5   4        703.20        804.38        20.57 o                         
  12   5   4        216.18        222.77         9.66 o                         
  13   5   4       1151.55       1216.81        26.07 o                         
  14   5   4          0.07         -1.97         9.05 o                         
   0   6   4       2720.29       2783.85        58.76 o                         
   1   6   4        443.59        540.41        11.19 o                         
   2   6   4       7536.08       7789.22       172.16 o                         
   3   6   4       1462.61       1601.94        31.57 o                         
   4   6   4        161.20        143.41         5.06 o                         
   5   6   4        519.92        551.90        10.21 o                         
   6   6   4        679.07        704.81        13.84 o                         
   7   6   4        222.68        240.09        12.52 o                         
   8   6   4       5004.26       4796.86       101.14 o                         
   9   6   4        909.62        881.85        37.01 o                         
  10   6   4         58.11         57.99         8.95 o                         
  11   6   4        112.07        119.31        10.11 o                         
  12   6   4         41.68         43.97         7.93 o                         
  13   6   4         21.74         33.16        10.03 o                         
   1   7   4       2900.35       2787.00        40.08 o                         
   2   7   4         30.45         33.62         4.00 o                         
   3   7   4       4676.69       4552.02        48.59 o                         
   4   7   4        140.60        144.75         4.84 o                         
   5   7   4        841.97        815.84        12.57 o                         
   6   7   4          1.28         11.16         5.81 o                         
   7   7   4       2718.93       2715.01        39.50 o                         
   8   7   4         28.85         23.67        10.56 o                         
   9   7   4        106.18        100.37        19.38 o                         
  10   7   4        125.73        129.05         9.87 o                         
  11   7   4        463.67        517.63        27.18 o                         
  12   7   4         66.36         75.62         8.36 o                         
   0   8   4        183.23        222.99        10.52 o                         
   1   8   4        237.00        225.03         9.52 o                         
   2   8   4         90.93         73.84         5.41 o                         
   3   8   4       1512.23       1587.18        20.03 o                         
   4   8   4         81.30         85.00         6.85 o                         
   5   8   4         45.03         50.20         5.37 o                         
   6   8   4         77.26        103.90        11.81 o                         
   7   8   4       1266.28       1204.86        27.72 o                         
   8   8   4         25.16         40.42        10.27 o                         
   9   8   4        441.17        425.05        11.68 o                         
  10   8   4        388.76        402.36        14.79 o                         
  11   8   4        422.97        438.66        18.16 o                         
   1   9   4       5592.65       5511.73        70.01 o                         
   2   9   4        109.32        123.79         6.14 o                         
   3   9   4        497.21        498.77         9.14 o                         
   4   9   4        614.86        644.15        12.60 o                         
   5   9   4        153.90        167.55         8.68 o                         
   6   9   4        270.37        278.93        10.77 o                         
   7   9   4       2234.36       2459.95        57.59 o                         
   8   9   4         38.79         44.28         9.91 o                         
   9   9   4       1498.79       1609.69        38.49 o                         
  10   9   4         98.69         83.43        10.57 o                         
   0  10   4        545.35        560.13        14.59 o                         
   1  10   4        242.22        243.04         8.02 o                         
   2  10   4        643.59        647.79        15.66 o                         
   3  10   4        204.45        229.46         9.67 o                         
   4  10   4        113.00        117.62         9.36 o                         
   5  10   4        224.19        197.79         8.87 o                         
   6  10   4        554.49        508.61        14.20 o                         
   7  10   4         89.04         92.27         7.47 o                         
   8  10   4         24.29         21.79         6.93 o                         
   9  10   4        295.34        246.50         9.66 o                         
   1  11   4        537.84        555.36        14.96 o                         
   2  11   4        345.43        358.84        11.08 o                         
   3  11   4         54.25         56.78         7.23 o                         
   4  11   4         50.56         79.89        11.73 o                         
   5  11   4        543.30        560.48        16.62 o                         
   6  11   4         38.58         31.37         6.30 o                         
   7  11   4       1053.36       1067.18        25.90 o                         
   0  12   4        320.98        349.76        15.43 o                         
   1  12   4         78.93         91.32         7.82 o                         
   2  12   4        460.22        450.27        15.34 o                         
   3  12   4        180.46        157.10        10.57 o                         
   4  12   4       1107.92       1079.40        26.39 o                         
   5  12   4         47.21         58.01         5.78 o                         
   1   1   5        252.44        259.55        10.35 o                         
   2   1   5       8605.47       9284.66       207.72 o                         
   3   1   5        819.54        917.88        31.21 o                         
   4   1   5        913.05        975.52        47.12 o                         
   5   1   5       2851.34       2684.26        79.63 o                         
   6   1   5       1284.49       1488.74        20.91 o                         
   7   1   5        818.85        716.71        13.22 o                         
   8   1   5        171.44        203.10         6.37 o                         
   9   1   5       3673.57       3408.57        74.38 o                         
  10   1   5          0.12         -1.79         6.07 o                         
  11   1   5        105.39        110.73         6.28 o                         
  12   1   5        294.80        263.48         8.30 o                         
  13   1   5       1295.15       1298.36        21.49 o                         
  14   1   5         68.91         93.04         7.91 o                         
   0   2   5      81860.32      82965.50      1823.58 o                         
   1   2   5      52975.55      54560.91      1471.32 o                         
   2   2   5       3374.56       3350.58       113.13 o                         
   3   2   5       4255.90       4291.25        93.09 o                         
   4   2   5         25.54         77.24         9.58 o                         
   5   2   5        869.21        759.28        23.02 o                         
   6   2   5       1433.01       1560.85        23.10 o                         
   7   2   5          2.25          7.51         4.96 o                         
   8   2   5        315.18        302.91         7.33 o                         
   9   2   5        116.32        128.31         6.05 o                         
  10   2   5        901.76        857.32        16.41 o                         
  11   2   5        178.47        183.80         8.08 o                         
  12   2   5         95.16        113.60         7.62 o                         
  13   2   5        235.05        254.57        12.52 o                         
  14   2   5         18.84         17.24         7.72 o                         
   1   3   5       3119.93       2840.91       113.72 o                         
   2   3   5         13.12         38.13         6.51 o                         
   3   3   5       1125.88       1120.05        37.61 o                         
   4   3   5        415.93        450.42        20.42 o                         
   5   3   5        485.56        359.31         7.90 o                         
   6   3   5        969.41        977.24        20.52 o                         
   7   3   5       3399.14       3110.90        57.85 o                         
   8   3   5       2403.08       2411.72        31.68 o                         
   9   3   5         78.48         82.13         5.26 o                         
  10   3   5        956.40        968.60        16.89 o                         
  11   3   5        651.51        653.69        12.18 o                         
  12   3   5        516.07        514.00        14.32 o                         
  13   3   5        659.13        677.65        19.93 o                         
  14   3   5         85.87        126.45         8.35 o                         
   0   4   5       8440.67       9252.70       209.31 o                         
   1   4   5        188.25        261.09        17.92 o                         
   2   4   5         97.33         81.85        10.62 o                         
   3   4   5        355.86        399.50        16.37 o                         
   4   4   5        599.60        518.57        41.10 o                         
   5   4   5        470.04        548.49        19.55 o                         
   6   4   5       8778.02       8335.99       165.43 o                         
   7   4   5          3.63          7.57         4.70 o                         
   8   4   5        605.97        527.51         9.95 o                         
   9   4   5       1365.75       1274.03        19.75 o                         
  10   4   5        432.38        403.19        10.84 o                         
  11   4   5       1098.93       1066.30        27.47 o                         
  12   4   5        765.92        753.58        26.36 o                         
  13   4   5          1.00         12.88         9.26 o                         
  14   4   5        483.78        551.05        15.18 o                         
   1   5   5       1404.35       1380.51        24.80 o                         
   2   5   5        271.37        332.73        12.10 o                         
   3   5   5         45.17         41.49         5.28 o                         
   4   5   5        425.25        387.45        13.07 o                         
   5   5   5        370.88        280.02        13.70 o                         
   6   5   5         61.06         62.47         5.69 o                         
   7   5   5       1349.83       1326.94        36.82 o                         
   8   5   5       1346.93       1320.88        41.66 o                         
   9   5   5         30.86         26.77         6.70 o                         
  10   5   5        654.75        646.27        21.37 o                         
  11   5   5       2121.32       2191.48        45.30 o                         
  12   5   5         14.47         35.30         7.81 o                         
  13   5   5         33.27         67.20         7.06 o                         
   0   6   5       5499.61       5363.64       107.34 o                         
   1   6   5        111.20        108.27         6.44 o                         
   2   6   5       2967.31       2786.39        43.35 o                         
   3   6   5        958.19       1081.39        25.80 o                         
   4   6   5        114.58        105.87         4.84 o                         
   5   6   5         88.66         69.69         4.88 o                         
   6   6   5       3098.61       2907.48        49.54 o                         
   7   6   5        486.83        498.70        16.43 o                         
   8   6   5        421.20        405.06        17.37 o                         
   9   6   5         13.85          5.66         9.45 o                         
  10   6   5        876.96        848.60        19.10 o                         
  11   6   5         70.10         65.60         8.24 o                         
  12   6   5        753.51        790.65        33.13 o                         
  13   6   5          3.99         10.43         7.93 o                         
   1   7   5          2.41         13.35         4.36 o                         
   2   7   5        148.21        153.49         5.41 o                         
   3   7   5         34.66         33.16         4.42 o                         
   4   7   5        231.49        270.12         6.55 o                         
   5   7   5        103.54        123.65         6.76 o                         
   6   7   5        698.77        655.04        12.22 o                         
   7   7   5          3.10          5.24         6.04 o                         
   8   7   5        178.60        166.22        11.42 o                         
   9   7   5          7.71          3.98         9.47 o                         
  10   7   5        446.22        457.47        12.66 o                         
  11   7   5         29.96         39.16         7.57 o                         
  12   7   5         27.02         38.41         8.82 o                         
   0   8   5        550.78        499.18        11.41 o                         
   1   8   5          1.57          9.91         5.23 o                         
   2   8   5       5183.53       5176.58        62.52 o                         
   3   8   5          8.22         19.16         5.13 o                         
   4   8   5       4136.14       4204.41        54.76 o                         
   5   8   5        151.88        169.76         8.75 o                         
   6   8   5       2003.54       1980.12        34.17 o                         
   7   8   5        734.99        772.90        27.41 o                         
   8   8   5       2336.30       2356.93        67.82 o                         
   9   8   5         53.62         83.06         8.66 o                         
  10   8   5         70.81         87.56        15.12 o                         
  11   8   5        111.83        112.77         8.27 o                         
   1   9   5        204.35        204.28         8.35 o                         
   2   9   5         99.90        110.70         5.57 o                         
   3   9   5       1051.74       1005.74        16.73 o                         
   4   9   5          5.16          1.37         5.69 o                         
   5   9   5         56.79         49.65         7.13 o                         
   6   9   5        566.23        605.49        23.30 o                         
   7   9   5       1070.26       1042.18        33.46 o                         
   8   9   5        367.60        360.57        15.50 o                         
   9   9   5        520.82        521.79        27.15 o                         
  10   9   5        152.63        164.47        11.05 o                         
   0  10   5       1656.84       1700.26        36.54 o                         
   1  10   5       1035.68       1107.15        18.26 o                         
   2  10   5        172.57        176.35         6.40 o                         
   3  10   5         40.55         33.16         7.12 o                         
   4  10   5        594.25        604.88        29.53 o                         
   5  10   5        552.19        560.45        17.82 o                         
   6  10   5        743.66        804.75        22.63 o                         
   7  10   5        348.14        374.66        12.47 o                         
   8  10   5        945.84        953.05        27.09 o                         
   9  10   5         15.45         39.39         8.55 o                         
   1  11   5        523.70        542.99        12.44 o                         
   2  11   5       1220.27       1207.52        26.16 o                         
   3  11   5        579.25        623.94        16.23 o                         
   4  11   5         68.90         73.23         9.08 o                         
   5  11   5       1689.37       1735.76        50.71 o                         
   6  11   5          8.72         20.09         6.84 o                         
   7  11   5        607.74        601.61        16.05 o                         
   0  12   5        649.92        694.73        33.64 o                         
   1  12   5         73.82         95.62        10.43 o                         
   2  12   5        632.11        666.64        20.52 o                         
   3  12   5         34.99         36.67        10.43 o                         
   4  12   5        347.52        321.98        10.75 o                         
   5  12   5         29.93         26.36         8.66 o                         
   0   0   6        275.84        453.91        27.55 o                         
   1   0   6       2585.89       2860.67        81.94 o                         
   2   0   6       2584.40       2769.10       111.95 o                         
   3   0   6       1260.78       1393.40        62.17 o                         
   4   0   6       1539.60       1458.33        65.72 o                         
   5   0   6       1377.70       1500.24        68.86 o                         
   6   0   6      18137.14      18850.26       323.00 o                         
   7   0   6       1273.52       1355.53        29.80 o                         
   8   0   6       1305.55       1112.92        53.71 o                         
   9   0   6        339.53        378.44        19.61 o                         
  10   0   6        173.61        193.70        12.01 o                         
  11   0   6       1854.95       1843.96        45.04 o                         
  12   0   6       1201.17       1349.15        37.74 o                         
  13   0   6         58.48         80.42         8.60 o                         
  14   0   6       1291.52       1417.34        41.67 o                         
   1   1   6      11350.76      12366.08       275.47 o                         
   2   1   6       1660.35       1733.34        36.68 o                         
   3   1   6         52.22         73.63         7.38 o                         
   4   1   6       1883.79       2191.87        72.11 o                         
   5   1   6       2601.29       3036.91        89.99 o                         
   6   1   6       1796.35       1903.80        25.88 o                         
   7   1   6         63.27         60.74         4.30 o                         
   8   1   6       2325.73       2438.55        42.28 o                         
   9   1   6       1625.93       1622.98        26.85 o                         
  10   1   6        101.44         94.46         6.74 o                         
  11   1   6        136.92        113.42         6.28 o                         
  12   1   6        306.23        281.76         8.28 o                         
  13   1   6        608.26        596.27        11.09 o                         
  14   1   6          4.16          9.70         6.76 o                         
   0   2   6     182004.58     189765.80      4175.31 o                         
   1   2   6      20342.85      21418.71       410.60 o                         
   2   2   6       3585.95       3569.98        93.61 o                         
   3   2   6         20.39         22.21         5.51 o                         
   4   2   6       1437.88       1431.89        37.79 o                         
   5   2   6       2151.88       2289.90        47.43 o                         
   6   2   6      12047.27      12364.06       151.25 o                         
   7   2   6       1050.40       1174.40        15.73 o                         
   8   2   6       3158.77       2746.88        35.57 o                         
   9   2   6         56.72         49.07         5.35 o                         
  10   2   6       3540.59       3453.55        46.44 o                         
  11   2   6        258.52        260.48         8.73 o                         
  12   2   6       1297.74       1283.07        23.59 o                         
  13   2   6        143.87        131.85         6.77 o                         
  14   2   6        623.91        618.00        17.11 o                         
   1   3   6      24578.28      25161.13       481.06 o                         
   2   3   6       1227.57       1219.18        61.29 o                         
   3   3   6       3488.72       3467.34       101.30 o                         
   4   3   6         70.36         56.90        12.40 o                         
   5   3   6       3018.70       2803.27        43.10 o                         
   6   3   6         26.94         45.51         3.96 o                         
   7   3   6       2900.99       2737.41        46.30 o                         
   8   3   6          6.74         12.24         4.67 o                         
   9   3   6       3964.69       3722.92        47.86 o                         
  10   3   6         89.12         80.46         6.67 o                         
  11   3   6        901.89        916.31        15.47 o                         
  12   3   6          0.00         10.79         7.72 o                         
  13   3   6        532.11        522.90        16.05 o                         
  14   3   6          4.33          1.69         8.37 o                         
   0   4   6        495.80        586.40        21.00 o                         
   1   4   6       3861.62       3905.15        85.54 o                         
   2   4   6       1783.77       1565.96        65.72 o                         
   3   4   6        929.82        810.03        48.60 o                         
   4   4   6        990.46       1243.86        44.22 o                         
   5   4   6          8.45         10.77         6.87 o                         
   6   4   6        362.95        336.95        16.93 o                         
   7   4   6        694.19        656.05        13.65 o                         
   8   4   6        713.11        731.87        23.21 o                         
   9   4   6        790.51        851.40        25.30 o                         
  10   4   6        119.04        106.49         7.95 o                         
  11   4   6        864.04        904.55        21.45 o                         
  12   4   6        164.49        157.16        13.42 o                         
  13   4   6        331.95        287.13         9.02 o                         
  14   4   6        410.05        407.97        13.94 o                         
   1   5   6       1492.14       1466.19        23.70 o                         
   2   5   6       9101.04       9994.83       170.95 o                         
   3   5   6       2583.04       2520.10        56.74 o                         
   4   5   6        192.91        228.36        23.09 o                         
   5   5   6        681.28        617.30        22.16 o                         
   6   5   6         99.95        108.91         7.85 o                         
   7   5   6       4147.91       4035.85        63.08 o                         
   8   5   6          7.76         11.45         9.54 o                         
   9   5   6        930.28        924.25        18.00 o                         
  10   5   6         14.66         24.82         5.39 o                         
  11   5   6        377.44        367.56        13.43 o                         
  12   5   6         57.82         79.03        12.10 o                         
  13   5   6       1055.34       1108.52        23.68 o                         
   0   6   6         34.67         41.90        10.07 o                         
   1   6   6        531.73        571.82        16.82 o                         
   2   6   6        256.20        284.61         9.15 o                         
   3   6   6        238.84        276.81        13.11 o                         
   4   6   6       2419.22       2375.70        59.12 o                         
   5   6   6        286.26        277.93         7.13 o                         
   6   6   6       1628.19       1711.43        29.48 o                         
   7   6   6       1529.71       1448.22        31.07 o                         
   8   6   6        672.64        667.70        22.56 o                         
   9   6   6          1.89         -2.97         7.64 o                         
  10   6   6        586.37        582.34        16.84 o                         
  11   6   6        190.38        225.13         9.69 o                         
  12   6   6        168.65        178.63         9.98 o                         
  13   6   6          9.70          3.56         7.30 o                         
   1   7   6       3065.49       2843.30        33.26 o                         
   2   7   6        843.03        861.80        13.01 o                         
   3   7   6        267.48        270.48         6.15 o                         
   4   7   6         28.29         37.53         5.15 o                         
   5   7   6       4785.09       4700.42        57.17 o                         
   6   7   6         15.25         17.74         5.50 o                         
   7   7   6       1925.19       1854.09        30.78 o                         
   8   7   6         93.69         91.40         8.92 o                         
   9   7   6        222.67        207.86         9.90 o                         
  10   7   6        205.16        221.99        10.42 o                         
  11   7   6        296.61        363.37        11.32 o                         
  12   7   6         19.21         20.86        11.21 o                         
   0   8   6        115.73        130.84         7.74 o                         
   1   8   6         90.63         98.44         6.01 o                         
   2   8   6        621.37        676.48        11.09 o                         
   3   8   6       1241.95       1271.71        16.86 o                         
   4   8   6        664.02        650.99        11.57 o                         
   5   8   6        654.56        592.91        10.36 o                         
   6   8   6       1339.31       1348.25        22.93 o                         
   7   8   6         42.79         30.89         8.93 o                         
   8   8   6        226.04        206.46        13.70 o                         
   9   8   6        127.94        147.11         9.05 o                         
  10   8   6        469.76        447.37        14.92 o                         
  11   8   6        297.48        302.11        10.84 o                         
   1   9   6        805.01        852.90        15.26 o                         
   2   9   6        121.93        114.59         6.01 o                         
   3   9   6         97.36        102.59         6.24 o                         
   4   9   6        419.55        428.26        10.48 o                         
   5   9   6        250.22        274.71        10.25 o                         
   6   9   6          1.24          6.86        12.21 o                         
   7   9   6        436.38        419.30        17.95 o                         
   8   9   6       1093.71       1133.92        34.57 o                         
   9   9   6        190.92        249.38        14.67 o                         
  10   9   6         54.20         66.60        10.13 o                         
   0  10   6        159.95        159.26        10.55 o                         
   1  10   6        293.46        302.43        10.41 o                         
   2  10   6         17.40         22.85         6.21 o                         
   3  10   6        245.74        251.05         8.39 o                         
   4  10   6        108.73        127.66         8.36 o                         
   5  10   6         16.40         11.60        12.45 o                         
   6  10   6         20.78         19.30         7.74 o                         
   7  10   6         22.89         11.62         6.74 o                         
   8  10   6         52.77         74.18         6.01 o                         
   1  11   6        636.35        632.68        16.61 o                         
   2  11   6        383.03        394.40        12.61 o                         
   3  11   6        105.52        125.52         8.57 o                         
   4  11   6          1.73          9.93         8.37 o                         
   5  11   6       1838.52       1804.21        52.38 o                         
   6  11   6         18.73         29.66         6.75 o                         
   7  11   6        235.31        232.28        32.07 o                         
   0  12   6        313.46        322.67        21.05 o                         
   1  12   6          7.13         14.36        12.40 o                         
   2  12   6       1010.43       1029.13        29.77 o                         
   3  12   6        368.38        358.73        11.73 o                         
   4  12   6        746.65        710.90        23.32 o                         
   5  12   6          2.52          4.92         8.07 o                         
   1   1   7       2648.85       2897.86        68.57 o                         
   2   1   7         79.23         91.80         7.42 o                         
   3   1   7       2337.33       2407.11       126.32 o                         
   4   1   7       1015.16       1106.66        38.05 o                         
   5   1   7       6761.22       6777.39       191.15 o                         
   6   1   7          4.48         16.24         3.41 o                         
   7   1   7       4599.28       4156.48        52.30 o                         
   8   1   7        657.76        690.33        12.91 o                         
   9   1   7       2011.67       1918.96        28.71 o                         
  10   1   7        420.23        402.22        11.01 o                         
  11   1   7        177.05        187.07         6.77 o                         
  12   1   7        573.55        537.39        10.83 o                         
  13   1   7       1719.51       1758.39        25.71 o                         
  14   1   7          0.07         12.82         7.18 o                         
   0   2   7      19538.41      20465.46       451.27 o                         
   1   2   7      10058.38      10616.83       206.54 o                         
   2   2   7         47.84         35.69         7.97 o                         
   3   2   7        289.67        269.10        10.51 o                         
   4   2   7         92.37         55.71         9.85 o                         
   5   2   7        506.32        484.03        10.55 o                         
   6   2   7       7638.21       7483.12        91.74 o                         
   7   2   7       1816.20       1781.92        33.86 o                         
   8   2   7         20.71         29.31         4.91 o                         
   9   2   7        750.33        727.21        13.19 o                         
  10   2   7       1279.04       1344.02        20.05 o                         
  11   2   7         60.68         66.06         8.95 o                         
  12   2   7        114.09        115.82         6.01 o                         
  13   2   7          0.44          4.68         6.69 o                         
  14   2   7        274.04        299.50        11.40 o                         
   1   3   7      30081.30      31137.24       597.14 o                         
   2   3   7      14680.05      15466.44       341.83 o                         
   3   3   7      14507.68      14110.78       389.40 o                         
   4   3   7       1722.34       1787.86        44.74 o                         
   5   3   7        103.02         88.67         4.36 o                         
   6   3   7        519.93        509.27        10.92 o                         
   7   3   7       2610.22       2420.95        31.57 o                         
   8   3   7          7.45         11.74         5.14 o                         
   9   3   7       2251.54       2235.10        31.80 o                         
  10   3   7        148.96        153.66         7.32 o                         
  11   3   7        218.83        260.82         8.07 o                         
  12   3   7          6.84         35.79         6.68 o                         
  13   3   7       1571.32       1655.47        48.41 o                         
  14   3   7         94.31        128.95         7.61 o                         
   0   4   7        357.95        240.31        13.31 o                         
   1   4   7          1.48          9.07         8.63 o                         
   2   4   7        217.15        200.93        11.97 o                         
   3   4   7       4596.53       5013.40       114.14 o                         
   4   4   7       8604.48       8478.43       236.18 o                         
   5   4   7         48.93         40.05         5.18 o                         
   6   4   7       4098.58       4020.48        97.41 o                         
   7   4   7         13.06         11.73         5.25 o                         
   8   4   7       2471.07       2251.88        32.51 o                         
   9   4   7        696.22        724.98        14.40 o                         
  10   4   7         85.87         85.45         6.60 o                         
  11   4   7        846.84        896.99        17.50 o                         
  12   4   7        198.77        236.19         9.43 o                         
  13   4   7          2.10         19.13         8.06 o                         
  14   4   7       1321.54       1306.64        53.52 o                         
   1   5   7       5745.52       6312.04       101.39 o                         
   2   5   7       7074.98       7428.25       158.18 o                         
   3   5   7       1214.06       1010.76        21.21 o                         
   4   5   7          3.96         -1.17        18.16 o                         
   5   5   7       1734.44       1687.03        39.01 o                         
   6   5   7       1027.79       1126.85        22.09 o                         
   7   5   7       3735.88       3722.06        59.42 o                         
   8   5   7         97.23        107.21        10.84 o                         
   9   5   7        824.92        742.83        15.64 o                         
  10   5   7          1.87         24.91         5.57 o                         
  11   5   7       2982.82       2989.28        60.06 o                         
  12   5   7         85.78         87.36        15.54 o                         
  13   5   7        333.19        408.18        12.53 o                         
   0   6   7       2362.36       2232.59        55.66 o                         
   1   6   7        223.11        224.90         8.12 o                         
   2   6   7       1251.48       1148.92        16.87 o                         
   3   6   7         11.62         15.62         4.47 o                         
   4   6   7       1366.66       1312.40        36.89 o                         
   5   6   7        191.84        186.93         9.37 o                         
   6   6   7        839.55        748.16        20.72 o                         
   7   6   7        302.76        335.06        10.62 o                         
   8   6   7        894.80        898.78        21.68 o                         
   9   6   7        267.30        297.55        10.27 o                         
  10   6   7        158.03        175.71        10.95 o                         
  11   6   7          5.14         14.65         8.35 o                         
  12   6   7        369.91        435.38        16.88 o                         
  13   6   7         63.90         66.70        10.82 o                         
   1   7   7          2.89          5.66         4.02 o                         
   2   7   7        158.88        180.93         6.22 o                         
   3   7   7       1798.97       1744.60        21.90 o                         
   4   7   7        346.13        341.12         8.43 o                         
   5   7   7        874.39        896.10        14.00 o                         
   6   7   7        165.28        182.38         6.77 o                         
   7   7   7       2811.66       2869.97        44.95 o                         
   8   7   7       1555.83       1447.54        25.21 o                         
   9   7   7         97.35        107.29         9.71 o                         
  10   7   7         15.28         33.42         8.21 o                         
  11   7   7        286.06        315.94        12.21 o                         
  12   7   7         26.71         31.09        10.62 o                         
   0   8   7        713.51        713.13        17.05 o                         
   1   8   7        102.71        119.01         5.56 o                         
   2   8   7       5300.13       5321.71        62.06 o                         
   3   8   7        367.29        360.68         8.22 o                         
   4   8   7        119.03        117.78         7.49 o                         
   5   8   7        327.66        303.28        12.38 o                         
   6   8   7        266.19        292.23         9.87 o                         
   7   8   7          0.23         10.33         8.59 o                         
   8   8   7       2536.14       2471.63        70.54 o                         
   9   8   7         65.54         75.04         8.09 o                         
  10   8   7        168.60        167.67        16.18 o                         
  11   8   7         83.47         98.30         7.15 o                         
   1   9   7        136.31        130.38         6.86 o                         
   2   9   7        123.48        105.27         7.25 o                         
   3   9   7          8.66         11.18         6.58 o                         
   4   9   7        390.93        391.21         9.67 o                         
   5   9   7         70.98         80.25         6.97 o                         
   6   9   7          3.34        -13.38        17.51 o                         
   7   9   7        694.65        703.84        24.69 o                         
   8   9   7        280.52        316.86        14.26 o                         
   9   9   7        249.77        223.13        11.30 o                         
  10   9   7          1.29          2.40         8.85 o                         
   0  10   7        470.60        513.91        20.86 o                         
   1  10   7        741.38        709.31        13.70 o                         
   2  10   7       1543.26       1566.47        22.48 o                         
   3  10   7          6.27         17.43         6.97 o                         
   4  10   7         60.07         80.08         8.07 o                         
   5  10   7          6.91          0.00        12.38 o                         
   6  10   7        269.31        262.55        12.07 o                         
   7  10   7        272.22        262.61         9.38 o                         
   8  10   7        934.88        987.80        21.73 o                         
   1  11   7        312.83        297.92        11.50 o                         
   2  11   7        507.48        500.79        14.13 o                         
   3  11   7        135.71        161.08         8.88 o                         
   4  11   7        273.98        249.50        11.28 o                         
   5  11   7        481.86        498.92        32.46 o                         
   6  11   7         13.89         27.50         6.56 o                         
   7  11   7        314.23        336.55        12.79 o                         
   0  12   7        374.71        437.58        24.20 o                         
   1  12   7         54.04         39.74        12.99 o                         
   2  12   7        499.65        519.76        18.63 o                         
   3  12   7        253.79        238.38        14.81 o                         
   4  12   7        941.47        874.22        26.64 o                         
   5  12   7         21.34          6.10         7.28 o                         
   0   0   8        160.33        196.56        20.07 o                         
   1   0   8      10075.96      10926.22       300.58 o                         
   2   0   8        184.39        230.59        19.87 o                         
   3   0   8          0.01          2.78         9.49 o                         
   4   0   8       1080.30       1312.54        62.57 o                         
   5   0   8        126.16        100.80        11.81 o                         
   6   0   8       2721.24       2258.92        45.69 o                         
   7   0   8         37.01         41.62        11.81 o                         
   8   0   8       3826.34       3598.77       134.87 o                         
   9   0   8        888.00        917.20        22.52 o                         
  10   0   8        229.35        245.93        12.49 o                         
  11   0   8          0.50          5.20         8.98 o                         
  12   0   8       1744.22       1806.06        37.80 o                         
  13   0   8          4.73         19.16         7.49 o                         
  14   0   8        376.44        423.44        15.51 o                         
   1   1   8        923.37       1062.35        29.43 o                         
   2   1   8        967.73       1061.51        25.35 o                         
   3   1   8         50.53         44.76        11.12 o                         
   4   1   8        255.39        273.95        17.81 o                         
   5   1   8       2476.97       2754.47        55.75 o                         
   6   1   8        648.42        707.86        10.94 o                         
   7   1   8         59.05         45.10         4.19 o                         
   8   1   8        339.58        360.25         8.14 o                         
   9   1   8          4.40         14.07         6.08 o                         
  10   1   8        298.47        290.82         8.35 o                         
  11   1   8        495.11        461.75        10.78 o                         
  12   1   8       1087.26       1059.93        16.99 o                         
  13   1   8         25.17         39.74         5.37 o                         
  14   1   8         93.81         84.22         7.23 o                         
   0   2   8       1033.16       1070.53        50.37 o                         
   1   2   8       1076.88       1148.79        39.07 o                         
   2   2   8       3348.39       3192.02       103.25 o                         
   3   2   8       3885.27       3959.92       113.31 o                         
   4   2   8       1247.67       1015.42        36.45 o                         
   5   2   8       3427.89       3422.67        61.82 o                         
   6   2   8       1293.39       1074.83        17.22 o                         
   7   2   8        523.60        463.94         7.73 o                         
   8   2   8        395.25        354.56         7.90 o                         
   9   2   8        663.45        677.71        12.59 o                         
  10   2   8         84.90        108.92         6.94 o                         
  11   2   8        411.56        415.61         9.26 o                         
  12   2   8        391.74        408.01        10.39 o                         
  13   2   8        309.87        297.12        13.01 o                         
  14   2   8        536.57        508.64        16.19 o                         
   1   3   8      16454.96      16763.41       288.64 o                         
   2   3   8       4157.43       4674.54       151.39 o                         
   3   3   8        898.28        898.21        38.66 o                         
   4   3   8        533.90        465.10        16.44 o                         
   5   3   8       4907.59       4555.66        68.29 o                         
   6   3   8        421.52        454.40        10.01 o                         
   7   3   8       1865.48       1828.91        24.49 o                         
   8   3   8        727.64        661.51        12.80 o                         
   9   3   8       2902.43       2708.35        37.88 o                         
  10   3   8         42.21         44.28         5.71 o                         
  11   3   8       2459.93       2408.60        51.66 o                         
  12   3   8       2234.89       2239.86        37.24 o                         
  13   3   8        346.40        327.56        15.23 o                         
  14   3   8         57.80         47.52         6.08 o                         
   0   4   8      13111.38      13309.10       365.94 o                         
   1   4   8        451.22        550.50        13.89 o                         
   2   4   8       6348.34       6323.68       100.07 o                         
   3   4   8       1034.57       1022.19        27.00 o                         
   4   4   8       2835.56       2319.85        71.45 o                         
   5   4   8        220.79        267.44         8.61 o                         
   6   4   8        136.84        145.58         6.63 o                         
   7   4   8        556.75        620.34        22.21 o                         
   8   4   8       4488.47       4410.49        60.11 o                         
   9   4   8        428.68        390.27         9.70 o                         
  10   4   8        563.91        529.85        12.00 o                         
  11   4   8         83.17         95.44         7.34 o                         
  12   4   8        469.56        456.11        14.56 o                         
  13   4   8         11.78         24.27         7.49 o                         
  14   4   8        840.74        860.99        36.60 o                         
   1   5   8        333.60        300.51         9.68 o                         
   2   5   8        621.00        656.32        15.24 o                         
   3   5   8        903.94        803.96        17.99 o                         
   4   5   8        516.00        540.87        32.34 o                         
   5   5   8       1266.28       1257.14        30.92 o                         
   6   5   8         21.76         29.07         5.73 o                         
   7   5   8        738.50        678.73        15.52 o                         
   8   5   8        528.35        506.90        11.25 o                         
   9   5   8        112.07        105.99         7.42 o                         
  10   5   8         30.22         41.09         6.01 o                         
  11   5   8         63.60         85.41         7.49 o                         
  12   5   8        223.02        200.10        18.10 o                         
  13   5   8        334.82        328.95        11.46 o                         
   0   6   8       2451.55       2370.98        40.55 o                         
   1   6   8         67.37         53.22         4.48 o                         
   2   6   8         21.07         32.28         4.13 o                         
   3   6   8        168.67        173.58         5.45 o                         
   4   6   8        140.84        121.93         6.50 o                         
   5   6   8          3.64         10.76         5.37 o                         
   6   6   8       5363.05       5290.43        71.88 o                         
   7   6   8       1048.76       1033.42        22.44 o                         
   8   6   8        423.66        426.41        13.87 o                         
   9   6   8         74.16         87.13         9.85 o                         
  10   6   8        927.23        933.97        25.47 o                         
  11   6   8         72.01         95.13         8.74 o                         
  12   6   8         66.50         73.81         9.35 o                         
   1   7   8       3452.71       3232.48        36.98 o                         
   2   7   8        174.85        169.79         6.91 o                         
   3   7   8        478.91        426.18        12.08 o                         
   4   7   8         27.34         36.38         6.48 o                         
   5   7   8       5254.50       5192.25        66.39 o                         
   6   7   8       1142.96       1051.71        17.43 o                         
   7   7   8       2338.89       2176.37        35.27 o                         
   8   7   8        328.29        335.13        13.28 o                         
   9   7   8         98.95        116.51         9.42 o                         
  10   7   8        111.85        133.64         8.77 o                         
  11   7   8       1783.03       1930.94        73.33 o                         
  12   7   8          8.16         -0.39         9.44 o                         
   0   8   8         15.89         31.19         8.89 o                         
   1   8   8         43.00         54.05         5.37 o                         
   2   8   8        167.01        165.76         6.70 o                         
   3   8   8        388.89        349.05        11.81 o                         
   4   8   8          1.43         11.33         9.01 o                         
   5   8   8          0.09          0.95         7.29 o                         
   6   8   8        329.06        307.45         9.95 o                         
   7   8   8        366.28        349.84        13.16 o                         
   8   8   8        676.86        624.98        44.86 o                         
   9   8   8       1355.12       1429.84        40.62 o                         
  10   8   8         86.34        103.22         8.42 o                         
  11   8   8         32.92         25.77        12.99 o                         
   1   9   8       1461.58       1456.55        24.00 o                         
   2   9   8        273.39        262.01        10.04 o                         
   3   9   8        217.08        200.59        10.67 o                         
   4   9   8         41.93         51.48        11.32 o                         
   5   9   8        544.80        534.46        16.13 o                         
   6   9   8          0.40         -5.00         9.64 o                         
   7   9   8       1284.11       1333.27        41.02 o                         
   8   9   8         32.01         20.32         6.73 o                         
   9   9   8        148.64        168.04         9.40 o                         
   0  10   8        296.04        295.97        14.39 o                         
   1  10   8          9.61          9.70         7.41 o                         
   2  10   8       1865.07       1952.90        30.78 o                         
   3  10   8        269.19        246.77         8.85 o                         
   4  10   8        585.54        555.08        12.36 o                         
   5  10   8         17.01          5.42        11.96 o                         
   6  10   8       1360.50       1397.80        34.31 o                         
   7  10   8        188.88        184.62         9.71 o                         
   8  10   8        998.61        972.20        20.75 o                         
   1  11   8       2394.95       2461.57        66.36 o                         
   2  11   8        106.61        112.38         9.75 o                         
   3  11   8       1296.84       1298.66        28.06 o                         
   4  11   8        243.94        239.44        10.90 o                         
   5  11   8        451.21        447.37        17.11 o                         
   6  11   8         16.26         16.65         6.12 o                         
   7  11   8        787.80        837.58        35.42 o                         
   0  12   8        664.55        718.93        33.84 o                         
   1  12   8         20.96         18.89        12.00 o                         
   2  12   8        891.51        900.12        29.22 o                         
   3  12   8         86.78        105.12         9.44 o                         
   4  12   8       1374.13       1391.94        40.14 o                         
   5  12   8         42.35         24.99         6.89 o                         
   1   1   9        242.68        268.65        17.31 o                         
   2   1   9        788.03        814.79        21.52 o                         
   3   1   9       1023.79        947.61        40.04 o                         
   4   1   9        870.05        889.52        47.22 o                         
   5   1   9       9384.46       9570.63       183.86 o                         
   6   1   9         81.82         73.11         4.54 o                         
   7   1   9        790.69        679.12        11.13 o                         
   8   1   9         16.25         29.78         4.96 o                         
   9   1   9       2076.75       1981.66        34.37 o                         
  10   1   9        275.38        270.35         8.89 o                         
  11   1   9        106.71        126.53         7.27 o                         
  12   1   9          0.46          8.33         5.78 o                         
  13   1   9        969.91        912.59        17.83 o                         
  14   1   9         27.56         52.86        13.58 o                         
   0   2   9      38246.84      41032.29      1127.00 o                         
   1   2   9        559.75        462.40        20.21 o                         
   2   2   9         57.38        139.90        48.89 o                         
   3   2   9        468.26        447.98        15.03 o                         
   4   2   9       7803.89       8334.93       216.20 o                         
   5   2   9        460.89        500.60        11.82 o                         
   6   2   9       3277.33       3194.01        40.36 o                         
   7   2   9        497.51        574.32         8.99 o                         
   8   2   9        814.57        778.98        11.55 o                         
   9   2   9         21.91         18.25         5.87 o                         
  10   2   9       4363.54       4209.04        63.80 o                         
  11   2   9          0.00         14.49         5.73 o                         
  12   2   9       1098.89       1188.09        24.73 o                         
  13   2   9        882.70        919.00        19.49 o                         
  14   2   9        201.38        218.53        10.39 o                         
   1   3   9      10023.77       9856.86       171.37 o                         
   2   3   9        740.27        678.42        22.24 o                         
   3   3   9       1474.51       1291.28        33.98 o                         
   4   3   9         54.90         57.16         6.25 o                         
   5   3   9        420.77        313.24         9.16 o                         
   6   3   9         47.70         48.87         4.61 o                         
   7   3   9       1962.31       1888.57        25.26 o                         
   8   3   9        126.44        140.28         5.73 o                         
   9   3   9        389.19        380.95         8.88 o                         
  10   3   9        112.38        107.35         6.18 o                         
  11   3   9        331.73        352.75        13.74 o                         
  12   3   9        443.54        484.47        15.70 o                         
  13   3   9        584.25        616.29        19.07 o                         
  14   3   9          0.79         -6.30        10.03 o                         
   0   4   9      32694.33      34099.06       750.06 o                         
   1   4   9       2954.79       3062.50        46.53 o                         
   2   4   9       4742.74       4289.92        69.89 o                         
   3   4   9       2370.62       2620.78        80.87 o                         
   4   4   9       2070.74       1903.65        35.37 o                         
   5   4   9          0.09          2.99         6.74 o                         
   6   4   9       2691.06       2592.05        42.17 o                         
   7   4   9          0.82          1.95         6.05 o                         
   8   4   9        402.52        372.38         9.36 o                         
   9   4   9         44.69         48.06         6.35 o                         
  10   4   9       2708.47       2673.55        41.69 o                         
  11   4   9         12.15          7.00         7.49 o                         
  12   4   9        889.21        960.44        24.98 o                         
  13   4   9         98.62        115.05        14.26 o                         
   1   5   9       1824.92       1769.94        29.76 o                         
   2   5   9         14.56         21.39         6.08 o                         
   3   5   9        121.22        123.00        10.34 o                         
   4   5   9        223.91        238.94        22.98 o                         
   5   5   9         38.60         38.75         8.52 o                         
   6   5   9        448.70        521.95        13.01 o                         
   7   5   9       2833.60       2709.51        47.73 o                         
   8   5   9         31.10         37.41         5.57 o                         
   9   5   9         48.23         51.38         6.92 o                         
  10   5   9         36.76         55.21         6.13 o                         
  11   5   9       1396.31       1399.62        38.99 o                         
  12   5   9        141.05        130.17         8.97 o                         
  13   5   9         25.28         47.42        11.21 o                         
   0   6   9        266.49        247.55         8.53 o                         
   1   6   9        828.51        813.45        12.13 o                         
   2   6   9       1413.79       1276.26        21.83 o                         
   3   6   9          0.20          7.49         4.77 o                         
   4   6   9       3103.23       2988.75        71.21 o                         
   5   6   9        221.65        220.18         9.67 o                         
   6   6   9       3940.86       3894.41        54.05 o                         
   7   6   9        469.93        417.52        11.62 o                         
   8   6   9        160.36        184.88         9.51 o                         
   9   6   9         99.04        114.70        11.04 o                         
  10   6   9        160.76        197.83        12.98 o                         
  11   6   9         12.26         16.98         7.71 o                         
  12   6   9        248.54        265.82        13.54 o                         
   1   7   9          3.26         12.55         4.81 o                         
   2   7   9        217.15        252.76         7.47 o                         
   3   7   9       1115.40       1119.97        18.74 o                         
   4   7   9        797.43        760.41        15.71 o                         
   5   7   9          2.65         17.49         5.66 o                         
   6   7   9        176.59        164.04         6.83 o                         
   7   7   9        628.36        614.71        12.84 o                         
   8   7   9         30.02         43.34         8.57 o                         
   9   7   9        268.54        245.50        10.62 o                         
  10   7   9        171.14        183.49         8.90 o                         
  11   7   9         65.91         74.39         6.87 o                         
  12   7   9         21.44         16.72        11.02 o                         
   0   8   9         98.65         90.73         9.39 o                         
   1   8   9       1760.90       1749.67        31.52 o                         
   2   8   9        852.31        851.76        13.95 o                         
   3   8   9       2456.62       2418.43        37.83 o                         
   4   8   9        419.07        426.66         9.29 o                         
   5   8   9        353.61        338.12        10.49 o                         
   6   8   9        419.67        437.99        14.47 o                         
   7   8   9        483.66        433.02        14.41 o                         
   8   8   9       1035.46       1047.32        31.95 o                         
   9   8   9         23.61         23.74        11.74 o                         
  10   8   9        129.83        134.43        16.63 o                         
  11   8   9          0.12         -4.13        12.00 o                         
   1   9   9         17.61         23.62         6.68 o                         
   2   9   9        750.39        683.58        14.16 o                         
   3   9   9       1026.73        965.86        21.79 o                         
   4   9   9        174.82        175.16         8.23 o                         
   5   9   9        604.57        662.74        15.31 o                         
   6   9   9          4.49          9.67        10.94 o                         
   7   9   9       1096.50       1045.85        33.43 o                         
   8   9   9          0.67          0.97         9.60 o                         
   9   9   9        411.50        413.17        14.15 o                         
   0  10   9       1768.61       1710.75        54.89 o                         
   1  10   9        409.09        405.45        13.27 o                         
   2  10   9        434.27        495.33        11.78 o                         
   3  10   9        747.02        716.88        14.80 o                         
   4  10   9        263.09        274.29        10.51 o                         
   5  10   9         16.01         14.92         9.25 o                         
   6  10   9        728.45        728.10        24.83 o                         
   7  10   9         15.95         33.12         5.18 o                         
   8  10   9        758.76        779.66        40.63 o                         
   1  11   9       1249.14       1248.95        31.31 o                         
   2  11   9        189.58        179.00        10.49 o                         
   3  11   9        105.23        126.50        11.80 o                         
   4  11   9         52.99         46.44         8.67 o                         
   5  11   9        123.04        131.29         9.80 o                         
   6  11   9          2.07          3.94         9.44 o                         
   7  11   9        719.27        734.28        31.28 o                         
   0  12   9        385.38        431.87        23.22 o                         
   1  12   9         32.93         45.25        11.02 o                         
   2  12   9        400.22        388.00        21.64 o                         
   3  12   9          7.61         17.94         7.00 o                         
   4  12   9        502.15        492.12        16.34 o                         
   0   0  10       1248.24       1422.72        67.49 o                         
   1   0  10       1016.55       1200.38        41.31 o                         
   2   0  10       5971.13       6593.78       262.47 o                         
   3   0  10          0.96          9.05        15.74 o                         
   4   0  10       8389.08       8246.43       224.98 o                         
   5   0  10       2743.55       3004.67        86.52 o                         
   6   0  10       1117.57        950.11        67.58 o                         
   7   0  10       9023.72       9270.55       178.51 o                         
   8   0  10       6471.67       6181.05       122.21 o                         
   9   0  10        156.61        156.36        10.46 o                         
  10   0  10       2309.81       2288.98        54.13 o                         
  11   0  10        302.12        322.12        13.83 o                         
  12   0  10       2153.22       2177.17        44.36 o                         
  13   0  10         27.23         34.61         6.88 o                         
  14   0  10        319.89        359.47        20.27 o                         
   1   1  10        269.71        326.47        15.39 o                         
   2   1  10        696.70        766.22        24.38 o                         
   3   1  10        524.92        577.16        36.79 o                         
   4   1  10       1231.42       1255.13        36.45 o                         
   5   1  10        558.54        507.64        16.98 o                         
   6   1  10         63.67         39.09         3.83 o                         
   7   1  10         46.10         52.37         4.48 o                         
   8   1  10        127.67        149.46         6.84 o                         
   9   1  10       3878.54       3816.91        58.20 o                         
  10   1  10          5.05          9.19         6.80 o                         
  11   1  10         11.65          7.28         6.42 o                         
  12   1  10       1107.11       1102.66        17.30 o                         
  13   1  10         38.86         62.59         6.45 o                         
  14   1  10        213.23        223.51        15.15 o                         
   0   2  10        453.07        407.25        24.10 o                         
   1   2  10        918.00        969.42        22.35 o                         
   2   2  10        669.20        575.50        26.55 o                         
   3   2  10         15.48         19.08         9.43 o                         
   4   2  10       2033.10       1649.80        43.74 o                         
   5   2  10        783.90        961.10        19.79 o                         
   6   2  10       3836.59       3780.21        47.25 o                         
   7   2  10        234.07        205.08         6.42 o                         
   8   2  10       1016.37        992.40        14.76 o                         
   9   2  10        701.19        638.61        12.07 o                         
  10   2  10        545.46        532.96        14.59 o                         
  11   2  10        362.51        330.09         8.77 o                         
  12   2  10        618.82        644.92        14.77 o                         
  13   2  10        184.51        162.46         7.08 o                         
  14   2  10        823.96        806.69        35.02 o                         
   1   3  10       1563.74       1601.50        32.16 o                         
   2   3  10        268.67        205.81         9.75 o                         
   3   3  10       6463.14       6227.34       178.71 o                         
   4   3  10       2806.99       3003.15        54.10 o                         
   5   3  10       1644.01       1724.59        33.52 o                         
   6   3  10       2223.13       2154.27        33.24 o                         
   7   3  10       2499.47       2399.68        31.53 o                         
   8   3  10         41.19         41.37         5.12 o                         
   9   3  10       1912.50       1890.39        33.38 o                         
  10   3  10        115.37        125.24         7.35 o                         
  11   3  10        240.88        285.54        10.91 o                         
  12   3  10         73.51         84.60         7.77 o                         
  13   3  10       1115.51       1197.95        34.22 o                         
  14   3  10         78.76         85.35         7.51 o                         
   0   4  10      14937.52      15296.26       413.99 o                         
   1   4  10       5543.05       5590.19        83.16 o                         
   2   4  10      26692.94      27144.65       423.36 o                         
   3   4  10       1348.25       1337.24        28.20 o                         
   4   4  10        850.07        782.65        16.96 o                         
   5   4  10        282.48        279.66         8.30 o                         
   6   4  10       4173.75       3986.73        66.63 o                         
   7   4  10        215.36        197.25         9.63 o                         
   8   4  10       4025.93       3949.07        57.10 o                         
   9   4  10         25.22         34.46         6.32 o                         
  10   4  10       2883.03       2802.11        43.78 o                         
  11   4  10        395.48        452.08        17.88 o                         
  12   4  10       1271.85       1227.25        26.06 o                         
  13   4  10          0.19          7.67        11.81 o                         
   1   5  10       1231.80       1066.04        20.64 o                         
   2   5  10          1.57         -0.72         9.04 o                         
   3   5  10       4841.58       4707.88       145.94 o                         
   4   5  10        890.12        802.53        23.37 o                         
   5   5  10       2194.43       2007.04        71.32 o                         
   6   5  10        456.74        528.90        17.34 o                         
   7   5  10       1616.84       1636.96        30.85 o                         
   8   5  10        132.26        128.41         6.47 o                         
   9   5  10        400.63        383.49        11.55 o                         
  10   5  10         69.19         88.89         6.71 o                         
  11   5  10         75.17        102.11        18.49 o                         
  12   5  10         45.40         32.65         9.13 o                         
  13   5  10        578.49        560.78        32.07 o                         
   0   6  10        293.58        351.20        10.36 o                         
   1   6  10       2333.27       2208.94        28.06 o                         
   2   6  10        327.27        313.99         7.03 o                         
   3   6  10        892.73        863.45        22.86 o                         
   4   6  10       1827.44       1867.65        35.01 o                         
   5   6  10        622.83        612.86        17.08 o                         
   6   6  10         14.40         14.76         7.20 o                         
   7   6  10        519.25        533.94        14.11 o                         
   8   6  10       1064.17       1149.34        19.73 o                         
   9   6  10         33.26         54.05        10.09 o                         
  10   6  10        792.04        775.97        18.53 o                         
  11   6  10        480.68        455.33        18.79 o                         
  12   6  10         85.09        101.01         8.90 o                         
   1   7  10       1569.59       1522.91        21.68 o                         
   2   7  10          0.99          0.35         5.47 o                         
   3   7  10        435.66        421.11        13.56 o                         
   4   7  10        553.24        494.99        13.79 o                         
   5   7  10        157.16        153.21         7.77 o                         
   6   7  10        336.75        346.37        10.55 o                         
   7   7  10       1384.42       1351.90        22.35 o                         
   8   7  10          7.74         13.12         7.18 o                         
   9   7  10       2324.10       2329.30        62.34 o                         
  10   7  10         10.98         35.15        13.38 o                         
  11   7  10       1057.19       1066.18        31.72 o                         
   0   8  10       2593.77       2312.44       117.28 o                         
   1   8  10          0.92          2.34         6.85 o                         
   2   8  10        262.12        273.21        10.37 o                         
   3   8  10          5.77         -3.79         7.15 o                         
   4   8  10        681.11        692.55        12.42 o                         
   5   8  10        236.20        223.41         7.90 o                         
   6   8  10        970.29        984.93        25.96 o                         
   7   8  10         14.51         11.45        12.69 o                         
   8   8  10         44.53         57.66        12.72 o                         
   9   8  10        270.64        315.41        12.62 o                         
  10   8  10         36.97         39.55        15.35 o                         
  11   8  10          2.21        -11.02        11.02 o                         
   1   9  10       1010.07       1080.17        19.01 o                         
   2   9  10       1077.72       1017.01        19.25 o                         
   3   9  10         93.26         97.11         9.82 o                         
   4   9  10        133.66        129.28         7.94 o                         
   5   9  10        639.70        660.83        15.20 o                         
   6   9  10          5.63         13.03         9.78 o                         
   7   9  10        928.02        884.17        28.95 o                         
   8   9  10         29.43         33.42         9.43 o                         
   9   9  10        123.32        154.84        12.79 o                         
   0  10  10        619.69        626.79        23.43 o                         
   1  10  10        399.28        410.68        13.25 o                         
   2  10  10        352.19        346.80         9.72 o                         
   3  10  10         81.24         92.95         7.15 o                         
   4  10  10        844.78        836.22        17.66 o                         
   5  10  10         13.99         26.41         9.07 o                         
   6  10  10        471.94        439.33        17.58 o                         
   7  10  10        141.93        129.82         8.28 o                         
   8  10  10       1124.21       1132.76        39.25 o                         
   1  11  10       1770.34       1766.38        42.25 o                         
   2  11  10         31.17         40.40         6.95 o                         
   3  11  10        472.67        491.37        21.05 o                         
   4  11  10         21.53         20.91         9.18 o                         
   5  11  10        391.69        348.34        14.26 o                         
   6  11  10         36.31         32.66         9.25 o                         
   7  11  10        287.44        326.81        16.33 o                         
   0  12  10        708.62        772.45        34.83 o                         
   1  12  10         27.55         29.43         7.65 o                         
   3  12  10         19.44         17.12         9.84 o                         
   4  12  10         43.00         53.71         8.66 o                         
   1   1  11       3887.60       4154.90        90.02 o                         
   2   1  11        343.25        335.29        16.48 o                         
   3   1  11       2143.69       1949.08        44.36 o                         
   4   1  11         73.06        101.29         6.98 o                         
   5   1  11        132.66        225.62         9.55 o                         
   6   1  11         77.85         69.85         6.89 o                         
   7   1  11        458.01        373.37         9.07 o                         
   8   1  11        534.17        516.78        12.14 o                         
   9   1  11       5304.23       5075.24        76.47 o                         
  10   1  11        539.30        481.92        11.20 o                         
  11   1  11        109.90        113.26         6.86 o                         
  12   1  11          8.18          6.65         5.38 o                         
  13   1  11        991.53       1017.80        39.19 o                         
  14   1  11          5.04         11.81         9.84 o                         
   0   2  11       1927.14       2205.34        75.26 o                         
   1   2  11        336.48        421.89        18.24 o                         
   2   2  11       1314.30       1566.38        39.45 o                         
   3   2  11       1532.21       1547.82        34.72 o                         
   4   2  11       2170.30       2296.70        94.60 o                         
   5   2  11        868.24        929.81        24.17 o                         
   6   2  11       1878.39       1940.50        28.97 o                         
   7   2  11         56.75         77.32         4.87 o                         
   8   2  11        841.33        759.22        12.12 o                         
   9   2  11          8.29         24.35         7.56 o                         
  10   2  11       3698.64       3570.12        54.49 o                         
  11   2  11        108.73        134.43         7.04 o                         
  12   2  11         41.44         57.37         7.02 o                         
  13   2  11         44.59         68.38         8.01 o                         
  14   2  11        212.97        204.82        13.97 o                         
   1   3  11      16051.45      16781.50       240.41 o                         
   2   3  11          2.46          9.46         7.69 o                         
   3   3  11         84.30         89.38         6.28 o                         
   4   3  11        539.92        583.66        15.90 o                         
   5   3  11       2844.83       2688.02        56.53 o                         
   6   3  11          0.45          4.62         5.49 o                         
   7   3  11       5514.44       5378.80        75.39 o                         
   8   3  11        319.31        285.58         7.30 o                         
   9   3  11         65.74         77.49         7.61 o                         
  10   3  11        420.73        426.74        18.71 o                         
  11   3  11        741.56        720.07        22.18 o                         
  12   3  11          6.57          7.58         7.21 o                         
  13   3  11        769.39        842.70        26.15 o                         
   0   4  11      50610.26      51297.08      1385.67 o                         
   1   4  11       1646.86       1581.94        30.61 o                         
   2   4  11        299.20        370.07        11.71 o                         
   3   4  11        479.08        480.61        12.02 o                         
   4   4  11        115.02        104.38         6.37 o                         
   5   4  11        531.66        475.23        14.48 o                         
   6   4  11       5678.50       5604.17       100.94 o                         
   7   4  11         39.50         39.92         6.13 o                         
   8   4  11        585.41        614.26        12.48 o                         
   9   4  11          0.28         15.65         6.85 o                         
  10   4  11        528.48        555.34        13.39 o                         
  11   4  11         85.50        100.59        15.54 o                         
  12   4  11        685.53        712.82        16.53 o                         
  13   4  11        238.43        239.45        16.33 o                         
   1   5  11       1722.78       1595.05        31.40 o                         
   2   5  11        167.75        197.58        11.46 o                         
   3   5  11       5227.81       5253.24       108.67 o                         
   4   5  11       1429.90       1461.41        37.56 o                         
   5   5  11       5411.42       5275.70        97.77 o                         
   6   5  11        146.64        150.76        12.82 o                         
   7   5  11       3486.99       3473.77        59.66 o                         
   8   5  11         43.44         22.89         6.22 o                         
   9   5  11        161.97        161.41         8.67 o                         
  10   5  11         44.90         38.98         7.42 o                         
  11   5  11        701.53        686.86        34.63 o                         
  12   5  11          0.01         11.81        12.99 o                         
  13   5  11        346.71        352.10        13.13 o                         
   0   6  11        478.39        440.31        11.87 o                         
   1   6  11         26.36         25.06         4.76 o                         
   2   6  11        984.67        810.42        15.66 o                         
   3   6  11        857.38        896.25        18.24 o                         
   4   6  11       2387.13       2275.91        38.62 o                         
   5   6  11        208.53        194.09        11.03 o                         
   6   6  11       4151.32       4231.68        62.84 o                         
   7   6  11        268.95        260.30        14.45 o                         
   8   6  11        305.68        338.17        10.21 o                         
   9   6  11        558.01        621.80        18.67 o                         
  10   6  11        190.26        229.93         9.76 o                         
  11   6  11         86.05         68.30         9.95 o                         
  12   6  11        313.94        329.52        10.74 o                         
   1   7  11        116.34        121.21         6.80 o                         
   2   7  11        241.80        243.96        10.63 o                         
   3   7  11         33.02         48.25         7.77 o                         
   4   7  11        279.31        244.59        11.23 o                         
   5   7  11       1980.96       1901.88        31.28 o                         
   6   7  11        343.40        309.66        13.99 o                         
   7   7  11        511.92        537.51        13.88 o                         
   8   7  11        797.78        817.42        20.69 o                         
   9   7  11         32.88         41.26         6.79 o                         
  10   7  11         27.75         35.18         8.55 o                         
  11   7  11        507.76        506.31        16.40 o                         
   0   8  11        118.30        135.91        11.10 o                         
   1   8  11        452.31        458.92        14.76 o                         
   2   8  11        431.84        399.99        21.75 o                         
   3   8  11        527.90        512.62        16.09 o                         
   4   8  11        534.41        536.86        19.73 o                         
   5   8  11        686.05        693.91        12.94 o                         
   6   8  11        321.61        336.03        11.20 o                         
   7   8  11         31.11         42.70        10.43 o                         
   8   8  11       1761.15       1820.33        43.50 o                         
   9   8  11          0.27        -17.31        17.31 o                         
  10   8  11        825.64        875.75        39.35 o                         
   1   9  11        436.95        451.47        13.24 o                         
   2   9  11        381.95        365.51        12.67 o                         
   3   9  11       1564.92       1539.60        33.10 o                         
   4   9  11        213.76        209.79         8.44 o                         
   5   9  11         22.52         32.15         7.88 o                         
   6   9  11        388.64        337.88        14.11 o                         
   7   9  11         69.67         87.28         8.15 o                         
   8   9  11         27.16         54.11        13.58 o                         
   9   9  11        137.07        117.26        11.61 o                         
   0  10  11       1687.49       1739.37        51.68 o                         
   1  10  11         67.88         78.58         8.60 o                         
   2  10  11       3082.25       3057.91        50.00 o                         
   3  10  11        488.82        473.76        11.18 o                         
   4  10  11        418.99        452.22        11.62 o                         
   5  10  11         11.91          4.38         8.69 o                         
   6  10  11        747.71        723.90        23.99 o                         
   7  10  11         11.82         22.60         6.60 o                         
   8  10  11        482.39        485.78        22.82 o                         
   1  11  11        592.65        576.38        16.87 o                         
   2  11  11          1.04          5.62         6.42 o                         
   3  11  11        614.00        596.55        29.32 o                         
   4  11  11          0.16          8.07        12.20 o                         
   5  11  11        389.10        409.73        17.81 o                         
   6  11  11        192.25        197.93        12.59 o                         
   7  11  11       1318.80       1177.76        47.42 o                         
   0  12  11        541.21        546.97        25.97 o                         
   1  12  11        111.79        114.70         8.26 o                         
   3  12  11          6.16         20.07         8.66 o                         
   4  12  11        179.11        168.62        11.02 o                         
   0   0  12       4586.72       5770.96       234.92 o                         
   1   0  12          1.31          1.72        13.46 o                         
   2   0  12       3869.30       3791.60       112.48 o                         
   3   0  12       2984.71       3109.15       157.80 o                         
   4   0  12       1598.50       1562.78        72.11 o                         
   5   0  12        349.22        371.08        17.74 o                         
   6   0  12       1998.22       1779.05        44.96 o                         
   7   0  12          0.48         -1.33         8.49 o                         
   8   0  12       2042.44       1781.81        50.13 o                         
   9   0  12        405.73        433.07        24.91 o                         
  10   0  12       2870.45       2849.17        66.02 o                         
  11   0  12        649.20        658.37        27.65 o                         
  12   0  12        136.53        119.04        16.63 o                         
  13   0  12        102.15         86.26        26.27 o                         
  14   0  12        607.35        704.97        31.09 o                         
   1   1  12        158.83        200.84        14.69 o                         
   2   1  12         18.85          6.77        11.36 o                         
   3   1  12       7581.54       7832.82       168.88 o                         
   4   1  12          2.14          5.00         6.39 o                         
   5   1  12       4129.25       4414.31        88.02 o                         
   6   1  12         47.43         34.66         6.39 o                         
   7   1  12       1755.95       1726.47        49.93 o                         
   8   1  12        615.29        615.24        13.60 o                         
   9   1  12       3237.41       3035.33        43.71 o                         
  10   1  12        150.84        127.38         7.16 o                         
  11   1  12       1496.44       1408.14        22.69 o                         
  12   1  12         60.52         67.26         8.27 o                         
  13   1  12          3.72          9.53         7.68 o                         
   0   2  12        182.13        249.29        19.44 o                         
   1   2  12         94.19         91.46         8.66 o                         
   2   2  12       1397.81       1280.70        35.35 o                         
   3   2  12       1176.20       1355.05        40.82 o                         
   4   2  12        397.88        317.35        12.52 o                         
   5   2  12       1146.21       1305.23        29.86 o                         
   6   2  12       2964.69       2874.88        54.62 o                         
   7   2  12        244.23        239.76        10.75 o                         
   8   2  12       1012.25        979.90        23.71 o                         
   9   2  12        441.37        447.06        13.05 o                         
  10   2  12        144.52        151.43         9.04 o                         
  11   2  12         68.24         87.36         7.28 o                         
  12   2  12       1277.60       1341.26        48.83 o                         
  13   2  12          0.71          1.38         7.09 o                         
   1   3  12       2523.60       2476.45        42.05 o                         
   2   3  12       3374.86       3750.71        53.81 o                         
   3   3  12        603.78        626.17        12.16 o                         
   4   3  12        218.40        206.72        11.33 o                         
   5   3  12        282.09        251.00        14.39 o                         
   6   3  12       1389.13       1428.80        27.80 o                         
   7   3  12       1871.22       1795.19        32.71 o                         
   8   3  12          0.04         15.57         6.95 o                         
   9   3  12        669.35        660.01        17.70 o                         
  10   3  12        261.50        232.93        14.06 o                         
  11   3  12         59.14         60.99         6.64 o                         
  12   3  12        508.66        484.40        21.74 o                         
  13   3  12        707.78        725.32        22.89 o                         
   0   4  12       6087.24       6552.23       147.99 o                         
   1   4  12       6918.99       6814.12       210.09 o                         
   2   4  12        203.45        187.57         6.03 o                         
   3   4  12        186.16        165.40         6.66 o                         
   4   4  12       3143.35       3052.40        48.21 o                         
   5   4  12        763.69        825.24        21.67 o                         
   6   4  12        956.13        909.79        18.82 o                         
   7   4  12          2.87         19.02         7.65 o                         
   8   4  12        260.42        280.27        10.50 o                         
   9   4  12          4.93         -2.00         6.19 o                         
  10   4  12        484.63        467.18        15.48 o                         
  11   4  12        228.91        269.66        13.49 o                         
  12   4  12        498.15        488.04        30.10 o                         
  13   4  12         17.57         14.95        10.62 o                         
   1   5  12      22723.86      22598.45       355.52 o                         
   2   5  12          0.00         -3.01         8.41 o                         
   3   5  12        277.30        219.44        12.32 o                         
   4   5  12       3242.16       3287.76        69.91 o                         
   5   5  12       5923.51       5767.89       105.43 o                         
   6   5  12        555.19        535.20        19.75 o                         
   7   5  12       2642.85       2618.22        42.00 o                         
   8   5  12        737.45        704.55        14.05 o                         
   9   5  12        183.63        203.41         7.43 o                         
  10   5  12        217.34        221.41        13.02 o                         
  11   5  12       1159.48       1209.24        52.93 o                         
  12   5  12         13.36          8.33         8.56 o                         
   0   6  12       2043.07       2059.61        38.97 o                         
   1   6  12        126.29        117.07         5.71 o                         
   2   6  12        255.85        239.98        11.84 o                         
   3   6  12        984.19        890.93        18.15 o                         
   4   6  12         68.52         95.78        10.74 o                         
   5   6  12         28.38         20.62         8.62 o                         
   6   6  12       1406.74       1398.27        28.57 o                         
   7   6  12       2336.37       2254.27        35.74 o                         
   8   6  12         74.07         81.24         7.82 o                         
   9   6  12        172.93        223.54        22.33 o                         
  10   6  12        629.48        708.85        29.02 o                         
  11   6  12         25.66         28.45         7.92 o                         
  12   6  12         11.12         13.80         6.60 o                         
   1   7  12        400.67        403.16        10.02 o                         
   2   7  12        138.05        134.19         7.71 o                         
   3   7  12        324.49        358.23        11.81 o                         
   4   7  12        969.18        974.30        23.01 o                         
   5   7  12        128.58        127.34        10.50 o                         
   6   7  12        189.07        220.25         9.64 o                         
   7   7  12        333.46        345.20        10.53 o                         
   8   7  12        113.22        102.68         8.08 o                         
   9   7  12        715.04        623.29        22.12 o                         
  10   7  12         15.02         22.02         9.71 o                         
  11   7  12        837.35        878.89        38.56 o                         
   0   8  12         18.79         34.50        10.65 o                         
   1   8  12        611.56        554.45        17.34 o                         
   2   8  12        261.16        265.06         9.86 o                         
   3   8  12          9.90         10.02         8.51 o                         
   4   8  12        196.29        181.62         8.45 o                         
   5   8  12        389.77        387.09        11.85 o                         
   6   8  12        102.00         92.04         9.29 o                         
   7   8  12        118.01        117.85        16.92 o                         
   8   8  12        886.60        932.61        44.07 o                         
   9   8  12         32.12         12.00        16.13 o                         
  10   8  12         36.27         12.00        12.79 o                         
   1   9  12       1276.57       1243.48        22.80 o                         
   2   9  12       1011.05        881.50        19.30 o                         
   3   9  12        307.79        321.28        14.39 o                         
   4   9  12         11.11         11.63         7.65 o                         
   5   9  12       2250.27       2104.25        44.00 o                         
   6   9  12          0.00         11.56        10.49 o                         
   7   9  12       1021.16       1081.13        41.81 o                         
   8   9  12         82.73        128.28        14.56 o                         
   9   9  12         74.98         85.59        10.62 o                         
   0  10  12         59.62         67.55        11.51 o                         
   1  10  12        125.98        124.32         9.64 o                         
   2  10  12       1638.30       1599.71        30.27 o                         
   3  10  12          9.87         15.84         6.24 o                         
   4  10  12        126.02        132.38         6.87 o                         
   5  10  12        132.76        124.14        14.66 o                         
   6  10  12        378.43        368.71        22.23 o                         
   7  10  12         14.51         25.37         8.95 o                         
   8  10  12        884.57        892.67        37.19 o                         
   1  11  12        397.24        430.42        13.77 o                         
   2  11  12        105.04        105.05         7.89 o                         
   3  11  12        207.30        208.56        16.33 o                         
   4  11  12         18.02         27.35        11.81 o                         
   5  11  12         99.09        103.67        13.58 o                         
   6  11  12         36.23         35.26         5.88 o                         
   0  12  12        618.68        683.52        30.30 o                         
   1  12  12          5.59         19.28         9.25 o                         
   3  12  12        601.73        624.10        27.55 o                         
   1   1  13       2633.61       2749.86        70.27 o                         
   2   1  13          1.56         16.36        12.15 o                         
   3   1  13       3649.36       3485.14        94.84 o                         
   4   1  13        471.04        438.22        14.60 o                         
   5   1  13        284.53        262.85        11.22 o                         
   6   1  13          2.90          1.15         6.53 o                         
   7   1  13       3764.23       3666.45        62.18 o                         
   8   1  13        353.00        305.73        13.71 o                         
   9   1  13       2711.03       2762.20        46.58 o                         
  10   1  13        101.91         94.18         8.33 o                         
  11   1  13         81.23         85.40        17.02 o                         
  12   1  13        433.49        400.98        13.52 o                         
  13   1  13       1044.54       1034.54        25.90 o                         
   0   2  13       1301.83       1673.23        71.04 o                         
   1   2  13        397.33        442.23        15.11 o                         
   2   2  13         88.59         70.12         5.79 o                         
   3   2  13        842.30        921.94        27.36 o                         
   4   2  13       1661.66       1677.36        47.13 o                         
   5   2  13        763.67        785.04        19.46 o                         
   6   2  13       1485.03       1460.50        30.31 o                         
   7   2  13        117.16        122.33        10.93 o                         
   8   2  13       1046.99       1031.59        30.20 o                         
   9   2  13        121.15        128.04        14.21 o                         
  10   2  13        836.01        804.53        23.91 o                         
  11   2  13         16.14          8.18        11.68 o                         
  12   2  13        140.70        171.07        14.26 o                         
  13   2  13          3.35         18.45         6.66 o                         
   1   3  13       4073.41       4262.83        96.06 o                         
   2   3  13        105.03        104.01         6.79 o                         
   3   3  13        135.91        111.58         5.76 o                         
   4   3  13        426.89        429.18        14.93 o                         
   5   3  13       3890.68       4032.05        83.12 o                         
   6   3  13          7.97          2.47         9.65 o                         
   7   3  13       3150.20       3061.71        53.84 o                         
   8   3  13        190.96        198.38         9.39 o                         
   9   3  13        163.92        139.82        12.96 o                         
  10   3  13        201.09        212.33        11.22 o                         
  11   3  13         98.33         80.87         8.89 o                         
  12   3  13          0.26          5.18         8.75 o                         
  13   3  13       1090.72       1127.10        33.04 o                         
   0   4  13      18587.90      18597.88       504.13 o                         
   1   4  13       1684.59       1664.95        28.84 o                         
   2   4  13       1034.76        887.43        23.92 o                         
   3   4  13         99.75        112.06         6.19 o                         
   4   4  13        437.17        477.68        13.36 o                         
   5   4  13       1320.66       1327.09        31.69 o                         
   6   4  13       2292.06       2243.70        48.13 o                         
   7   4  13        140.58        122.00         8.42 o                         
   8   4  13         58.07         59.55         7.77 o                         
   9   4  13        120.13        107.94         9.27 o                         
  10   4  13         46.54         59.62         8.86 o                         
  11   4  13         41.03         48.06         9.11 o                         
  12   4  13        402.11        453.98        16.63 o                         
  13   4  13          0.18         -1.18         9.44 o                         
   1   5  13       2692.11       2531.42        64.14 o                         
   2   5  13       1765.03       1841.88        39.79 o                         
   3   5  13       2289.44       2171.26        47.00 o                         
   4   5  13        653.69        577.39        22.84 o                         
   5   5  13         43.19         49.20        11.13 o                         
   6   5  13        750.45        723.81        18.45 o                         
   7   5  13       1758.22       1710.04        35.77 o                         
   8   5  13       1065.81       1019.37        20.10 o                         
   9   5  13        275.60        312.31         9.40 o                         
  10   5  13          0.43          3.80         8.66 o                         
  11   5  13        462.10        505.62        19.41 o                         
  12   5  13         45.07         43.47         8.20 o                         
   0   6  13       2647.08       2750.94        55.36 o                         
   1   6  13          0.00         11.55         5.76 o                         
   2   6  13       3071.78       3008.01        62.10 o                         
   3   6  13        214.16        184.10         8.85 o                         
   4   6  13        681.73        640.34        17.74 o                         
   5   6  13        412.18        426.93        18.51 o                         
   6   6  13         83.11        103.19        12.73 o                         
   7   6  13        206.15        225.81        10.39 o                         
   8   6  13       2732.27       2646.48        53.50 o                         
   9   6  13          6.57         -1.18        16.33 o                         
  10   6  13        618.29        725.60        24.88 o                         
  11   6  13         60.87         61.98         7.55 o                         
   1   7  13        527.27        540.57        15.81 o                         
   2   7  13        889.08        786.22        17.23 o                         
   3   7  13        292.93        264.14        15.51 o                         
   4   7  13        217.39        208.39        17.39 o                         
   5   7  13        112.69        111.36         8.70 o                         
   6   7  13         35.47         35.27         8.27 o                         
   7   7  13         64.63         89.84         9.27 o                         
   8   7  13         66.09         91.40        11.77 o                         
   9   7  13         57.38         66.24         9.15 o                         
  10   7  13         40.86         27.50        16.63 o                         
  11   7  13        274.60        250.27        16.53 o                         
   0   8  13        837.60        801.17        33.20 o                         
   1   8  13         90.46         73.86         9.69 o                         
   2   8  13       1707.30       1722.80        49.33 o                         
   3   8  13        104.73         76.35        14.02 o                         
   4   8  13        687.78        628.91        22.34 o                         
   5   8  13        175.87        173.90         8.07 o                         
   6   8  13       1165.88       1134.81        39.59 o                         
   7   8  13         63.54         82.26        23.71 o                         
   8   8  13       1194.13       1276.93        56.07 o                         
   9   8  13          4.63         12.00        14.76 o                         
  10   8  13        589.65        586.52        27.55 o                         
   1   9  13         28.51         48.46        12.15 o                         
   2   9  13         89.21        111.43         9.29 o                         
   3   9  13         20.47         15.45         8.70 o                         
   4   9  13         58.71         62.31         8.72 o                         
   5   9  13         17.11         29.13         7.42 o                         
   6   9  13          3.83          2.21        11.23 o                         
   7   9  13         36.09         47.02        12.99 o                         
   8   9  13          5.05          5.51        11.61 o                         
   9   9  13         37.92         37.96         9.25 o                         
   0  10  13        572.38        622.09        22.31 o                         
   1  10  13         18.86         16.32         8.06 o                         
   2  10  13       1708.71       1673.84        36.00 o                         
   3  10  13        101.36         81.72         8.79 o                         
   4  10  13        627.38        594.81        17.65 o                         
   5  10  13        186.51        214.60        14.95 o                         
   6  10  13        234.67        266.64        13.01 o                         
   7  10  13          6.59         15.54        11.02 o                         
   8  10  13        657.41        690.60        29.12 o                         
   1  11  13        441.10        437.94        13.31 o                         
   2  11  13          4.09         -0.02         6.43 o                         
   3  11  13        585.47        672.11        30.89 o                         
   4  11  13         15.97         22.23        10.82 o                         
   5  11  13        121.49        140.97        11.21 o                         
   6  11  13          0.26         -1.18         6.89 o                         
   0  12  13        368.85        343.14        17.12 o                         
   1  12  13         54.63         62.57         9.25 o                         
   3  12  13         96.06         73.19         7.87 o                         
   0   0  14       8644.64       9209.01       367.93 o                         
   1   0  14        722.72        956.89        39.44 o                         
   2   0  14       1273.86       1294.67        84.01 o                         
   3   0  14       1070.64       1312.87        76.24 o                         
   4   0  14       4822.47       4465.10       260.60 o                         
   5   0  14        456.91        564.68        18.53 o                         
   6   0  14        993.97        802.81        28.23 o                         
   7   0  14        760.93        758.58        31.14 o                         
   8   0  14        171.26        164.28        28.43 o                         
   9   0  14       2431.98       2454.09        77.79 o                         
  10   0  14       2528.83       2502.50       103.89 o                         
  11   0  14       1404.01       1336.15        59.81 o                         
  12   0  14       1324.79       1319.11        99.56 o                         
  13   0  14        438.08        419.67        22.82 o                         
  14   0  14        101.88        136.35        10.23 o                         
   1   1  14        318.35        310.21        11.85 o                         
   2   1  14          0.50          1.18         7.70 o                         
   3   1  14        109.14        117.57         6.43 o                         
   4   1  14        809.88        854.41        20.01 o                         
   5   1  14       5053.13       5131.41        83.23 o                         
   6   1  14          4.24          0.18         7.63 o                         
   7   1  14        220.13        224.44        10.53 o                         
   8   1  14         65.87         72.68        13.43 o                         
   9   1  14       1242.58       1137.81        42.69 o                         
  10   1  14         25.05         -3.74        18.30 o                         
  11   1  14        387.83        361.43        25.97 o                         
  12   1  14       1084.94       1080.72        40.15 o                         
  13   1  14         14.63         19.00         7.12 o                         
   0   2  14      11050.19      12035.50       267.71 o                         
   1   2  14        620.63        628.96        19.00 o                         
   2   2  14       5449.16       5500.86        95.38 o                         
   3   2  14        366.36        378.72        15.45 o                         
   4   2  14       1723.73       1557.47        46.43 o                         
   5   2  14        650.82        656.70        17.48 o                         
   6   2  14        649.63        563.44        15.58 o                         
   7   2  14         44.63         41.93         9.28 o                         
   8   2  14       3550.32       3444.39        83.99 o                         
   9   2  14        683.64        652.00        23.29 o                         
  10   2  14       2331.61       2302.02        67.68 o                         
  11   2  14         55.89         44.24        12.09 o                         
  12   2  14       1503.00       1517.41        43.06 o                         
  13   2  14         10.39          6.04         6.07 o                         
   1   3  14        843.98        926.60        39.40 o                         
   2   3  14       1645.89       1690.46        32.98 o                         
   3   3  14         59.66         56.18         7.38 o                         
   4   3  14        710.78        778.11        22.12 o                         
   5   3  14        259.66        250.25        13.72 o                         
   6   3  14        838.69        800.59        26.99 o                         
   7   3  14        126.19        137.95        13.46 o                         
   8   3  14        207.82        210.36        11.38 o                         
   9   3  14         29.39         25.95        12.34 o                         
  10   3  14          0.14         10.06        11.33 o                         
  11   3  14         45.22         48.78         8.43 o                         
  12   3  14        347.44        346.14        17.02 o                         
  13   3  14        132.10        134.08         6.48 o                         
   0   4  14        114.78        156.79        14.80 o                         
   1   4  14        325.29        340.00         9.57 o                         
   2   4  14       2398.02       2234.15        58.02 o                         
   3   4  14        287.64        301.74         9.12 o                         
   4   4  14       5080.37       4777.96        77.83 o                         
   5   4  14       1215.05       1123.95        28.30 o                         
   6   4  14       5457.35       5271.31       106.62 o                         
   7   4  14         63.52         83.44         9.87 o                         
   8   4  14         73.61         79.47         9.74 o                         
   9   4  14         11.05         15.86        10.70 o                         
  10   4  14        163.93        172.10        10.36 o                         
  11   4  14         14.64         16.61        10.14 o                         
  12   4  14         93.80         90.26        10.92 o                         
   1   5  14       8012.83       8008.48       182.99 o                         
   2   5  14         23.20         29.09         8.34 o                         
   3   5  14       1085.61       1058.92        29.93 o                         
   4   5  14        667.23        671.46        17.91 o                         
   5   5  14       3159.84       2899.20        69.97 o                         
   6   5  14       1665.60       1533.79        37.54 o                         
   7   5  14        400.93        360.20        24.59 o                         
   8   5  14        138.76        134.41         9.04 o                         
   9   5  14        872.74        869.24        24.21 o                         
  10   5  14         98.26         95.47        12.44 o                         
  11   5  14       1641.17       1678.97       106.34 o                         
  12   5  14         43.09         39.90        11.41 o                         
   0   6  14         41.48         62.55         9.55 o                         
   1   6  14       1300.79       1416.24        28.58 o                         
   2   6  14       1681.17       1550.47        34.75 o                         
   3   6  14        273.45        280.75        10.72 o                         
   4   6  14       2366.72       2225.54        61.76 o                         
   5   6  14        423.39        414.26        11.80 o                         
   6   6  14       1326.00       1326.55        30.17 o                         
   7   6  14        332.32        319.70        13.16 o                         
   8   6  14        324.98        362.50        12.86 o                         
   9   6  14        112.54        123.31        24.40 o                         
  10   6  14        366.23        371.15        23.71 o                         
  11   6  14        139.69        125.10         7.52 o                         
   1   7  14        205.88        178.97         8.87 o                         
   2   7  14        189.89        180.00         9.59 o                         
   3   7  14         98.15        108.84        11.03 o                         
   4   7  14         20.63         24.54        11.64 o                         
   5   7  14       1408.05       1482.35        39.28 o                         
   6   7  14        442.28        415.20        15.85 o                         
   7   7  14       1819.36       1783.48        39.16 o                         
   8   7  14        110.80         70.69         9.96 o                         
   9   7  14        184.04        204.98        13.47 o                         
  10   7  14         95.75         81.79         8.93 o                         
   0   8  14       2334.96       2030.35       113.92 o                         
   1   8  14         92.39        112.82        15.18 o                         
   2   8  14        288.30        254.72        11.81 o                         
   3   8  14          0.55         14.84         7.95 o                         
   4   8  14          3.06         -3.15         7.67 o                         
   5   8  14         29.48         29.74         6.72 o                         
   6   8  14         21.44         23.07         9.64 o                         
   7   8  14         84.13         83.64        12.34 o                         
   8   8  14          0.37          6.69        16.13 o                         
   9   8  14         97.67        100.15        14.95 o                         
   1   9  14       3186.25       3065.69        61.53 o                         
   2   9  14          0.07         12.40         9.01 o                         
   3   9  14        963.32        932.14        46.32 o                         
   4   9  14          4.10          9.17         8.95 o                         
   5   9  14       1745.40       1590.82        73.52 o                         
   6   9  14          0.01         33.25        14.95 o                         
   7   9  14       1915.27       1892.37        76.54 o                         
   8   9  14        268.79        310.28        18.49 o                         
   9   9  14        321.15        330.35        16.53 o                         
   0  10  14         34.30         36.49         9.91 o                         
   1  10  14         70.08         85.13        13.77 o                         
   2  10  14         86.37         87.70         7.93 o                         
   3  10  14         89.41         85.98         7.62 o                         
   4  10  14         17.15         23.01         7.22 o                         
   5  10  14        386.19        408.19        21.94 o                         
   6  10  14         21.40         62.19        34.33 o                         
   7  10  14         95.97         99.36         9.44 o                         
   8  10  14        381.28        420.46        18.69 o                         
   1  11  14        338.49        323.06        10.65 o                         
   2  11  14          0.04         -3.70         5.85 o                         
   3  11  14        163.26        179.83        13.77 o                         
   4  11  14        172.43        183.57        13.18 o                         
   5  11  14         82.77         87.69         7.97 o                         
   6  11  14         53.55         41.12         6.49 o                         
   1  12  14         14.63         10.03         6.49 o                         
   1   1  15       5750.33       6017.42       106.64 o                         
   2   1  15        908.31       1055.78        27.38 o                         
   3   1  15       4896.06       4633.47        70.76 o                         
   4   1  15        163.87        158.27        10.06 o                         
   5   1  15       1250.37       1067.00        27.43 o                         
   6   1  15        165.31        158.95         9.41 o                         
   7   1  15       2265.68       2141.21        39.36 o                         
   8   1  15         20.98         11.13        13.09 o                         
   9   1  15       2901.41       2670.39        83.33 o                         
  10   1  15         26.50         35.22        18.30 o                         
  11   1  15        281.38        329.36        24.40 o                         
  12   1  15         10.65         16.55         8.29 o                         
  13   1  15       1463.76       1535.85        37.10 o                         
   0   2  15       2158.50       2318.02        58.97 o                         
   1   2  15       1904.25       2124.60        54.72 o                         
   2   2  15        278.54        331.29        10.65 o                         
   3   2  15        624.25        654.09        16.22 o                         
   4   2  15       2228.62       2219.92        47.02 o                         
   5   2  15          3.04         12.81         7.01 o                         
   6   2  15       2395.49       2424.61        42.16 o                         
   7   2  15       1068.20       1132.56        25.65 o                         
   8   2  15         33.65         37.76        10.53 o                         
   9   2  15        114.48         93.50         9.72 o                         
  10   2  15         57.66         73.13        17.90 o                         
  11   2  15         37.57         29.62        11.23 o                         
  12   2  15        552.18        599.38        27.76 o                         
  13   2  15        163.16        159.11         8.92 o                         
   1   3  15        633.77        562.74        20.63 o                         
   2   3  15        501.32        586.22        14.81 o                         
   3   3  15       2156.07       2080.06        40.11 o                         
   4   3  15         72.04         65.36         7.91 o                         
   5   3  15        535.31        546.19        13.58 o                         
   6   3  15         46.40         22.69        10.89 o                         
   7   3  15       2221.76       2037.88        46.60 o                         
   8   3  15          6.94         11.41        12.98 o                         
   9   3  15        173.29        176.35        13.14 o                         
  10   3  15         65.09         43.40        11.27 o                         
  11   3  15         56.35         77.12         8.61 o                         
  12   3  15          8.48          6.13         7.72 o                         
  13   3  15        302.85        263.60        10.33 o                         
   0   4  15        740.29        782.62        30.22 o                         
   1   4  15         59.80         71.35         7.42 o                         
   2   4  15       1018.94        966.35        21.54 o                         
   3   4  15       1243.86       1265.69        37.78 o                         
   4   4  15       4679.51       4374.07        90.01 o                         
   5   4  15        914.84        854.86        20.29 o                         
   6   4  15       3582.90       3691.77        75.69 o                         
   7   4  15        246.57        224.46        12.02 o                         
   8   4  15         66.00         60.37        17.88 o                         
   9   4  15        213.22        192.80        11.15 o                         
  10   4  15        158.33        179.40        10.55 o                         
  11   4  15        189.01        203.31        10.99 o                         
  12   4  15        442.09        440.18        41.42 o                         
   1   5  15        571.31        531.50        46.14 o                         
   2   5  15          2.81         15.50        10.30 o                         
   3   5  15        520.41        492.13        17.71 o                         
   4   5  15       1149.72       1051.86        43.36 o                         
   5   5  15         31.40         26.62        10.60 o                         
   6   5  15        337.22        323.87        12.95 o                         
   7   5  15        477.74        454.13        20.62 o                         
   8   5  15        603.43        652.20        16.10 o                         
   9   5  15         53.20         48.39         7.69 o                         
  10   5  15          9.01          1.76        21.05 o                         
  11   5  15         55.02         61.15        12.89 o                         
  12   5  15          5.26          9.84         9.44 o                         
   0   6  15       2533.58       2364.33        68.37 o                         
   1   6  15       3757.25       3522.58        72.23 o                         
   2   6  15       5248.50       5192.21       104.26 o                         
   3   6  15        608.94        633.44        16.44 o                         
   4   6  15        137.59        132.34        10.62 o                         
   5   6  15        579.53        580.54        20.90 o                         
   6   6  15        436.03        421.59        19.34 o                         
   7   6  15        501.21        475.95        17.52 o                         
   8   6  15       1338.71       1380.18        34.53 o                         
   9   6  15         88.80         87.28        12.42 o                         
  10   6  15       2117.91       2213.88        63.02 o                         
  11   6  15         12.88         23.32         7.58 o                         
   1   7  15        657.00        601.47        19.46 o                         
   2   7  15          1.55          7.52         9.94 o                         
   3   7  15       3241.33       2993.50        58.36 o                         
   4   7  15          2.94         -7.26        13.56 o                         
   5   7  15         23.57         51.90        10.14 o                         
   6   7  15        229.23        227.29         9.93 o                         
   7   7  15          8.72         42.82        12.24 o                         
   8   7  15        146.01        150.44        10.75 o                         
   9   7  15         32.48         10.98        10.33 o                         
  10   7  15         23.78         24.92         7.61 o                         
   0   8  15       2239.42       2083.09       166.45 o                         
   1   8  15        330.82        303.43        21.25 o                         
   2   8  15        235.67        233.55        11.43 o                         
   3   8  15        415.87        428.85        14.22 o                         
   4   8  15       1081.28       1153.68        40.63 o                         
   5   8  15         12.15         23.03         7.29 o                         
   6   8  15       1320.85       1410.16        30.59 o                         
   7   8  15         96.03         69.23        11.79 o                         
   8   8  15        905.16        997.34        44.27 o                         
   9   8  15        156.37        120.81        14.17 o                         
   1   9  15         97.73         80.28        10.86 o                         
   2   9  15        156.66        133.48        11.29 o                         
   3   9  15        106.87        105.00         7.97 o                         
   4   9  15        160.68        187.55        14.52 o                         
   5   9  15          5.60         24.08         7.04 o                         
   6   9  15          1.04         37.78        14.76 o                         
   7   9  15          4.46         -2.16        11.02 o                         
   8   9  15          0.13         12.87         7.34 o                         
   9   9  15          6.06         10.23         6.10 o                         
   0  10  15        246.39        242.33        22.33 o                         
   1  10  15         47.22         32.73        23.22 o                         
   2  10  15        563.62        533.49        30.42 o                         
   3  10  15          4.50          8.08         8.80 o                         
   4  10  15        242.36        225.09        13.40 o                         
   5  10  15        273.02        290.21        18.69 o                         
   6  10  15         76.78        105.71        13.97 o                         
   1  11  15        157.42        151.18         8.40 o                         
   2  11  15         12.48          9.85         5.11 o                         
   3  11  15         98.14         87.55         9.64 o                         
   4  11  15          0.27          1.38         7.28 o                         
   5  11  15        122.19        126.44         6.53 o                         
   0   0  16       7646.88       8005.67       326.02 o                         
   1   0  16       4940.61       5511.63       163.40 o                         
   2   0  16        339.25        469.49        29.21 o                         
   3   0  16       1008.75       1126.42        45.15 o                         
   4   0  16       4699.87       4641.08       107.36 o                         
   5   0  16        742.44        735.59        23.15 o                         
   6   0  16       5291.89       5168.47       151.73 o                         
   7   0  16         11.47         27.25        11.52 o                         
   8   0  16        281.61        247.95        18.48 o                         
   9   0  16       1509.06       1364.25       124.45 o                         
  10   0  16       1458.03       1567.53        68.86 o                         
  11   0  16       1616.60       1644.85        70.44 o                         
  12   0  16        683.37        674.46        22.73 o                         
  13   0  16         13.31         15.15         9.64 o                         
   1   1  16        329.44        425.56        20.05 o                         
   2   1  16       1083.93       1284.73        30.47 o                         
   3   1  16          8.10         15.83         6.97 o                         
   4   1  16       1069.77       1051.76        25.11 o                         
   5   1  16         75.47         73.45         7.21 o                         
   6   1  16        445.09        433.13        20.33 o                         
   7   1  16        175.69        185.72        12.07 o                         
   8   1  16       1110.60        935.97        37.36 o                         
   9   1  16         77.68         76.11        24.79 o                         
  10   1  16        816.65        870.24        43.09 o                         
  11   1  16         41.43         36.93        20.07 o                         
  12   1  16        267.39        259.63        10.86 o                         
  13   1  16         22.93         13.74         7.97 o                         
   0   2  16        860.38        833.94        39.21 o                         
   1   2  16        242.96        269.28        14.93 o                         
   2   2  16       3173.55       3375.33        57.59 o                         
   3   2  16        342.67        324.23        13.57 o                         
   4   2  16       3080.74       3060.14        72.07 o                         
   5   2  16          0.11          8.49         9.05 o                         
   6   2  16        789.55        714.88        16.84 o                         
   7   2  16         19.48         13.12         8.15 o                         
   8   2  16        756.68        710.37        20.49 o                         
   9   2  16        227.16        204.68        10.63 o                         
  10   2  16       1760.33       1795.64        54.04 o                         
  11   2  16         27.37         33.59        12.20 o                         
  12   2  16        725.67        707.48        26.05 o                         
  13   2  16          5.32          5.83         5.70 o                         
   1   3  16        497.44        544.02        23.86 o                         
   2   3  16        415.18        434.44        12.12 o                         
   3   3  16       1540.97       1493.71        30.71 o                         
   4   3  16        375.99        360.16        19.65 o                         
   5   3  16        592.22        508.66        13.46 o                         
   6   3  16        714.91        638.33        16.19 o                         
   7   3  16         56.80         54.02        10.22 o                         
   8   3  16       2279.22       2184.34        56.23 o                         
   9   3  16       1140.31       1146.33        35.10 o                         
  10   3  16        104.78        106.18        12.07 o                         
  11   3  16         40.18         24.83         7.94 o                         
  12   3  16        224.74        222.05        12.89 o                         
   0   4  16       3006.37       3368.38       100.27 o                         
   1   4  16        404.84        404.20        12.34 o                         
   2   4  16        412.85        381.89        12.83 o                         
   3   4  16        336.05        355.51        12.57 o                         
   4   4  16       1509.97       1551.60        37.17 o                         
   5   4  16          2.89         -2.53         8.91 o                         
   6   4  16         56.28         46.47         9.76 o                         
   7   4  16       1016.48        934.47        25.84 o                         
   8   4  16        138.35        147.69         9.22 o                         
   9   4  16        158.69        158.27        13.43 o                         
  10   4  16         48.19         39.37         7.04 o                         
  11   4  16        166.23        154.06        12.79 o                         
  12   4  16        128.86        135.59        10.43 o                         
   1   5  16       1608.21       1578.43        53.79 o                         
   2   5  16        374.92        342.53        12.58 o                         
   3   5  16       1845.23       1604.16        41.87 o                         
   4   5  16        141.39        120.80        11.73 o                         
   5   5  16        385.40        297.92        19.42 o                         
   6   5  16        752.11        709.02        17.91 o                         
   7   5  16        329.16        307.83        12.55 o                         
   8   5  16        163.09        155.06         7.85 o                         
   9   5  16       2560.26       2616.55        67.51 o                         
  10   5  16          1.58          6.96        12.89 o                         
  11   5  16        319.54        314.02        19.68 o                         
   0   6  16        151.57        180.16        13.14 o                         
   1   6  16       3436.83       3301.07        76.64 o                         
   2   6  16        327.05        365.84        14.05 o                         
   3   6  16        149.53        136.56        13.69 o                         
   4   6  16        130.17        126.99        13.53 o                         
   5   6  16        754.56        718.18        21.66 o                         
   6   6  16        102.76        104.02        13.95 o                         
   7   6  16        368.48        339.52        15.78 o                         
   8   6  16        320.40        341.13        14.23 o                         
   9   6  16         32.03         22.47        11.46 o                         
  10   6  16         15.16         14.05         9.74 o                         
  11   6  16         57.90         59.22        10.03 o                         
   1   7  16       1683.57       1649.61        37.31 o                         
   2   7  16       4431.55       4121.37        87.41 o                         
   3   7  16       3176.71       3078.12       102.63 o                         
   4   7  16         11.80         -2.16        13.37 o                         
   5   7  16       2252.51       2426.05        50.39 o                         
   6   7  16        189.42        137.46        10.68 o                         
   7   7  16       2075.43       2180.45        51.87 o                         
   8   7  16         52.23         31.46         8.77 o                         
   9   7  16        242.51        195.59        17.51 o                         
  10   7  16          2.30         16.92        10.62 o                         
   0   8  16        303.07        279.19        24.40 o                         
   1   8  16         56.41         75.79        13.84 o                         
   2   8  16        129.16        148.15        12.10 o                         
   3   8  16         16.50         39.85         9.93 o                         
   4   8  16        287.61        263.10        14.74 o                         
   5   8  16        159.95        137.13         9.52 o                         
   6   8  16        543.76        595.88        15.85 o                         
   7   8  16          0.69         12.45        10.56 o                         
   8   8  16          8.13         45.25        13.97 o                         
   9   8  16         34.22         55.88        11.41 o                         
   1   9  16        770.98        863.66        27.95 o                         
   2   9  16          0.09         -9.63         9.63 o                         
   3   9  16        413.40        375.59        12.12 o                         
   4   9  16          1.38         10.38         9.75 o                         
   5   9  16        760.08        701.27        86.37 o                         
   6   9  16        174.18        236.69        18.10 o                         
   7   9  16       1152.65       1214.63        35.82 o                         
   8   9  16         45.48         37.19         9.05 o                         
   0  10  16        336.32        313.62        20.27 o                         
   1  10  16          4.73         -4.54        10.82 o                         
   2  10  16        193.20        179.89         9.39 o                         
   3  10  16         39.37         36.50         6.17 o                         
   4  10  16         95.33         69.79         7.43 o                         
   5  10  16         68.45         66.31        11.61 o                         
   6  10  16         31.50         50.17         9.64 o                         
   1  11  16         94.71         95.25         7.62 o                         
   2  11  16         57.04         47.61         7.48 o                         
   3  11  16        660.49        608.75        25.97 o                         
   4  11  16          1.22          7.21         4.49 o                         
   1   1  17       9246.40      10281.28       207.10 o                         
   2   1  17        825.20        825.43        18.09 o                         
   3   1  17       1461.13       1398.67        28.39 o                         
   4   1  17        223.13        212.32         8.92 o                         
   5   1  17        697.95        624.74        16.66 o                         
   6   1  17        206.86        213.61        19.65 o                         
   7   1  17       4309.32       4255.12       106.17 o                         
   8   1  17        615.98        532.10        26.73 o                         
   9   1  17       2185.11       1939.20        81.46 o                         
  10   1  17        113.53        103.69        18.89 o                         
  11   1  17       1086.96       1018.98        46.43 o                         
  12   1  17         58.36         60.47         7.38 o                         
  13   1  17        534.28        519.13        16.63 o                         
   0   2  17        329.71        315.51        27.48 o                         
   1   2  17         80.04        113.98        10.97 o                         
   2   2  17         21.19         27.87         7.44 o                         
   3   2  17        797.48        835.00        18.44 o                         
   4   2  17        430.37        440.80        13.48 o                         
   5   2  17          4.25          4.77         7.79 o                         
   6   2  17        181.91        135.04         9.36 o                         
   7   2  17       1229.41       1147.27        29.67 o                         
   8   2  17        704.18        627.76        27.09 o                         
   9   2  17         28.69         13.20         9.25 o                         
  10   2  17         92.91         97.76        24.00 o                         
  11   2  17        687.95        735.74        25.04 o                         
  12   2  17         52.65         70.80         6.94 o                         
  13   2  17          0.16          2.95         4.58 o                         
   1   3  17       1962.77       2085.01        65.68 o                         
   2   3  17        837.47        888.53        26.75 o                         
   3   3  17       1596.35       1573.85        32.38 o                         
   4   3  17        221.82        203.57        10.94 o                         
   5   3  17       3650.33       3511.14        59.34 o                         
   6   3  17         76.15         68.88         8.73 o                         
   7   3  17       1459.39       1385.43        43.73 o                         
   8   3  17        386.08        383.59        14.38 o                         
   9   3  17        429.59        472.46        20.31 o                         
  10   3  17        132.33        147.02        12.28 o                         
  11   3  17        151.56        175.89        11.22 o                         
  12   3  17         69.23         61.91         5.92 o                         
   0   4  17        275.55        395.87        39.94 o                         
   1   4  17         87.72         88.91         8.93 o                         
   2   4  17        163.41        134.46         9.65 o                         
   3   4  17          5.24         -0.55         8.38 o                         
   4   4  17         53.44         47.86         8.84 o                         
   5   4  17         39.92         16.43        10.02 o                         
   6   4  17        590.89        529.04        24.46 o                         
   7   4  17       2174.25       1882.63        79.46 o                         
   8   4  17        451.27        402.91        13.14 o                         
   9   4  17         12.25         13.54         8.46 o                         
  10   4  17        306.92        322.53        12.67 o                         
  11   4  17        570.50        513.13        24.00 o                         
  12   4  17        287.47        249.71        15.45 o                         
   1   5  17        695.61        626.17        27.23 o                         
   2   5  17        565.71        559.10        17.40 o                         
   3   5  17         56.59         29.47        14.66 o                         
   4   5  17       2179.52       1906.85        65.01 o                         
   5   5  17       2057.86       1894.17        55.07 o                         
   6   5  17        149.85        143.53         9.52 o                         
   7   5  17        542.90        538.56        21.53 o                         
   8   5  17        716.32        754.26        25.04 o                         
   9   5  17         28.59         43.67        11.06 o                         
  10   5  17         19.74         28.56        15.15 o                         
  11   5  17        125.13        127.50        13.58 o                         
   0   6  17       4309.29       4243.85       122.68 o                         
   1   6  17        513.63        520.78        17.90 o                         
   2   6  17        623.66        643.79        19.08 o                         
   3   6  17          1.67         15.85        12.70 o                         
   4   6  17       1573.16       1618.33        44.79 o                         
   5   6  17        127.86        141.57        11.90 o                         
   6   6  17        568.47        637.52        18.00 o                         
   7   6  17          8.31          9.54        10.51 o                         
   8   6  17       1175.32       1202.82        26.68 o                         
   9   6  17         17.07         22.94        12.99 o                         
  10   6  17        750.28        799.51        52.34 o                         
   1   7  17       1239.45       1093.29        50.64 o                         
   2   7  17       1408.75       1336.86        32.19 o                         
   3   7  17          2.49         31.57         9.37 o                         
   4   7  17        647.74        680.28        26.63 o                         
   5   7  17        680.18        713.10        19.18 o                         
   6   7  17        626.21        654.05        19.08 o                         
   7   7  17        193.62        204.28        11.42 o                         
   8   7  17          5.74         10.96         8.20 o                         
   9   7  17         96.25        119.79        11.32 o                         
   0   8  17       1096.42       1017.21        48.20 o                         
   1   8  17         23.99         36.94        17.61 o                         
   2   8  17       2747.57       2791.46        80.06 o                         
   3   8  17          0.80         -2.29         9.30 o                         
   4   8  17       2477.73       2433.36        66.78 o                         
   5   8  17          0.01          5.22         6.41 o                         
   6   8  17       2270.27       2305.15        46.73 o                         
   7   8  17        646.57        690.58        23.51 o                         
   8   8  17        411.67        440.92        23.22 o                         
   1   9  17         41.12         39.84         7.65 o                         
   2   9  17         36.64         33.50         9.13 o                         
   3   9  17          7.86         17.43         7.12 o                         
   4   9  17          3.73         -0.07         7.55 o                         
   5   9  17         34.86         37.38        15.15 o                         
   6   9  17          7.09         10.62        12.20 o                         
   7   9  17         21.87         70.04        11.61 o                         
   8   9  17         93.79        106.44         9.44 o                         
   0  10  17        479.22        443.09        23.61 o                         
   1  10  17          2.16         -2.03         7.37 o                         
   2  10  17        146.18        108.66         7.38 o                         
   3  10  17         53.57         67.33         8.78 o                         
   4  10  17        727.55        834.63        36.20 o                         
   5  10  17        189.17        237.09        14.56 o                         
   6  10  17        719.98        739.20        31.28 o                         
   1  11  17         24.50         43.48         8.46 o                         
   2  11  17          6.24         16.92         8.46 o                         
   4  11  17         44.22         47.61         6.69 o                         
   0   0  18       4556.73       5374.30       229.81 o                         
   1   0  18        795.78        748.97        39.58 o                         
   2   0  18       8719.33       9350.21       218.25 o                         
   3   0  18       3082.56       3280.01        78.40 o                         
   4   0  18       4678.44       4548.53       122.15 o                         
   5   0  18        683.01        672.25        22.89 o                         
   6   0  18       2932.35       2842.90        76.51 o                         
   7   0  18        142.12        111.26        18.62 o                         
   8   0  18       2915.90       2678.52        70.29 o                         
   9   0  18        570.18        556.02        33.05 o                         
  10   0  18       2965.09       3135.65       126.71 o                         
  11   0  18        472.96        473.98        26.76 o                         
  12   0  18       1443.21       1571.86        64.34 o                         
  13   0  18        184.91        153.07        10.43 o                         
   1   1  18        340.75        422.64        22.15 o                         
   2   1  18       2016.61       2305.97        43.18 o                         
   3   1  18         41.11         41.99         8.45 o                         
   4   1  18          0.17          3.56         7.41 o                         
   5   1  18        577.41        648.88        19.08 o                         
   6   1  18          4.32         -9.59        20.28 o                         
   7   1  18        306.88        318.66        25.19 o                         
   8   1  18        241.27        224.27        18.00 o                         
   9   1  18        394.57        358.68        26.56 o                         
  10   1  18        308.15        259.32        22.43 o                         
  11   1  18       1495.08       1461.42        77.52 o                         
  12   1  18         47.07         61.03         6.63 o                         
  13   1  18          2.34          5.10         4.45 o                         
   0   2  18       7698.84       8474.54       350.42 o                         
   1   2  18          1.52         27.04        14.92 o                         
   2   2  18       1549.70       1481.04        41.53 o                         
   3   2  18          6.29         13.73         7.87 o                         
   4   2  18       4815.18       5061.66        91.43 o                         
   5   2  18          0.88         12.41         8.00 o                         
   6   2  18       2724.89       2538.85        47.85 o                         
   7   2  18         52.18         33.81        10.35 o                         
   8   2  18        558.27        518.55        17.28 o                         
   9   2  18          8.14         21.14         8.91 o                         
  10   2  18       1323.42       1294.13        40.28 o                         
  11   2  18         16.77         40.68         7.67 o                         
  12   2  18        457.87        495.57        13.78 o                         
  13   2  18         17.59         24.11         3.76 o                         
   1   3  18       1546.96       1648.96        35.94 o                         
   2   3  18          0.10          7.58         7.93 o                         
   3   3  18       1461.79       1491.55        31.33 o                         
   4   3  18       1625.25       1623.07        34.45 o                         
   5   3  18       4783.37       4645.02        77.23 o                         
   6   3  18        372.51        382.87        12.40 o                         
   7   3  18       1178.91       1143.90        33.82 o                         
   8   3  18        730.37        710.41        18.24 o                         
   9   3  18        764.24        761.94        26.77 o                         
  10   3  18        531.89        533.27        20.10 o                         
  11   3  18         69.49         78.52         7.75 o                         
  12   3  18         13.09         22.90         5.85 o                         
   0   4  18        293.89        322.87        40.14 o                         
   1   4  18        414.22        418.43        17.28 o                         
   2   4  18        928.44        896.82        22.64 o                         
   3   4  18        372.99        364.49        13.48 o                         
   4   4  18        220.76        191.47        11.06 o                         
   5   4  18         82.00         71.90         9.22 o                         
   6   4  18        132.09        124.00        11.19 o                         
   7   4  18        587.36        546.24        18.94 o                         
   8   4  18        489.87        460.05        15.41 o                         
   9   4  18         56.60         67.29         9.14 o                         
  10   4  18        149.01        172.60         8.88 o                         
  11   4  18          3.33          7.28         7.87 o                         
   1   5  18        177.45        191.33        10.60 o                         
   2   5  18        240.73        227.86        11.74 o                         
   3   5  18         84.69         76.09        11.67 o                         
   4   5  18        195.62        188.27        14.52 o                         
   5   5  18        745.27        722.98        26.41 o                         
   6   5  18        283.66        284.20        12.70 o                         
   7   5  18        525.70        555.96        25.38 o                         
   8   5  18        295.59        348.38        12.62 o                         
   9   5  18        573.67        605.99        18.50 o                         
  10   5  18          9.90          0.39        12.59 o                         
  11   5  18        117.27        129.27        12.20 o                         
   0   6  18       3401.70       3208.03        90.91 o                         
   1   6  18       3855.42       3904.79        92.20 o                         
   2   6  18        479.84        478.69        17.07 o                         
   3   6  18          9.86         13.21        19.30 o                         
   4   6  18        119.37        118.09        13.32 o                         
   5   6  18        257.03        256.49        12.44 o                         
   6   6  18         85.52        122.77        11.39 o                         
   7   6  18        583.01        640.52        23.25 o                         
   8   6  18         58.09         66.91         8.17 o                         
   9   6  18         58.48         72.12        10.01 o                         
  10   6  18          8.53          1.89         7.16 o                         
   1   7  18       8056.79       7656.77       165.27 o                         
   2   7  18       1822.85       1850.10        72.08 o                         
   3   7  18       2228.47       2302.01        58.16 o                         
   4   7  18        534.92        546.23        23.00 o                         
   5   7  18       1225.86       1332.79        29.78 o                         
   6   7  18        157.20        151.49         9.94 o                         
   7   7  18       1491.33       1594.14        33.55 o                         
   8   7  18        135.27        122.04        15.45 o                         
   9   7  18        940.98        928.67        39.55 o                         
   0   8  18        311.10        289.03        24.00 o                         
   1   8  18         29.08         26.98        12.54 o                         
   2   8  18         19.27         35.95        12.01 o                         
   3   8  18        167.72        183.78        14.71 o                         
   4   8  18         63.46         69.34         8.47 o                         
   5   8  18         54.54         69.99         6.14 o                         
   6   8  18         30.60         50.82        10.81 o                         
   7   8  18         43.67         56.03         9.45 o                         
   8   8  18          0.28         17.90        10.82 o                         
   1   9  18         71.37         74.66         7.47 o                         
   2   9  18         20.17         27.56         8.36 o                         
   3   9  18        566.75        573.50        34.05 o                         
   4   9  18         98.95         83.63         8.49 o                         
   5   9  18         75.13        119.82        15.15 o                         
   6   9  18         42.53         61.19        11.61 o                         
   7   9  18        275.64        312.05        16.92 o                         
   0  10  18         27.33         38.37        11.21 o                         
   1  10  18         39.02         44.66        10.82 o                         
   2  10  18        121.91        115.34         9.54 o                         
   3  10  18        100.41        115.93         6.73 o                         
   4  10  18        109.88        156.81        11.81 o                         
   5  10  18         92.25         83.23         9.05 o                         
   6  10  18         70.64         56.47         6.49 o                         
   1  11  18        175.04        151.89        10.03 o                         
   2  11  18          0.27          5.71         6.30 o                         
   1   1  19       2346.15       2636.27        63.84 o                         
   2   1  19        659.89        705.52        21.98 o                         
   3   1  19       2003.49       2030.76        73.63 o                         
   4   1  19        397.93        402.73        13.59 o                         
   5   1  19       1472.52       1385.61        32.19 o                         
   6   1  19        942.78        926.51        26.60 o                         
   7   1  19       1981.97       1979.41        48.65 o                         
   8   1  19        712.34        603.05        34.83 o                         
   9   1  19       1082.59       1104.18        50.57 o                         
  10   1  19         69.51         53.32        16.33 o                         
  11   1  19        270.51        281.40        21.25 o                         
  12   1  19        264.34        263.85        11.13 o                         
  13   1  19        526.31        450.42        13.63 o                         
   0   2  19        572.44        567.26        36.69 o                         
   1   2  19         80.82         85.92        16.83 o                         
   2   2  19        680.96        738.38        21.50 o                         
   3   2  19        407.25        432.63        21.69 o                         
   4   2  19         23.94         55.58         8.42 o                         
   5   2  19        261.52        304.99        11.11 o                         
   6   2  19        295.85        300.82        16.41 o                         
   7   2  19       1288.86       1186.76        37.00 o                         
   8   2  19         38.53         29.16        14.26 o                         
   9   2  19        858.21        777.97        19.45 o                         
  10   2  19        417.50        405.29        17.46 o                         
  11   2  19        419.80        392.91        12.57 o                         
  12   2  19          9.96         10.82         5.57 o                         
   1   3  19       1427.48       1525.86        37.51 o                         
   2   3  19          0.19         12.55         8.40 o                         
   3   3  19         69.81         69.73        10.03 o                         
   4   3  19         17.13         24.26         9.40 o                         
   5   3  19        114.53        127.83         9.39 o                         
   6   3  19        675.44        646.76        19.67 o                         
   7   3  19        825.14        769.27        19.26 o                         
   8   3  19          0.02         -3.58        10.71 o                         
   9   3  19        194.73        245.90        14.66 o                         
  10   3  19        257.49        269.57        12.85 o                         
  11   3  19        372.36        422.13        14.96 o                         
  12   3  19        112.01         98.97         7.67 o                         
   0   4  19        126.07        102.06        12.10 o                         
   1   4  19        569.15        593.56        19.82 o                         
   2   4  19        663.54        779.24        20.54 o                         
   3   4  19         14.79         34.77        21.95 o                         
   4   4  19         51.26         69.57         9.95 o                         
   5   4  19        233.18        245.98        11.00 o                         
   6   4  19         71.09         87.70         9.22 o                         
   7   4  19         30.12         64.86        10.25 o                         
   8   4  19       2392.92       2278.61        71.93 o                         
   9   4  19         55.75         60.86         7.14 o                         
  10   4  19        399.88        408.53        32.56 o                         
  11   4  19          0.37         -0.59         6.49 o                         
   1   5  19         44.92         43.47        10.02 o                         
   2   5  19          1.48         15.18         9.04 o                         
   3   5  19        450.38        440.69        18.88 o                         
   4   5  19        158.89        148.14        12.78 o                         
   5   5  19         56.97         71.88        11.67 o                         
   6   5  19        141.89        127.84        12.85 o                         
   7   5  19         22.11         30.46        14.85 o                         
   8   5  19        155.92        158.12        10.85 o                         
   9   5  19         39.32         42.23        10.05 o                         
  10   5  19          4.92          1.57        11.21 o                         
   0   6  19        121.12        184.39        22.43 o                         
   1   6  19        959.68        853.97        24.23 o                         
   2   6  19       2499.08       2406.89       104.67 o                         
   3   6  19        166.32        178.52        15.03 o                         
   4   6  19       1309.11       1344.05        52.34 o                         
   5   6  19        321.25        394.67        15.97 o                         
   6   6  19       2185.28       2416.95        49.70 o                         
   7   6  19          0.00         11.74         8.45 o                         
   8   6  19        732.62        789.68        26.02 o                         
   9   6  19          1.87          9.38         8.62 o                         
  10   6  19        189.30        203.25        12.99 o                         
   1   7  19         37.79         50.09        11.66 o                         
   2   7  19        435.49        439.77        15.89 o                         
   3   7  19        175.77        233.70        13.37 o                         
   4   7  19         49.64         43.88         9.68 o                         
   5   7  19        165.75        210.43        12.22 o                         
   6   7  19          5.24         25.58         8.34 o                         
   7   7  19          1.85          8.54         9.00 o                         
   8   7  19        131.53        178.84        17.41 o                         
   0   8  19       1704.41       1813.67        76.34 o                         
   1   8  19        486.17        508.75        20.78 o                         
   2   8  19       3247.53       3127.29       130.35 o                         
   3   8  19          7.16         13.97        17.90 o                         
   4   8  19       1902.43       1765.45        67.97 o                         
   5   8  19          1.87         19.83         6.49 o                         
   6   8  19         80.94         96.42         9.42 o                         
   7   8  19         20.79         33.55        17.31 o                         
   1   9  19         11.82          8.79         6.16 o                         
   2   9  19          9.46         20.91         6.36 o                         
   3   9  19        499.10        490.10        29.76 o                         
   4   9  19        141.71        119.43         9.04 o                         
   5   9  19        273.06        305.75        18.89 o                         
   6   9  19         40.01         46.83        10.43 o                         
   7   9  19        155.99        138.71         9.84 o                         
   0  10  19        205.90        213.67        14.17 o                         
   1  10  19         36.31         52.34         9.84 o                         
   2  10  19         49.41         45.61         6.85 o                         
   3  10  19          3.22         13.38         7.08 o                         
   4  10  19       1151.59       1127.98        45.45 o                         
   5  10  19         11.32         12.20         5.31 o                         
   0   0  20       8230.87       9557.07       391.93 o                         
   1   0  20        756.28        886.78        45.18 o                         
   2   0  20        609.99        580.55        24.21 o                         
   3   0  20       1073.34       1119.57        32.08 o                         
   4   0  20       2949.57       2890.25        71.31 o                         
   5   0  20          3.64         32.12        11.61 o                         
   6   0  20       1055.97       1088.53        35.78 o                         
   7   0  20          0.76          2.35        20.66 o                         
   8   0  20        612.79        555.04        33.45 o                         
   9   0  20          7.37         -4.13        19.48 o                         
  10   0  20       1988.85       1981.69        82.05 o                         
  11   0  20          0.92          1.77        11.61 o                         
  12   0  20        784.52        731.92        31.48 o                         
   1   1  20          4.21          9.29        16.93 o                         
   2   1  20         89.09        100.90        15.03 o                         
   3   1  20        356.77        385.90        18.60 o                         
   4   1  20          7.61         20.05         8.94 o                         
   5   1  20       1483.02       1463.04        33.79 o                         
   6   1  20         25.46         33.84        11.47 o                         
   7   1  20        861.62        886.82        24.17 o                         
   8   1  20        247.39        248.11        24.99 o                         
   9   1  20         46.09         42.13        13.84 o                         
  10   1  20         13.13         30.89        14.76 o                         
  11   1  20        475.83        466.42        17.04 o                         
  12   1  20         60.44         64.96         7.38 o                         
   0   2  20       1346.34       1357.39        58.17 o                         
   1   2  20         12.55         22.46        10.13 o                         
   2   2  20        328.61        357.46        24.43 o                         
   3   2  20         18.63         36.95        11.70 o                         
   4   2  20       5055.14       5315.06        87.90 o                         
   5   2  20        760.71        765.46        17.66 o                         
   6   2  20       4467.79       4656.14        95.08 o                         
   7   2  20         26.62         19.66        10.99 o                         
   8   2  20        176.35        159.29        15.51 o                         
   9   2  20          5.50         -3.39        10.90 o                         
  10   2  20       1485.79       1612.13        47.51 o                         
  11   2  20         55.67         53.06         6.32 o                         
  12   2  20        579.59        541.36        16.63 o                         
   1   3  20        618.01        656.49        20.39 o                         
   2   3  20        450.30        481.98        17.68 o                         
   3   3  20         71.08         83.00         9.96 o                         
   4   3  20          0.09         15.96         9.53 o                         
   5   3  20         42.80         39.19         8.86 o                         
   6   3  20        402.72        390.92        12.42 o                         
   7   3  20        507.25        499.56        19.89 o                         
   8   3  20         16.53         25.96        10.55 o                         
   9   3  20       1227.23       1175.38        36.31 o                         
  10   3  20         95.99         87.26         7.62 o                         
  11   3  20         63.48         63.45         7.67 o                         
   0   4  20         93.32        113.96        12.72 o                         
   1   4  20        311.07        330.62        15.19 o                         
   2   4  20       1347.27       1403.43        37.83 o                         
   3   4  20        910.40        922.66        23.43 o                         
   4   4  20         42.54         41.84        10.00 o                         
   5   4  20          8.51          3.55         8.84 o                         
   6   4  20        104.53        130.63         9.83 o                         
   7   4  20        236.53        238.45        12.12 o                         
   8   4  20        367.58        373.23        18.73 o                         
   9   4  20         65.97         69.65         8.72 o                         
  10   4  20        748.91        739.26        61.98 o                         
  11   4  20          9.07         -0.79         9.05 o                         
   1   5  20        192.48        197.26        10.25 o                         
   2   5  20        759.34        771.76        44.17 o                         
   3   5  20        458.45        482.07        18.59 o                         
   4   5  20          2.01         36.73        11.38 o                         
   5   5  20        462.78        529.83        25.68 o                         
   6   5  20         10.12         35.32        13.36 o                         
   7   5  20        685.83        779.10        27.20 o                         
   8   5  20         44.82         37.57         8.80 o                         
   9   5  20        406.78        393.70        22.82 o                         
  10   5  20         11.44         20.27        10.23 o                         
   0   6  20        205.97        192.82        22.63 o                         
   1   6  20          0.00         -9.24         9.91 o                         
   2   6  20        526.99        516.14        19.37 o                         
   3   6  20          9.80         27.03        19.58 o                         
   4   6  20        330.23        346.87        15.52 o                         
   5   6  20         85.52         89.84        11.28 o                         
   6   6  20          8.46         19.11         9.71 o                         
   7   6  20          1.03         -2.85         9.02 o                         
   8   6  20        320.31        364.30        15.16 o                         
   9   6  20         36.14         47.42        11.41 o                         
   1   7  20       4182.02       3993.83        91.06 o                         
   2   7  20         14.29         43.54         9.51 o                         
   3   7  20       2468.80       2641.13        76.37 o                         
   4   7  20        169.15        183.71        10.39 o                         
   5   7  20       1618.04       1632.16        39.80 o                         
   6   7  20         37.08         42.19         8.75 o                         
   7   7  20        964.05        967.62        21.17 o                         
   8   7  20          1.73         21.05        10.43 o                         
   0   8  20        569.32        441.71        26.36 o                         
   1   8  20         23.04          4.45        11.61 o                         
   2   8  20        226.30        163.62        12.43 o                         
   3   8  20        186.59        182.30        13.66 o                         
   4   8  20        279.74        234.96         8.93 o                         
   5   8  20         21.12         28.92        12.20 o                         
   6   8  20        175.36        177.26        10.28 o                         
   7   8  20         12.04         12.59         9.44 o                         
   1   9  20        495.59        461.18        31.09 o                         
   2   9  20        112.28        125.59         6.02 o                         
   3   9  20        691.17        638.49        26.05 o                         
   4   9  20          5.74         15.93         6.77 o                         
   6   9  20        227.13        221.70         8.97 o                         
   0  10  20         52.72         39.55         8.26 o                         
   1  10  20         33.11         25.97         8.26 o                         
   1   1  21       3445.16       3734.37        75.50 o                         
   2   1  21        400.07        448.71        25.08 o                         
   3   1  21       6832.67       6690.64       206.14 o                         
   4   1  21         86.52        107.49        10.20 o                         
   5   1  21       3232.88       3305.87        80.83 o                         
   6   1  21        859.60        835.32        23.42 o                         
   7   1  21       2707.19       2823.59        81.18 o                         
   8   1  21        730.70        746.09        38.37 o                         
   9   1  21       1255.35       1218.56        30.94 o                         
  10   1  21         41.21         25.46         9.25 o                         
  11   1  21        405.87        437.19        22.82 o                         
  12   1  21         56.08         47.36         4.73 o                         
   0   2  21        261.25        291.71        31.88 o                         
   1   2  21       2114.67       2188.34        43.00 o                         
   2   2  21        307.49        331.67        16.76 o                         
   3   2  21         91.53         83.45        17.01 o                         
   4   2  21        843.85        828.05        22.70 o                         
   5   2  21        127.53        142.56        15.54 o                         
   6   2  21        397.97        379.83        15.36 o                         
   7   2  21          3.47         16.58        11.02 o                         
   8   2  21        119.40        136.16        14.75 o                         
   9   2  21          3.33          2.77        10.09 o                         
  10   2  21        218.36        218.13        11.76 o                         
  11   2  21         50.18         48.81         6.68 o                         
  12   2  21         56.07         48.40         5.71 o                         
   1   3  21       1091.71       1083.81        33.43 o                         
   2   3  21         10.14         17.02        16.70 o                         
   3   3  21       1736.56       1777.10        42.81 o                         
   4   3  21       1496.12       1655.25        31.40 o                         
   5   3  21        136.11        171.23        10.20 o                         
   6   3  21          7.60         13.24         8.95 o                         
   7   3  21        713.37        778.30        22.48 o                         
   8   3  21        482.88        473.81        19.68 o                         
   9   3  21       1886.61       1883.91        54.47 o                         
  10   3  21          2.29          3.33         6.10 o                         
  11   3  21        866.82        759.66        31.68 o                         
   0   4  21        499.61        592.83        27.45 o                         
   1   4  21        596.07        628.36        34.83 o                         
   2   4  21       1136.08       1185.35        39.58 o                         
   3   4  21        223.44        188.13        14.12 o                         
   4   4  21        566.49        636.50        18.37 o                         
   5   4  21        174.59        169.37        12.06 o                         
   6   4  21        499.25        525.41        15.82 o                         
   7   4  21         45.62         62.81         9.70 o                         
   8   4  21       1016.49        916.41        28.73 o                         
   9   4  21          9.42         19.89         6.80 o                         
  10   4  21        669.74        710.42        48.20 o                         
   1   5  21       1063.81        971.46        22.14 o                         
   2   5  21       2033.03       1985.63        38.11 o                         
   3   5  21        236.81        228.38        26.56 o                         
   4   5  21         11.69          8.54        15.64 o                         
   5   5  21         80.96         82.72        16.04 o                         
   6   5  21          6.87         14.37        12.52 o                         
   7   5  21        350.90        374.11        17.07 o                         
   8   5  21        217.62        278.82        13.52 o                         
   9   5  21         18.56         24.99        12.40 o                         
  10   5  21        301.13        281.95        15.15 o                         
   0   6  21        630.48        572.35        33.05 o                         
   1   6  21        479.12        451.25        15.97 o                         
   2   6  21        446.45        480.83        16.54 o                         
   3   6  21          1.25          7.24        17.12 o                         
   4   6  21       2222.56       2354.59        55.80 o                         
   5   6  21         15.74          9.27        12.51 o                         
   6   6  21       1232.58       1340.11        29.11 o                         
   7   6  21          4.08         21.62         7.83 o                         
   8   6  21        558.49        581.80        27.94 o                         
   9   6  21         11.40         22.43         9.44 o                         
   1   7  21         16.25         26.11         8.69 o                         
   2   7  21        237.57        223.19        11.27 o                         
   3   7  21          7.09         11.87        11.58 o                         
   4   7  21         15.66         24.36         9.45 o                         
   5   7  21         13.86          6.89        10.16 o                         
   6   7  21          5.20         13.90         7.69 o                         
   7   7  21         21.11         33.53         8.47 o                         
   0   8  21       1978.87       1865.41        76.73 o                         
   1   8  21        261.81        208.88        12.80 o                         
   2   8  21       2275.98       2193.55       142.35 o                         
   3   8  21        132.65        129.97        11.88 o                         
   4   8  21        185.95        174.19         8.26 o                         
   5   8  21         70.53         60.60        11.61 o                         
   6   8  21         63.86         75.60         7.28 o                         
   7   8  21         35.10         34.23         8.26 o                         
   1   9  21         38.31         42.50         7.87 o                         
   2   9  21         19.73         38.70         4.40 o                         
   3   9  21         21.73         31.31         4.23 o                         
   4   9  21          0.59         11.46        16.23 o                         
   5   9  21         39.66         27.35         7.28 o                         
   6   9  21        109.26        100.15         7.48 o                         
   0   0  22       4055.49       4160.73       189.87 o                         
   1   0  22        205.87        233.17        18.85 o                         
   2   0  22       1684.17       1726.81        41.43 o                         
   3   0  22        766.17        926.30        59.52 o                         
   4   0  22       1278.50       1319.46        56.96 o                         
   5   0  22        335.45        319.30        16.54 o                         
   6   0  22       2099.28       2195.89        93.26 o                         
   7   0  22          0.97         -1.77        20.66 o                         
   8   0  22        309.36        283.13        24.40 o                         
   9   0  22         53.12         34.52        11.23 o                         
  10   0  22        542.22        569.99        28.14 o                         
  11   0  22        163.05        140.48        11.61 o                         
  12   0  22        882.99        729.36        29.71 o                         
   1   1  22       2452.73       2597.64        60.86 o                         
   2   1  22       1517.71       1581.65        73.74 o                         
   3   1  22        134.21        142.51        18.05 o                         
   4   1  22        900.79        887.26        23.15 o                         
   5   1  22          9.60          7.29        11.76 o                         
   6   1  22        566.54        498.00        21.82 o                         
   7   1  22        385.32        431.48        29.12 o                         
   8   1  22        463.52        455.95        20.10 o                         
   9   1  22        140.70        112.57        10.10 o                         
  10   1  22         19.15         21.72         8.42 o                         
  11   1  22         14.46         11.81         8.26 o                         
   0   2  22       1332.73       1196.01        55.50 o                         
   1   2  22        207.54        204.33        13.08 o                         
   2   2  22        470.74        460.68        21.72 o                         
   3   2  22         49.17         38.18        12.25 o                         
   4   2  22       1822.38       1916.16        53.24 o                         
   5   2  22         49.02         46.77        10.58 o                         
   6   2  22        588.98        606.23        19.61 o                         
   7   2  22        189.72        187.84        14.97 o                         
   8   2  22        300.80        298.96        16.56 o                         
   9   2  22        129.55        141.63        11.06 o                         
  10   2  22       2229.97       2307.47        64.90 o                         
  11   2  22         96.96        102.55         7.87 o                         
   1   3  22         64.23         68.93        11.74 o                         
   2   3  22         71.37         67.45        12.15 o                         
   3   3  22        769.37        766.37        23.32 o                         
   4   3  22          2.42          2.47         9.74 o                         
   5   3  22        603.05        586.69        19.31 o                         
   6   3  22        129.25        135.54        11.95 o                         
   7   3  22         42.12         36.24        10.25 o                         
   8   3  22         21.48         20.48        11.90 o                         
   9   3  22        453.82        434.38        16.28 o                         
  10   3  22        100.10        100.56         6.20 o                         
   0   4  22         70.26         97.71        11.97 o                         
   1   4  22        338.05        353.40        12.12 o                         
   2   4  22        118.15        168.15        14.04 o                         
   3   4  22          4.16          4.32        11.25 o                         
   4   4  22        259.13        257.90        13.09 o                         
   5   4  22         16.88         25.13        12.18 o                         
   6   4  22        169.66        134.10        10.81 o                         
   7   4  22        102.76         99.13         9.62 o                         
   8   4  22        548.40        456.06        16.42 o                         
   9   4  22          0.04         -0.58         7.10 o                         
  10   4  22        212.64        177.44        19.68 o                         
   1   5  22         63.64         85.31         8.04 o                         
   2   5  22        723.40        711.86        18.49 o                         
   3   5  22       5101.91       5068.88       140.30 o                         
   4   5  22        304.96        318.05        13.48 o                         
   5   5  22       1271.50       1402.31        43.89 o                         
   6   5  22        627.61        690.41        35.81 o                         
   7   5  22       1000.89       1088.23        34.36 o                         
   8   5  22        232.76        210.92        16.92 o                         
   9   5  22       1597.58       1633.24        66.11 o                         
  10   5  22          0.44         15.15         6.69 o                         
   0   6  22        272.12        243.38        22.43 o                         
   1   6  22        120.70        100.80         9.79 o                         
   2   6  22        271.43        276.76        12.55 o                         
   3   6  22          9.90          9.52        12.05 o                         
   4   6  22        155.70        148.17        14.01 o                         
   5   6  22          7.19         -2.16        15.54 o                         
   6   6  22         84.28         85.72         9.37 o                         
   7   6  22         12.17         28.69         7.49 o                         
   8   6  22         26.81         27.55         9.64 o                         
   9   6  22         26.73         19.87         7.67 o                         
   1   7  22        865.89        901.94        29.62 o                         
   2   7  22         35.10         37.70        10.82 o                         
   3   7  22        174.05        179.30        10.99 o                         
   4   7  22         22.33         10.84         8.32 o                         
   5   7  22        660.71        714.97        37.87 o                         
   6   7  22        373.02        439.23        13.39 o                         
   7   7  22        508.12        587.22        19.06 o                         
   0   8  22       1602.58       1383.37        58.04 o                         
   1   8  22         17.13         27.61         8.98 o                         
   2   8  22          0.21         14.56        13.97 o                         
   3   8  22          1.38          8.06         6.97 o                         
   4   8  22          7.14         14.19         5.94 o                         
   5   8  22         50.38         53.12        10.03 o                         
   6   8  22        148.81        120.02        10.82 o                         
   1   9  22       1135.27       1074.00        29.98 o                         
   2   9  22        200.79        166.95         6.10 o                         
   3   9  22       1417.98       1367.85        35.91 o                         
   4   9  22        201.36        182.23         7.75 o                         
   1   1  23        833.21        880.09        29.10 o                         
   2   1  23        589.53        587.37        19.92 o                         
   3   1  23        202.28        228.89        15.06 o                         
   4   1  23         12.24         30.52        15.22 o                         
   5   1  23       2554.08       2493.44        90.51 o                         
   6   1  23        304.11        291.49        17.19 o                         
   7   1  23        472.34        512.15        30.69 o                         
   8   1  23         84.47         85.78        21.84 o                         
   9   1  23         77.64         85.19        13.97 o                         
  10   1  23        192.30        163.58        10.92 o                         
  11   1  23        289.75        277.11         9.81 o                         
   0   2  23       2555.81       2607.22        68.53 o                         
   1   2  23        329.44        389.04        21.21 o                         
   2   2  23        207.05        217.53        15.40 o                         
   3   2  23        156.81        182.44        11.65 o                         
   4   2  23        889.35        913.69        24.03 o                         
   5   2  23         48.02         55.89        11.37 o                         
   6   2  23         48.94         33.51        10.81 o                         
   7   2  23       1072.25       1044.03        27.49 o                         
   8   2  23         35.65         30.75        17.02 o                         
   9   2  23         93.11        104.16         9.73 o                         
  10   2  23         41.39         40.17         5.52 o                         
  11   2  23          1.26         -1.28         3.55 o                         
   1   3  23        146.88        183.67        15.09 o                         
   2   3  23        414.29        411.46        18.84 o                         
   3   3  23        250.15        254.23        14.38 o                         
   4   3  23       1065.61       1135.63        29.90 o                         
   5   3  23        227.33        268.15        13.63 o                         
   6   3  23          0.18         12.73         9.92 o                         
   7   3  23        201.63        209.71        11.46 o                         
   8   3  23        254.67        260.29         9.51 o                         
   9   3  23       1906.30       1793.75        73.29 o                         
  10   3  23         20.46         29.13         5.62 o                         
   0   4  23         69.35         62.49        12.52 o                         
   1   4  23        382.56        414.03        14.39 o                         
   2   4  23        261.49        282.37        15.50 o                         
   3   4  23        320.28        350.17        16.90 o                         
   4   4  23        958.03        990.90        26.53 o                         
   5   4  23         60.85         52.08         9.89 o                         
   6   4  23        104.71        101.69         9.81 o                         
   7   4  23         20.08         29.45        11.80 o                         
   8   4  23        464.84        435.61        21.84 o                         
   9   4  23         41.37         28.21         7.28 o                         
  10   4  23        254.15        188.49        11.41 o                         
   1   5  23       1607.26       1630.15        33.91 o                         
   2   5  23        237.55        240.65        10.92 o                         
   3   5  23         42.58         61.58        16.53 o                         
   4   5  23          8.61          7.68        12.24 o                         
   5   5  23        369.72        392.60        30.50 o                         
   6   5  23         43.67         76.68        20.27 o                         
   7   5  23        132.93        147.06        13.48 o                         
   8   5  23         13.94         29.88         8.19 o                         
   9   5  23         44.03         43.88         9.25 o                         
   0   6  23        363.48        370.29        24.79 o                         
   1   6  23         21.44         24.93         8.87 o                         
   2   6  23       1055.68       1038.08        33.20 o                         
   3   6  23          0.36         14.01         9.55 o                         
   4   6  23        685.62        679.88        24.30 o                         
   5   6  23         26.08         19.48        13.77 o                         
   6   6  23        607.27        659.63        22.81 o                         
   7   6  23          2.21          0.19         8.00 o                         
   8   6  23        559.01        574.02        35.22 o                         
   1   7  23          6.33         10.73        19.38 o                         
   2   7  23          1.22         10.27         8.84 o                         
   3   7  23        108.56        113.34        12.89 o                         
   4   7  23        541.56        542.46        16.13 o                         
   5   7  23         37.48         65.88         8.74 o                         
   6   7  23         39.64         34.08         6.08 o                         
   7   7  23          1.91          2.75         7.87 o                         
   0   8  23       1081.43       1042.79        44.47 o                         
   1   8  23        642.28        620.53        35.42 o                         
   2   8  23        828.14        809.89        26.01 o                         
   3   8  23        296.01        350.08        14.99 o                         
   4   8  23       1046.36       1074.50        60.50 o                         
   5   8  23        146.77        164.68        11.21 o                         
   6   8  23        906.33        860.99        35.42 o                         
   1   9  23        428.51        414.95        20.27 o                         
   2   9  23        102.20         83.67         6.46 o                         
   3   9  23        129.19         89.43         7.77 o                         
   4   9  23        120.53        108.80         8.26 o                         
   0   0  24       5508.90       5615.90       206.49 o                         
   1   0  24         38.31         72.63        17.19 o                         
   2   0  24       1619.62       1920.82       102.31 o                         
   3   0  24       2031.41       2093.37        70.28 o                         
   4   0  24       3888.76       3999.37       256.27 o                         
   5   0  24         90.18         80.36        12.40 o                         
   6   0  24       5858.01       6573.90       255.98 o                         
   7   0  24        840.58        812.59        39.74 o                         
   8   0  24        238.73        279.59        21.45 o                         
   9   0  24         37.40         39.35        11.81 o                         
  10   0  24        144.52        131.43        11.41 o                         
  11   0  24         77.35         51.75         5.90 o                         
   1   1  24       1342.83       1297.63        47.09 o                         
   2   1  24          3.32          2.57        10.84 o                         
   3   1  24        282.27        277.25        18.32 o                         
   4   1  24        535.87        585.23        29.81 o                         
   5   1  24        634.67        633.40        24.25 o                         
   6   1  24         32.73         24.29        13.28 o                         
   7   1  24        839.20        815.49        27.96 o                         
   8   1  24          0.03         14.39        11.19 o                         
   9   1  24        117.35        100.58        12.59 o                         
  10   1  24         21.15         11.88         9.15 o                         
  11   1  24        243.11        165.43         6.26 o                         
   0   2  24        201.19        241.03        15.76 o                         
   1   2  24         51.53         55.75        11.97 o                         
   2   2  24       2271.55       2607.99        74.15 o                         
   3   2  24          3.89          4.50        10.10 o                         
   4   2  24        981.30        949.24        38.66 o                         
   5   2  24        112.19        116.82        11.30 o                         
   6   2  24        201.46        215.72        12.10 o                         
   7   2  24         63.55         84.38        19.18 o                         
   8   2  24       1981.68       1920.74        55.02 o                         
   9   2  24          4.07          2.00         7.16 o                         
  10   2  24       1316.85       1252.21        39.44 o                         
   1   3  24         45.45         50.83         9.31 o                         
   2   3  24        190.13        170.28        17.51 o                         
   3   3  24        637.07        691.61        20.80 o                         
   4   3  24         41.49         29.95        10.44 o                         
   5   3  24         40.90         55.10        10.35 o                         
   6   3  24        170.32        178.44        11.10 o                         
   7   3  24        256.01        263.95        11.46 o                         
   8   3  24         59.77         59.91        15.05 o                         
   9   3  24        193.69        183.40        13.02 o                         
  10   3  24          0.69          0.20         6.69 o                         
   0   4  24         97.52        102.46        12.45 o                         
   1   4  24        542.34        544.60        13.09 o                         
   2   4  24       1502.94       1600.06        33.37 o                         
   3   4  24        118.14        137.56        10.75 o                         
   4   4  24       1094.92       1160.30        29.64 o                         
   5   4  24          0.62         -1.95         8.77 o                         
   6   4  24        267.64        272.52        11.28 o                         
   7   4  24          9.22         16.72         7.01 o                         
   8   4  24        616.88        585.28        41.91 o                         
   1   5  24       1388.25       1303.33        57.94 o                         
   2   5  24         58.88         59.42        14.56 o                         
   3   5  24       2454.68       2382.30        68.99 o                         
   4   5  24          7.70         16.18        11.39 o                         
   5   5  24        621.08        658.60        23.57 o                         
   6   5  24        120.68        104.22        17.31 o                         
   7   5  24        755.22        792.08        25.32 o                         
   8   5  24         41.44         54.05         7.30 o                         
   0   6  24        456.60        505.85        27.94 o                         
   1   6  24          0.42         12.47        10.16 o                         
   2   6  24        357.12        310.88        17.61 o                         
   3   6  24         22.22         35.96         8.67 o                         
   4   6  24         73.98         81.08        11.09 o                         
   5   6  24          7.77          4.38         9.30 o                         
   6   6  24         75.32         84.60        12.20 o                         
   7   6  24         39.35         27.82         7.08 o                         
   8   6  24          7.01          7.75         4.37 o                         
   1   7  24         69.86         69.72        15.64 o                         
   2   7  24          2.93         11.02        13.77 o                         
   3   7  24        188.24        192.03        16.92 o                         
   4   7  24         70.39         84.75        15.35 o                         
   5   7  24        260.96        282.11         9.71 o                         
   6   7  24         34.96         34.47         6.49 o                         
   7   7  24        205.67        176.68         9.84 o                         
   0   8  24        404.72        326.81        17.51 o                         
   1   8  24         20.41          9.81         7.62 o                         
   2   8  24          1.69         13.90         4.80 o                         
   3   8  24         75.00         72.87         5.24 o                         
   4   8  24        471.46        541.21        17.25 o                         
   1   9  24       1195.74        980.41        28.24 o                         
   1   1  25       2553.14       2602.61        71.00 o                         
   2   1  25        125.58        127.09        14.85 o                         
   3   1  25        579.32        583.58        22.99 o                         
   4   1  25         34.71         61.92        23.41 o                         
   5   1  25        428.21        454.21        19.54 o                         
   6   1  25        616.07        693.55        35.42 o                         
   7   1  25         85.46         79.93        21.05 o                         
   8   1  25        906.33        939.14        29.15 o                         
   9   1  25        834.82        830.54        27.05 o                         
  10   1  25         23.76         13.98         4.01 o                         
   0   2  25       1541.76       1793.17        53.56 o                         
   1   2  25        233.71        222.10        11.58 o                         
   2   2  25        115.50        145.86        12.18 o                         
   3   2  25        264.06        205.58        15.30 o                         
   4   2  25        176.17        184.38        11.95 o                         
   5   2  25        360.30        335.10        17.10 o                         
   6   2  25        126.04        132.65        10.32 o                         
   7   2  25        154.94        179.50        12.59 o                         
   8   2  25        531.45        528.43        12.91 o                         
   9   2  25         30.97         11.82         6.12 o                         
  10   2  25        315.46        241.49         8.84 o                         
   1   3  25         71.21         68.10         9.37 o                         
   2   3  25        355.64        349.37        17.30 o                         
   3   3  25        713.84        770.18        22.06 o                         
   4   3  25        289.64        292.53        13.20 o                         
   5   3  25       1312.09       1269.35        32.30 o                         
   6   3  25         34.96         58.34        14.03 o                         
   7   3  25        334.16        329.04        14.04 o                         
   8   3  25         36.58         29.52         6.47 o                         
   9   3  25        843.54        685.49        28.73 o                         
   0   4  25        146.83        177.85        12.94 o                         
   1   4  25          2.18          8.69         7.84 o                         
   2   4  25        712.29        770.15        16.21 o                         
   3   4  25        405.79        469.96        11.92 o                         
   4   4  25        857.29        848.34        22.74 o                         
   5   4  25         17.79         21.00         8.11 o                         
   6   4  25        778.08        854.63        24.92 o                         
   7   4  25          0.54          1.35         6.95 o                         
   8   4  25        130.65        128.33        11.95 o                         
   1   5  25        331.52        374.24        37.97 o                         
   2   5  25        104.49        120.41        14.56 o                         
   3   5  25        821.71        804.57        71.72 o                         
   4   5  25         58.62         61.46        10.72 o                         
   5   5  25        258.57        252.11        12.13 o                         
   6   5  25          8.15          8.37        12.00 o                         
   7   5  25        476.05        464.79        16.21 o                         
   8   5  25        134.70        125.40         7.02 o                         
   0   6  25        218.12        232.56        17.71 o                         
   1   6  25          8.35         11.12         8.84 o                         
   2   6  25        720.40        706.15        19.36 o                         
   3   6  25         25.93         28.88         8.73 o                         
   4   6  25        445.50        443.69        13.89 o                         
   5   6  25         41.66         40.24         8.37 o                         
   6   6  25        184.39        174.32        12.79 o                         
   7   6  25         17.50          7.96         7.87 o                         
   1   7  25         23.43         30.30        11.61 o                         
   2   7  25          0.10         -5.87         8.85 o                         
   3   7  25         37.85         53.71        12.00 o                         
   4   7  25        182.84        201.28        14.56 o                         
   5   7  25        159.00        199.27         9.18 o                         
   6   7  25          0.47          4.92         6.49 o                         
   0   8  25         63.87         58.24         8.85 o                         
   1   8  25        275.41        255.70        12.30 o                         
   2   8  25        184.88        144.74         8.04 o                         
   3   8  25        176.64        164.29        14.95 o                         
   4   8  25        746.28        711.79        29.41 o                         
   0   0  26        127.80        139.30        22.04 o                         
   1   0  26          5.35         -7.16        14.18 o                         
   2   0  26        223.66        218.59        23.61 o                         
   3   0  26          0.83         43.68        19.48 o                         
   4   0  26       1410.36       1541.95        65.91 o                         
   5   0  26        949.60        984.55        45.65 o                         
   6   0  26       1320.80       1290.50        55.68 o                         
   7   0  26         20.90         34.43        14.95 o                         
   8   0  26        539.64        480.08        24.20 o                         
   9   0  26        378.55        343.33        17.51 o                         
  10   0  26         67.98         66.11         6.10 o                         
   1   1  26          3.64          2.35        10.14 o                         
   2   1  26         91.35         69.49        12.38 o                         
   3   1  26         14.48         25.77        12.69 o                         
   4   1  26         16.36         43.56        11.39 o                         
   5   1  26         73.41         72.80        25.48 o                         
   6   1  26        396.32        419.46        21.15 o                         
   7   1  26         60.12         63.25        10.57 o                         
   8   1  26        362.09        353.23        11.28 o                         
   9   1  26        119.18        105.88         6.96 o                         
   0   2  26         65.49         68.04        13.83 o                         
   1   2  26        684.72        770.66        19.78 o                         
   2   2  26         84.14        110.66        11.12 o                         
   3   2  26        100.36         96.29        10.59 o                         
   4   2  26        107.82        129.06        10.74 o                         
   5   2  26         19.68         29.49         9.02 o                         
   6   2  26         66.56         73.73        14.17 o                         
   7   2  26        144.08        147.82        10.90 o                         
   8   2  26         73.80         80.99         7.44 o                         
   9   2  26         10.93          4.11         4.65 o                         
   1   3  26         28.21         30.32        10.42 o                         
   2   3  26          7.37         10.68         9.34 o                         
   3   3  26       2420.24       2502.19        58.46 o                         
   4   3  26         13.02         14.43         9.00 o                         
   5   3  26         24.17         32.69         8.40 o                         
   6   3  26        178.76        184.54        11.59 o                         
   7   3  26        422.95        385.08        14.26 o                         
   8   3  26        430.45        359.69        26.66 o                         
   0   4  26       1679.49       1714.31        49.74 o                         
   1   4  26         24.95         29.91         6.41 o                         
   2   4  26        343.04        412.47         9.75 o                         
   3   4  26         93.67         82.87         6.05 o                         
   4   4  26       1161.66       1122.81        21.66 o                         
   5   4  26         68.11         61.34         6.61 o                         
   6   4  26        802.78        817.13        21.12 o                         
   7   4  26         12.76         15.32         5.00 o                         
   8   4  26        448.94        456.69        14.75 o                         
   1   5  26        432.88        426.55        17.02 o                         
   2   5  26          0.45         -3.71         7.52 o                         
   3   5  26        743.17        750.86        22.83 o                         
   4   5  26          4.33          9.36         7.53 o                         
   5   5  26        143.29        145.13         8.55 o                         
   6   5  26         23.98         26.94         7.30 o                         
   7   5  26         79.82         88.41         6.89 o                         
   8   5  26         29.20         24.40         5.71 o                         
   0   6  26         37.12         50.96        11.81 o                         
   1   6  26         95.34         89.52        13.38 o                         
   2   6  26        229.48        218.24        12.54 o                         
   3   6  26        299.36        349.08        14.25 o                         
   4   6  26         68.56         65.26         6.48 o                         
   5   6  26         24.61         33.33         5.55 o                         
   6   6  26        268.06        282.34        14.17 o                         
   1   7  26        263.72        254.42        11.54 o                         
   2   7  26         55.64         73.61         9.25 o                         
   3   7  26        363.86        381.11        19.28 o                         
   4   7  26         59.32         55.48         8.85 o                         
   5   7  26        675.14        676.63        28.53 o                         
   1   8  26        368.99        383.27        18.30 o                         
   1   1  27        107.04        145.90        18.20 o                         
   2   1  27         89.42         85.62         9.94 o                         
   3   1  27       3134.81       3309.61       221.84 o                         
   4   1  27       1005.78        988.36        88.74 o                         
   5   1  27        552.22        575.78        26.36 o                         
   6   1  27         20.36         23.71        10.02 o                         
   7   1  27        157.87        178.45        11.06 o                         
   8   1  27        599.13        551.91        18.20 o                         
   9   1  27        831.76        731.77        21.36 o                         
   0   2  27        167.05        187.18        11.39 o                         
   1   2  27        245.92        277.71         9.99 o                         
   2   2  27        671.15        716.00        17.96 o                         
   3   2  27         82.20        101.91         9.88 o                         
   4   2  27        485.39        498.39        15.71 o                         
   5   2  27         11.44         18.32        11.13 o                         
   6   2  27        426.17        422.11        16.34 o                         
   7   2  27        287.95        237.02        16.82 o                         
   8   2  27        282.30        238.16         9.60 o                         
   1   3  27        510.73        573.55        13.58 o                         
   2   3  27       3239.19       3454.57        62.61 o                         
   3   3  27        834.07        879.09        24.77 o                         
   4   3  27         10.53         12.68         7.08 o                         
   5   3  27       1016.30       1064.86        26.39 o                         
   6   3  27         38.71         24.57        14.95 o                         
   7   3  27        518.55        433.70        20.17 o                         
   8   3  27          2.40          4.30         3.60 o                         
   0   4  27       2013.93       2151.60        83.64 o                         
   1   4  27        120.67         94.32         6.55 o                         
   2   4  27        332.36        336.43         8.61 o                         
   3   4  27         35.39         36.90         5.62 o                         
   4   4  27       1446.75       1484.28        35.41 o                         
   5   4  27          0.36         11.41         6.33 o                         
   6   4  27        433.91        392.05        37.78 o                         
   7   4  27         15.02         28.03        14.07 o                         
   8   4  27         35.13         30.10         6.10 o                         
   1   5  27        455.79        454.73        18.03 o                         
   2   5  27         20.55         13.84         9.69 o                         
   3   5  27        536.54        572.07        19.54 o                         
   4   5  27         19.34          9.75         6.25 o                         
   5   5  27         44.37         34.03         5.80 o                         
   6   5  27         57.25         53.91         8.07 o                         
   7   5  27        104.99        102.09         5.48 o                         
   0   6  27        264.35        220.36        13.58 o                         
   1   6  27          4.56          8.42         9.25 o                         
   2   6  27        610.49        632.45        20.92 o                         
   3   6  27          1.16         10.65         7.43 o                         
   4   6  27        266.07        247.88        10.78 o                         
   5   6  27         21.33         27.02         9.25 o                         
   1   7  27         94.02         80.18         6.24 o                         
   2   7  27         11.42          1.20         5.15 o                         
   3   7  27         46.34         41.98         5.62 o                         
   4   7  27         40.50         50.76         6.49 o                         
   0   0  28       1585.57       1699.75        71.42 o                         
   1   0  28       1823.59       2045.65        59.55 o                         
   2   0  28       1582.65       1734.33        51.20 o                         
   3   0  28        700.92        708.31        34.83 o                         
   4   0  28         75.87         69.85        16.53 o                         
   5   0  28         30.46         24.79        14.56 o                         
   6   0  28         84.47         95.82        13.97 o                         
   7   0  28        281.00        264.04        16.33 o                         
   8   0  28        734.60        665.22        28.53 o                         
   1   1  28        240.53        237.02        15.84 o                         
   2   1  28         22.72         36.48        11.89 o                         
   3   1  28        215.51        244.18        16.41 o                         
   4   1  28        956.21        952.54        30.26 o                         
   5   1  28          2.95         -2.61         9.81 o                         
   6   1  28        715.86        661.30        21.63 o                         
   7   1  28          5.69          9.05         7.10 o                         
   8   1  28        547.31        484.03        15.23 o                         
   0   2  28        256.54        274.41        21.64 o                         
   1   2  28         42.71         42.81         7.00 o                         
   2   2  28       1034.15       1078.24        21.05 o                         
   3   2  28        158.53        183.82         7.86 o                         
   4   2  28        912.62       1000.03        19.50 o                         
   5   2  28          0.11         10.31        11.51 o                         
   6   2  28        296.50        291.74        12.38 o                         
   7   2  28        300.55        250.89        14.36 o                         
   8   2  28        337.34        245.55         8.76 o                         
   1   3  28        760.72        797.34        27.57 o                         
   2   3  28         11.08         22.26         5.28 o                         
   3   3  28       2560.53       2654.61        71.99 o                         
   4   3  28          6.23          1.29         5.42 o                         
   5   3  28        295.07        298.69         7.16 o                         
   6   3  28          7.09         15.15         9.44 o                         
   7   3  28        987.01        968.73        25.88 o                         
   8   3  28        103.21         82.64         6.69 o                         
   0   4  28        900.97        980.66        30.80 o                         
   1   4  28         42.04         63.83         6.38 o                         
   2   4  28        474.82        510.07        21.87 o                         
   3   4  28         49.80         49.83         5.44 o                         
   4   4  28       1561.56       1460.61       116.48 o                         
   5   4  28          1.26          9.00         5.70 o                         
   6   4  28        945.20        883.22        36.60 o                         
   7   4  28         12.70         16.33         4.43 o                         
   1   5  28        252.80        263.89        12.26 o                         
   2   5  28          6.23         11.35         8.04 o                         
   3   5  28        118.02        107.62         9.11 o                         
   4   5  28         28.89         22.02         5.14 o                         
   5   5  28        223.45        241.50        13.48 o                         
   0   6  28         44.24         32.07        10.82 o                         
   1   6  28          1.15          3.05         5.82 o                         
   2   6  28         59.26         79.13         6.98 o                         
   3   6  28        114.36        123.59         7.28 o                         
   4   6  28        456.33        418.27        13.70 o                         
   5   6  28          1.11          3.54         5.31 o                         
   1   7  28        207.30        177.30        13.48 o                         
   2   7  28          4.77          8.65         6.00 o                         
   1   1  29         63.29         84.88        11.69 o                         
   2   1  29        140.77        156.70        15.45 o                         
   3   1  29        128.84        178.20        11.96 o                         
   4   1  29        209.12        239.80         8.90 o                         
   5   1  29         69.32         57.99         6.12 o                         
   6   1  29          2.65          3.30         9.56 o                         
   7   1  29         57.87         56.42        11.41 o                         
   0   2  29        118.73        150.83        11.89 o                         
   1   2  29        432.39        444.97        12.32 o                         
   2   2  29         36.01         24.08         5.77 o                         
   3   2  29          1.62         16.86         5.51 o                         
   4   2  29       1150.03       1139.50        27.43 o                         
   5   2  29        221.80        227.95         7.60 o                         
   7   2  29        136.28        120.39         5.28 o                         
   1   3  29        381.84        416.27        14.25 o                         
   2   3  29       1039.04       1097.65        24.09 o                         
   3   3  29        792.77        844.67        15.80 o                         
   4   3  29          0.02          1.03         5.04 o                         
   5   3  29        747.06        648.89        28.14 o                         
   6   3  29         20.61          9.25         4.25 o                         
   7   3  29         37.90         33.05         6.30 o                         
   0   4  29        921.82        903.35        35.51 o                         
   1   4  29          1.16         -0.30         4.91 o                         
   2   4  29        277.03        289.25        17.34 o                         
   3   4  29         29.26         47.76         7.64 o                         
   4   4  29        112.64        116.32         9.50 o                         
   5   4  29        110.13        102.16        12.59 o                         
   1   5  29         53.49         52.96         5.50 o                         
   2   5  29         35.36         36.40         5.09 o                         
   3   5  29        477.54        488.93        24.99 o                         
   4   5  29        165.73        157.44         7.65 o                         
   5   5  29        313.80        258.53        12.79 o                         
   0   6  29        177.35        163.30        10.62 o                         
   1   6  29          0.13          0.96         4.58 o                         
   2   6  29        275.23        243.71         8.95 o                         
   3   6  29         89.62         95.23         7.48 o                         
   0   0  30         94.56         64.34        14.36 o                         
   1   0  30        575.03        592.68        20.52 o                         
   2   0  30        256.24        273.74        13.01 o                         
   3   0  30         46.35         41.59         9.74 o                         
   4   0  30        164.48        161.96        20.36 o                         
   5   0  30        169.55        162.04         8.97 o                         
   7   0  30        109.76         96.41         6.89 o                         
   1   1  30         16.55         36.29         6.59 o                         
   2   1  30        573.71        591.70        15.15 o                         
   3   1  30         22.93         22.89         6.07 o                         
   4   1  30        140.27        136.10         6.56 o                         
   5   1  30         12.06         16.03         4.67 o                         
   0   2  30        277.52        303.41        13.29 o                         
   1   2  30        131.83        113.30         6.93 o                         
   2   2  30       1350.53       1582.99        32.07 o                         
   3   2  30          4.02          4.51         4.43 o                         
   4   2  30       1064.66       1033.17        37.70 o                         
   5   2  30         25.22         20.86         6.89 o                         
   6   2  30        883.56        699.28        16.58 o                         
   1   3  30        997.13       1035.89        35.51 o                         
   2   3  30        121.46        120.19         5.08 o                         
   3   3  30        701.60        585.93        25.77 o                         
   4   3  30          1.80         11.41         5.71 o                         
   5   3  30        324.73        311.75        47.61 o                         
   6   3  30        122.74         97.20         7.67 o                         
   0   4  30         29.33         30.30         8.07 o                         
   1   4  30         72.71         51.57         4.75 o                         
   2   4  30        226.26        222.63         9.46 o                         
   3   4  30          4.20         17.13         5.48 o                         
   4   4  30        150.32        143.24        10.03 o                         
   5   4  30         23.45         16.53         5.90 o                         
   1   5  30        310.65        282.70        11.21 o                         
   2   5  30          3.77          9.05         6.30 o                         
   1   1  31        182.92        192.78         8.48 o                         
   2   1  31         86.53         88.84         7.44 o                         
   3   1  31       1344.02       1379.05        27.79 o                         
   4   1  31          8.57          7.67         5.51 o                         
   0   2  31        394.90        438.63        15.03 o                         
   1   2  31         10.61          9.15         4.89 o                         
   2   2  31         55.39         47.28         4.99 o                         
   1   3  31        867.78        670.53        27.74 o                         
   2   3  31          4.17         12.00         7.28 o                         
   3   3  31       1677.23       1450.46        57.65 o                         
   4   3  31         75.46         61.58         7.28 o                         
   0   0  32        429.68        362.03        18.10 o                         
   1   0  32          0.76         -1.77         5.98 o                         
                                                                                
